# Supplementary material for: Transcription Profile and Pathway Analysis of the Endocannabinoid Receptor Inverse Agonist AM630 in the Core and Infiltrative Boundary of Human Glioblastoma Cells
Source: Molecules. 2022 Mar 22;27(7):2049. doi: 10.3390/molecules27072049 (PMC9000751; doi:10.3390/molecules27072049)
Supplement: Supplementary file 1 [file molecules-27-02049-s001.zip]

Archive with 1 entries (1 files):
- molecules-1551775-supplementary.xlsx
