# Supplementary material for: Transcription Profile and Pathway Analysis of the Endocannabinoid Receptor Inverse Agonist AM630 in the Core and Infiltrative Boundary of Human Glioblastoma Cells
Source: Molecules. 2022 Mar 22;27(7):2049. doi: 10.3390/molecules27072049 (PMC9000751; doi:10.3390/molecules27072049)
Supplement: Supplementary file 1 [file molecules-27-02049-s001.zip › molecules-1551775-supplementary.xlsx]

## Sheet: Table S1
U87				GIN-8
Gene	rank fold	prob		Gene	rank fold	prob
CNN3	0.999162	2.14e-11		SERPINB6	0.999885	4.64e-26
RPS11	0.998936	6.06e-11		ZSCAN10	0.999801	1.23e-12
DCBLD2	0.998454	1.64e-10		INHBC	0.999601	7.45e-13
SNORA21	0.997411	4.17e-10		GGCX	0.998214	6.34e-11
TGFBI	0.997165	3.74e-10		SRSF1	0.997598	1.61e-09
RPL24	0.997033	1.69e-10		GNAS	0.997418	4.28e-21
SNORD54	0.996836	9.86e-22		CPEB4	0.997316	4.01e-11
ETV5	0.996278	7.36e-10		MAP3K1	0.997198	5.92e-10
RPL41	0.994917	2.21e-10		QKI	0.997074	1.31e-10
HPGD	-0.994639	4.09e-07		RPL15	0.996722	2.24e-09
ACTB	0.994451	6.52e-09		ZEB2	0.99618	8.87e-11
ATP6V0E1	0.993847	1.37e-10		RNF5	0.996106	6.57e-10
TMEFF2	0.993782	4.4e-10		PRRC2C	0.995816	7.93e-11
SNORD65	0.993746	2.6e-10		MIR636	0.995696	4.09e-09
THBS2	0.993652	2.89e-10		VAPA	0.995427	1.65e-09
DKK3	0.993583	1.58e-09		PURB	0.995316	2.24e-09
PMEPA1	0.99346	1.16e-09		CADM1	0.99487	2.36e-09
TFAP2C	0.993292	2.22e-09		KLF7	0.994456	9.8e-10
TRIM64EP	-0.992797	3.31e-07		ARID2	0.994436	3.53e-10
SNORD35B	0.992768	9.55e-20		GAMT	0.993987	1.16e-08
RPS24	0.99242	1.91e-08		KMT2D	0.993983	6.56e-10
HNRNPA1P10	0.992188	2.55e-09		RBM15	0.993807	9.76e-10
RPL38	0.991928	4.2e-08		SNRNP200	0.993794	1.15e-09
NDP	0.991916	8.35e-12		EEF1A1	0.993664	2.2e-08
SLIT2	0.991463	1.86e-10		FOXN3	0.993467	1.02e-09
GJA1	0.991402	3.68e-10		COX6A1	0.993437	5.21e-10
TCF3	0.991016	1.55e-08		CELF1	0.993412	2.92e-09
EDIL3	0.990621	5.04e-09		CPEB2	0.993363	1.38e-09
STC1	0.990435	2.63e-09		HNRNPA2B1	0.993166	7.98e-09
MALAT1	0.990244	7.16e-09		ASMTL	0.992644	1.84e-08
EEF1A1	0.989674	6.4e-08		HNRNPA3	0.992477	4.71e-10
CSDE1	0.989575	8.23e-09		DDX3X	0.992023	1.72e-09
COL1A2	0.989362	2.26e-10		ZFHX3	0.992003	1.69e-10
RPS10	0.989323	7.73e-09		TNPO1	0.991533	7.69e-09
RGS4	0.989044	5.1e-10		ZBTB18	0.990974	7.6e-09
POU2AF1	-0.988891	5.8e-07		ATXN1L	0.990793	1.28e-08
GGCX	0.988807	3.16e-09		CFL1	0.990663	7.39e-10
RPL23A	0.988795	1.39e-08		NAA15	0.99034	2.06e-09
TWIST1	0.988475	1.49e-08		RBM17	0.990068	1.16e-08
JAG1	0.988086	1.6e-08		CNOT2	0.989969	1.58e-08
FOXG1	0.988071	1.76e-09		CSNK1A1	0.989896	1.35e-09
MLLT11	0.987146	2.06e-08		ACO2	0.9894	7.19e-10
SPARC	0.987123	1.75e-09		IGIP	0.98929	3.43e-09
RPL39	0.987082	4.29e-08		EWSR1	0.989106	1.49e-08
LAMP1	0.986444	4.15e-08		ZNF29P	0.988565	3.92e-08
TMEM97	0.986433	3.62e-09		HNRNPU	0.988562	5.82e-08
GPM6B	0.986386	1.42e-08		UBR1	0.988437	3.2e-09
MAP1B	0.986385	3.45e-09		PNKD	0.988427	2.78e-08
SNORD42A	0.986203	1.54e-07		PPIG	0.987978	1.47e-09
SRSF1	0.986186	1.45e-09		PTEN	0.987793	3.56e-10
APLP2	0.9856	1.69e-08		SH3BP2	-0.987757	7.49e-07
RPS29	0.985515	1.4e-07		MEF2C	0.987487	6.5e-09
MCM4	0.984871	2.67e-09		RFX3	0.987334	5.72e-08
HNRNPU	0.984702	4.67e-08		FBXO33	0.986834	4.27e-08
SNORD4A	0.984297	3.47e-09		CITED2	0.986742	1.73e-08
ALDOB	-0.984199	2.19e-06		BRD4	0.986449	9.8e-09
DEF6	-0.983796	1.33e-05		RAB1A	0.986244	4.04e-08
NFATC3	-0.983455	1.34e-05		FMR1	0.986194	1.89e-09
TMEM45A	0.983412	1.47e-09		FTH1	0.986029	1.57e-07
EPHA3	0.983298	1e-08		HNRNPK	0.986022	2.5e-06
ADCY5	-0.983267	7.85e-06		MED12	0.985718	7.45e-08
MYLK	0.983113	6.11e-09		ARID4A	0.985294	1.11e-07
PWRN2	-0.982998	3.93e-05		ZFAND5	0.9851	7.35e-08
KLRC4-KLRK1	-0.982681	1.55e-06		RAP1B	0.98509	1.07e-08
SH3GL1P1	-0.982467	3.79e-06		PGK1	0.985075	1.65e-08
TIMP2	0.982445	1.53e-08		KCMF1	0.985008	1.79e-08
SCD	0.982298	7.24e-08		RC3H2	0.98467	2.16e-08
ASPH	0.981911	4.96e-07		PNN	0.984652	2.97e-07
DKK1	0.981853	2.9e-09		ABO	0.98442	2.38e-07
SDR16C5	-0.981826	1.07e-05		MEIS2	0.984051	7.36e-08
FAF1	-0.981699	1.2e-05		ADGRD2	0.983686	6.62e-08
FLVCR2	-0.981635	3.22e-06		PCDH7	0.983684	1.38e-08
CDH2	0.981569	8.63e-09		FBXO11	0.983631	8.79e-09
CXCL13	-0.981302	4.04e-06		CASK	0.98345	4.74e-08
HIST1H2BJ	-0.981272	1.69e-06		HMGB1	0.983267	3.11e-07
CTBP1	0.981197	7.7e-08		LCORL	0.983115	5.86e-11
PMP22	0.981063	4.2e-08		ADAM10	0.982598	6.17e-08
RPL37A	0.98093	2.49e-08		UBAP2L	0.982573	1e-08
ACVR1C	-0.980872	2e-06		FUBP1	0.982466	1.46e-07
SOX2-OT	0.98058	2.45e-08		NFIA	0.982409	2.37e-08
RCN1	0.980456	7.92e-08		SMIM15	-0.98182	9.02e-06
YTHDF1	0.980277	4.15e-08		ATRX	0.9818	4.23e-09
PFKFB3	0.980224	1.96e-08		MARCKS	0.981701	4.1e-08
HSP90AA1	0.980016	8.42e-07		NIPBL	0.981605	7.58e-08
CAV1	0.979823	1e-08		PURA	0.980897	3.01e-08
MARCKS	0.97941	2.65e-07		SLC1A2	0.980864	1.33e-07
GALC	-0.978799	1.36e-06		YBX1	0.980348	2.82e-07
RAB31	0.978767	9.79e-08		MEX3C	0.980308	1.47e-08
RASSF6	-0.978438	8.46e-05		MAT2A	0.97993	9.09e-08
ERRFI1	0.978265	9.6e-09		TET3	0.979717	3.92e-08
PITHD1	0.978055	1.52e-08		SETD5	0.979542	2.89e-07
LSM4	0.977785	7.87e-08		MUC3A	0.979511	4.67e-08
MAGT1	0.977729	4.46e-08		DAZAP2	0.979404	3.19e-09
HEY1	0.977701	2.19e-08		PPP3CA	0.97932	1.18e-09
PTER	-0.977595	1.69e-05		RBMS1	0.978988	3.71e-07
RPLP2	0.97732	8.67e-08		CELF2	0.978707	1.84e-07
RRM2	0.97731	1.35e-09		RANBP9	0.978646	5.04e-08
ACTG1	0.977068	6.38e-07		NAP1L1	0.977846	5.47e-09
DST	0.977058	1.04e-08		CSK	0.977527	1.75e-08
RPL9	0.976828	4.6e-07		GMPS	0.977519	1.06e-08
LHFP	0.976636	6.48e-09		ATP5G3	0.977508	2.22e-08
INHBA	0.976621	3.72e-09		EIF1	0.977396	9.98e-08
ART4	-0.976606	3.6e-05		HIPK3	0.977255	8.6e-08
SPTBN1	0.976462	1.61e-09		CDK8	0.977238	7.8e-09
HMGN2	0.976377	7.99e-08		TAF15	0.976663	7.35e-07
MGP	0.976273	1.87e-09		ISYNA1	0.976628	4.72e-07
PLS3	0.976229	8.47e-08		TFAM	-0.976056	7.39e-06
RPL27A	0.976117	1.42e-07		RAB11B-AS1	0.975992	2.76e-07
KDM4C	-0.97602	3.07e-06		MED6	-0.975706	1.67e-05
RPS23	0.975724	7.17e-08		SERBP1	0.975566	8.53e-08
PLA2G4A	-0.975617	6.75e-06		ZNF207	0.974775	3.74e-08
ENTPD1	-0.97558	1.02e-05		SLC25A4	0.974365	6.11e-08
TM9SF3	0.975165	8.46e-08		RPL27A	0.973954	3.48e-07
HMGB1	0.975095	5.28e-07		GATAD2B	0.973901	1.32e-07
PLOD2	0.97495	1.97e-08		H3F3AP4	0.973653	2.86e-07
SOX9	0.974607	4.36e-07		PTP4A2	0.973646	1.57e-08
BHLHE22	-0.974348	7.31e-06		PIN4	0.973632	7.57e-08
CD44	0.974344	4.79e-08		ATP2B1	0.973566	5.6e-08
ABO	-0.974279	3.76e-05		RPS27	0.972972	5.73e-07
SOX2	0.973666	2.66e-08		REXO1	0.972935	1.86e-07
CD300A	-0.973425	9.03e-07		EIF4E	0.972515	5.66e-09
CASC5	-0.973416	4.55e-05		ASH1L	0.972414	2.25e-07
LY86	-0.973172	9.52e-05		ATP11A	-0.972045	6.07e-05
EFEMP1	0.972665	2.1e-08		GPHN	0.972011	6.23e-08
PFN2	0.972534	4.17e-09		WNK1	0.97179	2.21e-06
IGF2BP2	0.972502	5.35e-08		ESRRA	0.971705	1.03e-06
ADAM19	0.972424	1.09e-08		AURKAIP1	0.971591	2.07e-06
PPAT	0.972422	1.25e-07		IRF2BPL	0.971337	5.51e-08
SOX6	-0.972175	8.21e-06		MBTD1	0.970955	7.13e-07
CD59	0.972153	2.89e-08		SHMT2	0.970952	1.72e-06
KCNE4	0.972126	3.86e-07		EIF4G2	0.970776	2.4e-08
RPL27	0.971863	1.86e-07		ADIG	0.970725	4.64e-07
YME1L1	-0.97174	5.94e-06		MIPOL1	-0.970648	0.000102
QPCT	-0.971683	0.000161		CNPY4	0.970056	1.35e-06
SSH2	-0.97161	8.18e-05		SATB2	0.969922	1.13e-06
EME1	0.971237	5.07e-08		TCF4	0.96929	1.31e-07
CLCA2	-0.970884	9.38e-05		SNCA	0.968999	5.69e-07
CALM3	0.97087	9.9e-09		COX5B	0.968858	2.42e-06
MT-ND6	0.970834	5.3e-07		KPNA4	0.968834	1.83e-07
SACS	0.970715	5.32e-08		EIF4E2	0.968723	5.38e-09
FCRL3	-0.970602	2.39e-06		PTBP2	0.968557	2.16e-06
P2RY12	-0.970181	4.12e-05		DEGS2	0.968414	1.87e-07
SMURF2	0.970042	5.83e-10		XPO1	0.967807	8.95e-10
IQGAP1	0.969993	6.87e-08		RPL31	0.967789	3.4e-06
ANXA2	0.969858	2.57e-08		MAFB	0.967411	1.16e-07
SLC16A1	0.969765	4.07e-08		HSPD1	0.967248	1.18e-07
PRSS23	0.969689	1.79e-08		MAF	0.966944	1.01e-07
TMEM26	-0.96948	4.35e-05		PCDHA1	0.966645	6.3e-06
FGF13	0.969452	2.04e-07		FXR1	0.966628	1.76e-08
KIF13A	0.969282	6.51e-08		VPS8	-0.966596	1.04e-05
RCAN1	0.969264	6.09e-08		SMAD6	0.966482	6.28e-07
EEF1D	0.969084	1.34e-07		DLGAP4	0.966399	7.51e-07
SDC1	0.968934	1.55e-07		GGNBP2	0.96628	1.25e-06
FKBP9	0.968763	2.79e-08		MEX3D	0.966033	4.32e-06
RPL37	0.968615	2.74e-07		FAM120A	0.966006	1.27e-07
SEH1L	0.96853	3.08e-07		SUMO2	0.965694	1.68e-09
CTNNA3	-0.968266	7.42e-06		TBX1	0.965619	2.21e-06
ATP11A-AS1	-0.968236	1.68e-05		NUFIP2	0.965144	1.18e-07
EIF2S3	0.968215	4.79e-08		NMT1	0.965066	6.16e-07
WDR43	0.967956	1.42e-08		PIAS1	0.964487	6.06e-08
IPO7	0.967869	8.64e-08		COL1A1	0.964287	1.03e-06
POSTN	0.967845	2.19e-09		TIMP2	0.964227	1.22e-06
RPL36A-HNRNPH2	0.967764	1.86e-08		SP4	0.964186	3.89e-07
SLC1A3	0.967755	1.39e-08		PLEKHN1	0.964111	3.35e-06
CNGB3	-0.967642	1.83e-05		SLC35C1	0.964074	7.63e-06
OSTM1	0.967541	2.95e-09		FBXO44	0.96402	2.35e-07
TBX3	0.967541	3.57e-07		JUND	0.96358	6.22e-07
RPL14	0.967508	1.51e-07		SEMA3F	0.963538	1.9e-06
WDFY3-AS2	-0.967355	0.000125		RNF111	0.963375	1.46e-06
ATP5E	0.967343	1.09e-07		NOVA1	-0.963009	3.95e-05
BIRC5	0.967138	1.93e-08		DNM1	0.962962	8.51e-07
PABPC1L2B	-0.966997	8.8e-06		TNRC6B	0.962787	8.88e-06
MSANTD3	0.96696	1.98e-08		LINC00673	0.962781	6.04e-06
GATAD1	-0.96688	4.7e-05		FAM84A	0.962219	3.16e-06
ZSCAN10	0.966338	1.39e-06		CTNND2	0.962098	8.34e-06
B4GALT1	0.966285	1.38e-08		E2F3	0.961908	4.05e-08
ELL2	0.966277	1.78e-07		HIPK2	0.961792	2.6e-06
GPR83	-0.966097	0.000213		C2CD4B	0.961631	1.75e-05
TMEM200C	0.966062	1.44e-08		USP32P2	0.961611	1.45e-05
ZBTB4	0.965982	1.6e-07		PPP2R2A	0.961493	3.53e-08
KRTAP19-1	-0.965945	7.9e-05		BBIP1	0.96143	6.52e-07
GRB10	0.965758	2.87e-07		EIF3B	0.961401	1.83e-05
LIMCH1	0.965519	5.16e-09		LUC7L3	0.96123	3.7e-09
RALA	0.965068	2.93e-07		CCDC58	0.960982	4.27e-05
ROBO1	0.965009	2.75e-07		BASP1	0.960933	2.56e-07
KIAA2022	-0.96495	5.4e-05		MAPK8IP1	0.960862	4.54e-07
KCNK15	-0.964762	0.000117		SH3GL1P2	0.960859	5.12e-06
EIF3E	0.96454	2.7e-07		TARDBP	0.960679	3.39e-06
FAT1	0.964362	2.63e-07		RAB2A	0.960525	1.1e-07
ZNF750	-0.964305	0.000195		TEAD2	0.960519	1.52e-05
PTHLH	0.964244	1.55e-07		KMT2A	0.960143	2.92e-07
LCP2	-0.964131	7.25e-05		CRHR1-IT1	0.959992	1.9e-06
GPX8	0.96411	5.85e-08		PWWP2B	0.959639	1.6e-06
GNG12	0.963867	2.07e-07		TFRC	0.959638	8.49e-06
COL5A1	0.96371	1.01e-08		FOLR1	0.959206	2.52e-05
HAVCR2	-0.963695	0.000254		LAMP1	0.959159	3.74e-05
AKAP12	0.963691	2.75e-08		PTGR2	-0.95905	0.000126
BCL11B	-0.963302	7.94e-05		ARF6	0.959009	3.72e-06
NAV2	-0.963256	1.32e-05		FAM83C	0.958928	9.61e-07
IL31RA	-0.963157	1.88e-06		CAMK2D	0.958804	1.36e-06
SNHG16	0.962743	1.43e-07		BAG6	0.958652	1.32e-07
NME7	0.962366	7.55e-08		CAPS	0.958593	1.24e-06
JAM3	0.962252	1.09e-09		CPEB3	0.958564	6.2e-05
PSMB4	0.962231	8.33e-08		YY1	0.958132	1.52e-07
TM4SF1	0.962019	5.36e-08		ARL6IP6	0.957925	4.83e-06
EGFEM1P	-0.961869	0.000139		SYNCRIP	0.957823	8.22e-08
ARHGAP18	0.961765	3.63e-08		AVIL	0.957703	1.28e-06
ZC3H4	0.961703	4.57e-07		RNF31	0.957641	3.78e-06
GDI2	0.961551	1.69e-09		NDOR1	0.957627	1.09e-05
PFAS	0.961484	8.65e-08		F7	0.957595	4.5e-07
SNORA16A	0.96137	3.3e-07		SSBP4	0.957576	2.09e-06
SYTL5	0.961365	3.26e-08		KCNC2	0.957383	3.08e-06
CEP55	0.961271	6.95e-08		VEGFA	0.957174	8.74e-07
POU3F2	0.961155	3.81e-08		NFIX	0.956799	8e-05
NONO	0.960915	6.45e-07		EPN1	0.956577	2.08e-05
PTN	0.960874	5.18e-07		PABPC4L	-0.956337	1.86e-05
TMED4	0.960857	4.32e-07		WIZ	0.956241	1.36e-07
WDR3	0.960607	4.35e-08		SPATS2L	-0.956121	5.05e-05
ALCAM	0.960491	2.24e-07		UBE2D3	0.955902	1.64e-08
IL2RA	-0.960356	1.35e-05		TRIM3	0.955893	4.55e-07
CLEC4GP1	-0.960236	6.57e-05		ZNF83	-0.95589	0.000833
SPATA18	-0.960224	1.98e-05		MINK1	0.955596	1.79e-07
RPL35A	0.960157	8.33e-08		DHX15	0.955448	1.25e-07
FGF14	-0.959766	9.7e-05		NCOR2	0.955408	7.91e-06
SESN3	0.959116	1.78e-07		RPRD1B	0.955401	1.66e-06
LACC1	-0.958709	0.00013		NKX1-1	0.955343	1.9e-05
SLC6A15	-0.958693	2.07e-05		BRF1	0.955321	2.93e-05
PAQR5	-0.958667	4.47e-06		SOX18	0.955298	3.44e-05
DDX3Y	-0.958654	0.000239		NUMB	-0.95521	7.95e-05
CIRBP	0.95865	2.88e-07		DYNLL2	0.955148	1.21e-06
SLC4A10	-0.958434	0.000118		ZBTB43	0.955102	1.29e-05
IGK	-0.958187	9.97e-05		GNAI2	0.954831	1.84e-06
SERPINE1	0.958127	2.71e-07		CERS1	0.954739	4.06e-07
ARG1	-0.957959	9.63e-05		RBMS3	-0.954696	0.000196
AP1S2	0.957788	4.68e-07		FSCN1	0.954679	2.72e-06
SLC35F2	0.957635	1.26e-07		SP140	-0.954651	0.000164
SLAMF6	-0.957545	8.66e-05		ACTR2	-0.954467	0.000214
GYS2	-0.957506	0.000525		MORF4L2	-0.954402	0.000242
TC2N	-0.957376	0.00012		RARA	0.954314	5.74e-07
NOP14-AS1	0.957027	2.34e-07		PPP1R3F	0.954257	1.12e-06
CXCL8	0.956649	5.11e-07		MT1H	0.954227	5.73e-07
RAD23B	-0.956614	1.53e-05		HNRNPR	0.954143	2.98e-07
MT-CO2	0.956594	2.64e-07		ATP6V0D2	0.954126	0.000178
RGS1	-0.956514	0.000113		TMCC1	0.953971	1.57e-05
NACC2	0.955821	1.44e-06		KANSL1	0.953877	3.65e-05
SNTB2	-0.955775	2.21e-05		YWHAE	0.95383	7.73e-07
ZFAND6	0.955743	6.26e-07		SFTPC	0.953322	8.29e-06
RPSAP19	0.95562	4.93e-07		RNF20	-0.953223	0.000186
MCF2L	-0.955604	4.65e-05		TP53BP1	0.953145	4.49e-07
APP	0.955346	1.26e-06		IFT22	-0.953144	0.000592
NLK	0.955274	2.7e-07		PRMT2	-0.953118	0.000221
ISG20L2	-0.954943	1.01e-05		AMBRA1	0.953083	1.16e-06
LINC00905	-0.954487	0.000222		ZBTB20	0.952984	4.24e-05
MS4A6A	-0.954406	0.00015		UBE2Q1	0.952652	1.35e-07
ZCCHC11	-0.954317	4.53e-05		PIDD1	0.952611	3.3e-05
PWRN1	-0.954251	0.000199		CREBZF	0.952352	1.82e-06
APBB1IP	-0.954151	0.000109		POU5F1P4	0.952351	4.36e-06
RBFOX1	-0.953691	0.000129		DPF1	0.952117	1.35e-05
A1CF	-0.953477	0.000161		INTS6	-0.951926	0.000244
WTAP	0.953436	2.26e-06		COPS2	0.951864	3.98e-10
MTDH	0.9534	6.68e-07		NRG1	0.951659	3.63e-06
SERPINB3	-0.953367	9.34e-06		TXLNG	0.951654	2.33e-07
CNOT7	0.953203	3.99e-06		COMMD5	0.951313	6.18e-05
EIF5	0.953197	2.31e-08		CYSLTR1	-0.951204	0.00044
GINS3	0.953177	2.34e-08		FCGR1B	0.950995	5.8e-06
TNFSF11	-0.953095	0.000183		DUX1	0.950889	3.08e-06
MAGEA6	0.953095	1.54e-09		SIK1	0.950668	4.43e-06
STEAP4	-0.953056	8.78e-05		PBX2	0.950232	2.46e-05
AXL	0.952978	8.11e-08		BIRC6	0.950053	4.91e-06
CYP39A1	-0.952807	0.000239		BTG1	0.949997	3.35e-07
PTDSS1	0.952791	8.85e-07		TYSND1	0.949947	4.46e-05
LARP7	-0.952708	0.000161		H2AFZ	0.949929	3.75e-07
KCNJ8	-0.952626	5.25e-05		FAM160B2	0.949867	7.1e-06
OCIAD2	0.952336	3.11e-07		GPC2	0.949728	3.42e-05
HHEX	-0.952271	5.2e-07		TMEM31	-0.949589	0.000184
KIAA1456	-0.952261	5.43e-05		PSME2	0.94953	1.76e-07
TULP4	0.952125	3.31e-07		MACF1	0.949487	1.24e-06
HNRNPH1	0.952046	7e-06		TNK2	0.949125	7.46e-06
CD96	-0.951971	0.000171		GSK3B	0.948872	8.66e-07
SOD2	0.951968	4.18e-08		NUMBL	0.948742	4.9e-09
SEMA3D	-0.951865	4.81e-06		HLA-DOA	0.948718	4.33e-05
ALDH1A3	0.951783	2.78e-08		DST	-0.948384	0.000386
LINC00301	-0.951771	0.000216		RTF1	0.948272	5.26e-07
HNRNPA0	0.951621	2.78e-07		PIGQ	0.948032	3.1e-05
MDC1	0.951611	2.4e-07		CDAN1	0.947942	9.08e-07
TNFSF8	-0.951478	4.22e-05		VIM	0.947299	2.06e-07
NUCKS1	0.951343	2.34e-06		TMEM184B	0.947037	8.7e-07
FOLH1B	-0.951317	0.000111		ANKRD17	0.94689	2.36e-06
ANKRD13A	0.951138	2.07e-06		PPP2R5E	-0.946733	0.000177
ADAMDEC1	-0.95109	0.000265		ARSB	0.946715	0.000253
RBMX	0.950931	3.08e-08		PDLIM5	-0.9467	0.000262
RPS4X	0.950677	7.45e-07		BAZ2B	0.946584	3.28e-06
SET	0.950634	2.6e-06		NOP16	0.946508	2.07e-05
SHOX2	0.950519	2.17e-07		LZTS2	0.9465	1.58e-06
HELLS	0.950419	2.58e-06		RHEB	0.946465	5.11e-06
ERI2	-0.950393	5.36e-05		GPATCH4	0.945962	2.5e-05
TPM1	0.950255	8.32e-08		ADGRL1	0.945929	8.1e-06
FAM101A	-0.950225	5.66e-06		ODF3B	0.945906	3.58e-05
PEG10	0.950064	1.61e-08		TMEM67	0.945647	1.3e-05
HNRNPA1P33	0.949962	7.22e-06		HLA-DRA	-0.945475	4.5e-05
SAR1A	0.949708	1.91e-06		PNISR	0.945453	7.67e-08
ZNF22	0.949615	7.9e-07		NENF	0.945438	1.71e-06
COX6A1P1	-0.949187	2.77e-05		MATK	0.945413	1.82e-06
DLG5	0.949127	1.01e-06		SLC17A9	0.945351	8.01e-06
CASK	0.949109	1.12e-06		MICALL1	-0.945337	0.000209
ZNF697	0.949106	2.3e-07		ZNF791	-0.945261	3.79e-05
PTPRS	0.948955	2.61e-07		BRWD3	0.945207	2.12e-05
QRICH1	0.948869	1.57e-07		ZNF777	0.945205	5.31e-05
ZNF503-AS1	-0.948701	0.000281		ANTXR2	0.945205	1.33e-07
ZNF645	-0.948678	0.000256		LINC01312	-0.945169	1.72e-05
MMP8	-0.948607	0.000569		TVP23B	-0.945023	0.00101
USP53	-0.948572	0.000261		MAP2K3	0.944776	1.1e-05
SEC22B	0.94852	9.85e-07		CLPTM1	0.944633	2.37e-06
CALU	0.948419	2.52e-07		CREBBP	0.944612	6.13e-07
RPL30	0.948382	7.67e-07		TBL3	0.944463	1.64e-06
PDIA4	0.948294	1.63e-07		KANK2	0.944399	0.00013
ANKRD40	0.94825	8.62e-07		DIP2C	0.944315	2.8e-05
PCDHA2	-0.948241	0.000214		PEX16	0.944064	2.13e-05
DTNB	-0.948226	0.000232		CP	-0.94405	0.000935
CUL4B	0.948178	2.52e-07		SRGAP3	0.944038	6.12e-06
MET	0.948141	5e-08		ALG13	-0.943832	0.000116
GATAD2A	0.948069	3.59e-07		LGR4	0.943625	8.45e-05
CSN2	-0.948037	0.000649		DCUN1D1	0.94332	4.84e-06
LPAR3	-0.947845	0.000172		H3F3A	0.943209	7.57e-05
SEL1L2	-0.947798	0.000202		TIMM8A	-0.943185	0.00157
NEMP1	0.947693	2.16e-06		IGF1	0.943174	4.85e-05
MGAT4D	-0.947685	5.8e-05		ENY2	0.9429	4.79e-06
PTP4A2	0.947613	7.38e-06		PPARD	0.942876	1.41e-05
LGSN	-0.94761	0.000217		PDCD5	0.942836	1.4e-05
FBXO9	0.947604	5.74e-08		RECQL5	0.942703	3.49e-05
FTO	0.947566	2.55e-07		HES1	0.942682	1.73e-05
TNFAIP8L2	-0.947114	6.63e-05		RNF44	0.942593	1.14e-05
GOSR2	0.947114	1.13e-08		PRR12	0.94246	9.57e-05
ADAMTS5	-0.947106	0.000385		RAB29	0.942124	1.92e-05
PDE1C	0.947087	9.36e-09		DDX5	0.941915	1.96e-07
LIG3	0.947038	2.97e-07		PDE3B	-0.94181	0.000439
HSPA9	0.946889	7.8e-07		USP24	-0.941783	0.00025
CR1L	-0.94686	6.02e-05		FBXW7	0.941735	2.9e-06
HS3ST3A1	0.94677	2.76e-07		ANKRD19P	0.941528	1.52e-06
RPS15A	0.946671	1.22e-05		LAMA5-AS1	0.94149	1.38e-05
TRIT1	0.946608	1.13e-06		CASP2	0.94141	7.34e-05
TRPM6	-0.946507	0.000171		MYH7	0.941289	7.32e-05
EBP	0.946489	1.63e-06		CTBP1	0.941092	1.09e-06
LRRC1	0.946434	9.77e-07		LY75	-0.941019	7.37e-06
TCEAL7	-0.946293	0.000106		LINC00847	-0.940752	0.000406
INHBC	0.946238	2.83e-07		MYOZ3	0.940047	5.71e-05
CALD1	0.946082	9.42e-07		UBE2D2	0.939983	3.02e-06
FKBP1A	0.945751	1.81e-05		CLTC	0.939965	6.99e-07
EMP2	-0.945471	0.00042		GBAS	-0.939961	0.000129
MAP3K6	-0.945355	0.000184		LAMP2	0.939954	5.29e-06
TYRP1	-0.945348	0.000615		TPT1	0.939802	3.51e-06
GFRA1	0.94531	6.75e-08		IL10RB	-0.939226	0.000201
ALOX5	-0.945226	1.32e-05		SRSF5	0.939213	4.68e-09
SRP72	-0.945218	6.34e-05		RPL37	0.939179	1.76e-06
CDCA7L	0.945158	3.61e-07		BANP	0.93913	6.86e-05
LY96	0.945116	1.59e-06		KLHL5	-0.938927	0.00134
CNR1	0.944939	4.24e-07		RAB6A	0.938927	7.16e-05
PHLDA1	0.944734	2.29e-07		PPP2R5C	0.938612	0.000129
RPS16	0.9447	9.79e-07		PABPC1	0.938496	3.23e-07
LINC00907	-0.944663	4.27e-05		TBKBP1	0.938435	0.000167
NAB1	-0.944512	0.000461		SPAST	-0.938373	0.000117
UCHL1	0.944466	7.08e-08		SLC25A27	-0.938235	0.000178
TNFRSF11A	-0.944458	0.000478		CGB1	0.937846	4.34e-05
ZNF628	-0.943803	1.83e-05		MIER3	0.93762	0.000128
MS4A7	-0.943576	2.92e-06		EML4	-0.937531	0.000117
GLCCI1	-0.943465	7.93e-05		SREK1	0.937075	9.94e-05
CSNK1A1	-0.943436	0.000103		DUOXA1	0.937064	2.69e-05
PPM1A	-0.943296	9.26e-05		CHMP4B	-0.936958	0.00017
PUS7	0.943214	4.59e-08		WWOX	0.936948	2.18e-05
TFEC	-0.943205	2.07e-06		PAPD5	0.936689	3.52e-06
MT2A	0.942935	1.61e-06		EIF2S2	0.936627	4.7e-08
KLHDC1	-0.942835	0.000169		TSN	0.936605	1.52e-05
ADAM12	0.942834	5.09e-08		RFC1	0.9364	9.4e-05
HP1BP3	0.942822	2.07e-06		TCF7L2	0.936379	2.67e-05
CMTM6	-0.942801	9.82e-05		SMIM4	0.936308	5.89e-05
VSIG4	-0.942715	0.000142		AKAP8L	0.936231	2.08e-05
LATS1	-0.942695	0.000626		GPER1	0.936218	1.03e-05
PURB	0.942689	5.7e-07		NGF	0.936169	5.5e-05
DSTN	0.942607	3.38e-07		FXR2	0.936076	0.000291
PPIC	0.942525	1.83e-07		CCNL1	0.935943	1.66e-06
TPTE	-0.942519	4.94e-05		NPAS2	0.935586	4.24e-06
ADGRF3	-0.942482	0.000113		TOP1	0.935534	2.71e-07
PAQR7	0.942469	1.07e-07		HIF3A	0.935478	0.000181
MAP4K4	0.942415	2.91e-07		SNORA81	0.935425	2.88e-07
MTMR2	0.94198	1.19e-08		DIAPH3-AS1	0.935173	9.27e-05
SRPRB	0.941952	1.12e-06		PIGH	-0.934835	0.00149
ACTR3BP2	-0.94191	9.27e-05		WDTC1	0.934794	2.87e-05
CNRIP1	0.941704	1.01e-06		SUPT20H	0.93473	4.97e-06
PCYT1A	0.9417	4.13e-08		MDM2	-0.934676	0.000219
PSMC3IP	0.941534	8.65e-08		HTRA3	0.934674	2.63e-05
MZT1	0.941515	8.88e-08		KATNBL1	-0.934526	0.000354
ZMPSTE24	0.941401	4.23e-07		KCTD5	0.93444	3.32e-05
DHX33	0.941339	2.64e-06		SLC30A1	0.934433	0.000297
PPIA	0.941317	5.08e-06		LELP1	0.934393	4.02e-05
RFC5	0.9413	3.11e-07		USP34	0.934232	1.26e-05
TXN	0.941061	4.22e-07		TNRC18	0.934045	3.93e-05
SCN2A	-0.941048	0.000368		EPHB4	0.933997	4.99e-05
RPL31	0.940983	9.66e-06		POU4F1	0.933993	9.33e-05
CAMK2N1	0.940901	1.01e-07		SOGA1	0.933967	1.61e-05
ABHD12B	-0.940835	0.000338		PTOV1-AS2	0.933915	2.34e-05
CLC	-0.940803	0.00111		S1PR2	0.933775	1.8e-06
UBA52	0.940572	1.33e-06		TMEFF1	-0.933535	0.000374
SLC20A1	0.940511	2.03e-07		IGFBP5	0.93336	0.00013
PTPRK	0.940505	3.18e-07		UBA1	0.933254	8.76e-06
RPL10A	0.940491	5.23e-06		PLXNC1	0.932871	3.4e-05
PAICS	0.940456	1.64e-06		ARAP2	0.932552	1.61e-05
MRFAP1	0.940219	3.3e-08		EXOSC4	0.932481	3.72e-05
TBX21	-0.940084	0.000201		GGTLC2	0.932089	0.000159
FCRL5	-0.939849	2.92e-05		CLPB	0.932014	3.75e-05
PRSS35	0.939584	6e-07		MTMR11	0.931965	6.84e-05
SEMA6D	-0.939551	0.000138		TNXB	0.931959	9.37e-05
FAM84B	0.939333	9.15e-08		ARVCF	0.931912	4.09e-05
RXFP1	-0.939216	8.43e-06		ELAVL3	0.931897	0.000103
FAM120A	-0.938775	0.000521		TSC22D2	0.931885	6.86e-05
PSME4	0.938694	8.22e-07		WAPL	0.931786	3.44e-06
ASPN	-0.938535	0.000367		TFEB	0.931664	6.22e-06
BAZ1B	0.938522	2.53e-07		CHTOP	0.931558	4.72e-06
CXCR4	-0.938384	0.000448		CACNB2	-0.93153	0.000179
ARF6	0.93834	5.04e-06		HIST1H3D	0.931505	0.000354
SDC2	0.938224	7e-08		ATP6V0E1	0.931471	0.000337
TJP1	0.938204	3.09e-07		TFPI	-0.931428	6.56e-05
LAPTM4B	0.938185	1.46e-07		SNX13	-0.931394	0.000209
SLC25A37	0.938156	1.42e-06		SIRT6	0.931132	1.87e-05
TENM2	0.938145	5.73e-08		GPRIN1	0.93108	0.00053
LRRD1	0.938118	1.34e-06		NSF	0.931041	0.000492
SHC4	0.938053	1.41e-06		MAP4	0.930986	5.71e-06
DDAH1	0.938011	4.76e-08		IGH	0.930868	1.87e-05
MLANA	-0.937981	0.000785		ARX	0.930524	0.000111
TUSC1	-0.937973	0.000379		MRGBP	0.930487	0.000467
NDE1	-0.937958	7.89e-05		SULT1A1	0.93035	1.75e-05
GC	-0.937914	0.00155		DSC3	-0.930137	0.000759
TSNAX	0.937618	1.72e-06		ZNF573	-0.929884	0.00051
BANF2	-0.93758	0.000304		SNX2	-0.929656	0.000399
PPP1CB	0.937357	3.31e-06		PLRG1	-0.92961	0.00121
FBXL14	-0.937343	0.000511		REPIN1	0.929543	3.69e-05
FOSL2	0.937068	4.64e-07		DHRS7	0.929375	3.34e-06
KIF11	0.937046	1.72e-07		MORN1	0.92926	2.15e-05
GPX3	-0.936941	0.00054		LMNA	0.929122	7.43e-06
IQCG	0.936875	9.32e-07		VPS13A	-0.929106	0.000127
HGD	-0.936787	3.32e-05		MYLK3	-0.929101	0.000422
IQGAP2	-0.93678	0.000172		NCOA2	0.928896	1.97e-05
ATP2A2	0.936779	3.07e-06		NPR1	0.928815	0.000417
CCDC47	0.936774	3.64e-07		UTS2R	0.928738	1.37e-05
CRIM1	0.936753	7.93e-07		PARP2	0.928632	5.62e-07
MDM2	-0.936692	0.000117		DCBLD2	0.928594	0.000415
ADGRG6	-0.936663	0.000547		ZNF702P	-0.928589	0.000449
PDP1	0.936571	1.67e-07		TUBB	0.92852	1.97e-06
EIF2S1	0.936376	2.03e-06		RSBN1	0.928513	2.39e-06
TSPAN12	-0.936221	0.000329		NSMF	0.928503	5.64e-05
ASAP1	0.935945	2.6e-08		UBE2H	0.928296	5.37e-05
CLDN11	0.935764	3.3e-07		RAP2C	0.928192	0.000218
NUB1	-0.935686	0.00174		RORA	0.928143	0.000577
SCG3	-0.935645	2.07e-05		MRPS15	0.928131	6.42e-05
YIPF6	0.93557	2.07e-06		EPC2	0.928066	0.000107
SLC7A1	0.935554	1.27e-06		TUBB3	0.928034	3.86e-05
MPEG1	-0.935509	8.71e-05		MBD6	0.927986	1.97e-05
RAN	0.93543	7.15e-07		PVR	0.927945	0.000105
AMMECR1	0.935422	2.43e-07		DYRK2	0.927938	6.68e-05
RPS18	0.935311	7.13e-06		TRIM5	-0.927875	0.000158
NAV2-AS4	-0.935301	0.00047		TEX15	-0.927765	9.21e-05
KLHL32	-0.935283	9.51e-05		ACACB	0.927597	2.79e-05
PWAR5	-0.935189	0.000141		RPS6KA3	0.927559	0.000129
SKP2	0.935154	4.27e-07		KDM6B	0.92746	2.38e-07
SPATA13	-0.935016	0.000303		EAF2	-0.92741	0.000459
SPOCK3	-0.934883	0.000974		GPR135	0.927405	0.00102
PABPC4L	-0.934809	0.00026		PAPOLA	0.92729	0.000205
GPR183	-0.934742	0.000108		COL7A1	0.926439	8.44e-05
STX17-AS1	-0.934685	2.35e-06		NASP	0.926381	4.24e-07
GRAPL	-0.934269	0.000461		TCF3	0.926375	0.00116
KCNJ5	-0.934207	2.7e-05		FAM134B	0.926317	1.97e-05
BNIP3	0.934096	1.85e-06		A4GALT	0.926144	0.000106
QKI	0.933898	1.98e-07		HCN2	0.926115	0.000153
CCL15-CCL14	-0.933887	0.000287		CHTF18	0.926043	5e-06
SFXN1	0.933508	3.89e-07		UFM1	-0.925983	0.00126
FAT3	0.933434	8.49e-07		OXCT2	0.925953	0.000105
IGLV1-44	-0.933373	0.000128		CTNNB1	0.925843	1.48e-06
DOCK5	0.933313	1.1e-06		FMN2	-0.925765	0.00069
LDLRAD3	0.933272	1.08e-07		SPTBN4	0.925697	2.59e-06
PON3	-0.933243	6.28e-05		EIF4G3	0.92569	0.000152
ANAPC5	-0.933231	0.000119		FHOD3	-0.925613	0.000134
ERCC1	0.933053	1.14e-06		GALK1	0.925543	0.000288
GAP43	0.932943	2.65e-08		RPS7	0.92547	7.07e-07
LINC00605	-0.93291	0.000172		ALKBH7	0.925361	6.28e-06
RFC4	0.932898	1.39e-06		CPSF3L	0.92525	3.27e-05
LARP1	0.93284	7.29e-07		DUX4	0.925159	0.000244
TMSB10	0.932765	3.33e-06		BAIAP2-AS1	0.925028	6.48e-06
TFAP2A	0.932723	2.93e-08		ZC3HAV1	0.924883	0.000359
BCL2L11	-0.932605	0.00211		FAM188A	-0.924842	0.000382
FAM110C	-0.932469	0.000194		BIRC7	0.92472	0.000246
ERVH-4	-0.932422	2.97e-05		JUN	0.924699	3.12e-05
PKNOX2	-0.932373	0.000355		IGHM	0.924317	8.61e-06
TRMT5	0.932245	7.27e-07		ARRDC1	0.924155	0.000124
MAD2L1	0.932187	1.32e-06		RBM47	0.923999	3.3e-05
FGD5-AS1	0.932155	1.25e-07		OFD1	-0.923963	0.000225
MOBP	-0.932083	5.3e-05		ZCCHC7	-0.923841	0.000241
E2F7	0.931954	5.07e-07		WDR26	0.923825	1.53e-06
CPM	-0.931919	0.000707		NAMPT	-0.923779	0.000132
LEF1	0.931901	1.92e-07		PDLIM4	0.92366	0.000271
ARPP21	-0.931882	0.00323		FARSA	0.923602	4.12e-05
LBX1-AS1	-0.931861	0.000587		MRPL41	0.923598	6.02e-06
ANXA1	0.931855	4.23e-07		SPSB1	0.923544	3.25e-06
SNTG1	-0.931832	5.13e-05		PRKAA1	-0.923422	0.000383
CDH11	0.931826	1.05e-05		MT1E	0.923371	6.56e-05
PPP1R16B	-0.931781	0.000231		TPCN1	0.923147	4.7e-06
RPS6	0.93178	3.34e-06		IL27RA	0.923087	0.000328
CNTNAP2	-0.931646	7.01e-05		MIR142	0.923062	1.82e-05
TP53	0.931504	7.98e-07		MED13L	-0.923027	0.00115
RASAL2	0.93143	5.41e-07		FAU	0.922833	9.93e-05
GABRG1	-0.931375	0.000175		PRDM15	0.922827	8.94e-05
NUSAP1	0.931347	1.1e-06		DGKH	0.922567	9.12e-05
SUCLG1	-0.931304	1.33e-05		ASB1	0.922406	0.000381
ARGLU1	0.931284	4.42e-07		TUSC2	0.92218	0.000105
RDX	0.931271	1.87e-07		M1AP	-0.922053	0.000716
F3	0.931158	1.52e-07		MTSS1	0.921804	1.17e-05
OSMR	0.931141	3.56e-07		CCDC112	-0.921768	0.000127
GOT1L1	-0.930965	0.00034		PCBP2	0.921739	1.75e-06
SLITRK5	-0.93052	0.00121		CD53	-0.92157	0.000258
LMAN2	-0.930364	0.000168		EMB	-0.921462	0.00212
SEC11A	0.930324	1.65e-06		EIF5B	0.921381	4.92e-06
MOXD1	0.929995	1.42e-07		CALM3	0.921348	2.33e-05
RAB6A	0.92993	7.2e-08		VBP1	-0.920876	0.00022
GRIA1	-0.929895	6.81e-05		GNA11	0.920742	3.95e-05
MACF1	0.929713	3.27e-06		TRPS1	0.920709	0.00286
KANSL1	0.929631	1.48e-06		RRP12	0.920654	2.12e-06
COL11A1	0.929616	2.14e-07		SSC5D	0.920637	0.0003
CAST	0.929604	6.7e-06		NOLC1	0.920547	6.57e-05
SCD5	0.929506	1.05e-07		OTOP2	0.920536	1.11e-05
KDELR1	0.92949	9.14e-07		NOS2	0.920509	0.000365
RGS12	-0.929472	0.000234		NXNL1	0.920506	8.39e-05
UHRF1	0.929423	3.5e-07		ZNF233	-0.920433	0.000716
DEK	0.929408	2.27e-06		CHKB-AS1	-0.920155	0.000122
PTGER3	-0.929234	0.000148		ZNF135	0.920041	0.000542
LINC00910	-0.929225	0.000288		BCL2	0.91992	7.99e-05
CYP2C18	-0.929156	0.000571		NACC1	0.91988	0.000204
CNR2	-0.92913	3.85e-05		RTP5	0.91982	0.00101
ITM2A	-0.929022	1.46e-05		CTBP2	0.919654	0.000206
CPA4	0.928901	3.93e-07		KMT2C	0.919595	0.0011
PAK3	0.928801	1.05e-07		WDR90	0.919587	1.24e-05
WBP1L	0.928664	5.28e-06		ZBTB7B	0.919428	0.000137
EIF3A	0.928622	8.33e-08		OLA1	0.919271	7.88e-06
LUZP4	-0.928534	0.000699		PDCD10	0.919218	3.27e-06
FOXN3	0.928506	7.96e-06		TMEM132A	0.919194	0.000601
ZSCAN18	-0.928487	6.34e-05		SOX17	-0.918994	0.003
STK3	0.928069	5.84e-07		TNFRSF13B	0.918894	1.87e-05
KIR3DL2	-0.927729	0.000342		HIC2	0.918733	0.000231
SYF2	-0.92758	0.000161		ZDHHC1	0.918256	6.04e-05
UBB	0.927544	3.73e-06		STAG2	0.918201	1.32e-06
TIA1	-0.927325	0.000856		CD93	-0.91814	0.000324
RPL22	0.927164	2.15e-06		MGAT2	-0.918097	0.00498
SLC25A32	0.927122	1.62e-07		TBCD	0.918089	0.000407
TPM3	0.927099	1.59e-07		CTAG2	0.917916	0.000145
GPNMB	0.92705	1.76e-07		DDX54	0.917872	0.000661
HYAL4	-0.92688	0.000378		CNN3	-0.917786	0.000744
RHPN2	0.926752	1.46e-09		NRP2	0.917579	8.5e-05
CANX	0.9265	7.45e-06		SPDEF	0.917488	4.26e-05
CD84	-0.926413	0.000371		UBE2L3	0.9174	8.68e-05
RPL7	0.926157	3.56e-06		RAB12	0.917345	1.5e-05
MYBL1	0.925979	4.14e-08		CRTAP	-0.917315	0.00106
CDKN2B	-0.925921	0.00055		IDUA	0.917269	0.00142
TMED2	0.9259	3.2e-06		OBSL1	0.917262	0.000253
GSN	-0.925887	0.000235		CDRT1	-0.917089	3.78e-05
MTCL1	0.925882	1.1e-07		SEMA6B	0.916976	6.9e-05
IRAK3	-0.925841	0.000636		EIF3I	0.916907	4.3e-05
DENND1C	-0.92582	0.000183		RAPGEF2	0.916878	9.63e-05
CADM1	0.925664	2.33e-06		AGAP3	0.916814	2.23e-05
KRTDAP	-0.925573	0.00126		KRT8P12	0.916735	2.98e-05
TNC	0.925421	1.12e-08		TRIP12	-0.916577	0.0025
CKAP4	0.925412	2.1e-06		QSOX1	0.916506	0.000108
LRRC2-AS1	-0.925392	0.000789		NBPF20	-0.916424	0.00431
ORM2	-0.925386	0.00019		EFHD2	0.916394	0.000263
ANKRD36BP2	-0.925235	0.000707		NDUFB7	0.916285	8.47e-05
PI15	0.925203	1.53e-06		NR2F2	0.916283	0.000755
EIF4E	0.925153	8.4e-06		PHTF2	-0.916209	0.000405
PRRC2C	0.925148	3.73e-06		ISPD-AS1	-0.915955	0.000464
GHITM	0.924986	7.15e-06		RASL10B	0.915798	0.000242
GRSF1	0.92495	3.89e-08		MAPRE3	0.915785	0.000331
SLC25A29	-0.924902	0.000568		NUB1	0.91577	2.96e-05
IL6ST	0.924875	1.04e-07		ANKRD52	0.91565	0.000119
HTR4	-0.924871	0.00455		ARFGAP2	0.915625	0.00032
PPP4R3B	0.924864	7.19e-06		CCDC124	0.915485	0.000162
CD109	0.924837	5.79e-06		CDC42	0.91507	2.4e-06
MIR636	0.924749	9.17e-06		SIPA1L3	0.915066	0.000121
PRPS2	0.924747	3.49e-07		INVS	-0.914982	0.00142
IKZF1	-0.924705	0.000293		OPRL1	0.914909	1.59e-05
IQGAP3	0.92465	5.24e-07		IDH3B	0.914874	4.77e-05
NIFK	-0.924535	0.000386		PDLIM7	0.91487	0.000293
ALDH1B1	0.924523	6.8e-07		PSME3	0.914765	0.000159
SLC4A7	0.924459	8.06e-08		ZFAND3	0.914537	0.000105
RNF125	-0.924374	0.000387		SEMA7A	0.914443	4.76e-05
PRL	-0.924134	0.000324		RAX2	0.914421	0.000313
DSEL	0.923982	7.02e-08		GSN	0.914269	2.99e-06
SLC14A1	-0.923885	0.000472		DACT3	0.91423	0.000668
EPB41L4A	-0.923784	0.000185		FOXN2	0.913983	3.88e-05
CR1	-0.923718	0.000277		ATL2	0.913922	0.000368
EMP1	0.923542	2.61e-07		NUP88	0.913916	0.00011
NREP	0.923529	9.48e-07		WRAP53	0.913908	6.71e-06
OVOL1-AS1	-0.923418	6.08e-05		YWHAB	0.913882	4.7e-06
HN1L	0.923382	6.46e-07		HOPX	-0.913809	0.00125
CSF2RB	-0.923303	2.4e-05		AGFG1	0.913805	0.000138
LENG8	0.92327	2.4e-06		MAOB	-0.913521	0.00301
PTPRC	-0.923244	0.000524		PTMA	0.913448	0.00072
BHLHB9	0.9231	1.44e-07		LINC01023	0.91344	5e-05
RRBP1	-0.92309	0.000132		B4GALT2	0.913428	0.00023
LIMK1	0.923085	7.98e-08		CROCCP3	0.913317	0.000334
WWTR1	0.923008	1.39e-07		NR1D1	0.913312	1.59e-05
HLA-DOA	-0.92289	9.06e-05		G3BP2	0.91327	3.38e-06
XPO1	0.922758	8.64e-06		BAIAP2L1	-0.913176	0.0003
HGF	-0.922726	0.000888		EPC1	0.913079	5.48e-05
FIGN	0.922709	6.94e-07		ANP32A-IT1	-0.912867	0.00114
COX7B	0.922511	2.61e-07		EIF3M	0.912849	2.18e-05
TMEM30B	-0.922504	0.00168		MT1G	0.912825	6.72e-06
DISC1	-0.922446	0.000238		UBE2B	0.912718	5.14e-05
MIR21	0.922267	2.86e-07		ITGB1	0.912667	2.9e-06
CDC42	0.922248	2.61e-07		GLI4	0.91266	0.000933
TBL1XR1	0.92222	4.42e-07		CACFD1	0.912264	0.000178
PHLDB2	0.922006	1.41e-07		DNAJC7	0.912176	2.09e-05
ATG9B	-0.921967	0.0011		MIR1282	0.912169	4.4e-05
MS4A1	-0.921961	0.000621		FAM46A	0.912127	7.73e-05
CRYGB	-0.921959	0.000691		GIGYF2	0.912011	2.29e-05
CAPZA2	0.921894	4.95e-07		ICA1	0.911855	0.000408
RORA	-0.921856	0.00247		YPEL1	0.911529	0.000171
BUB3	0.921815	3.4e-07		BIN1	0.911477	1.14e-05
ZNF788	0.921774	1.02e-07		MEF2D	0.911247	1.53e-05
PPP6R3	0.921369	2.43e-06		USP36	0.911114	0.000817
MT-ND4	0.921352	2.27e-07		N4BP1	0.911046	2.4e-05
GPAT3	0.921286	1.16e-07		SLC20A2	0.911038	2.35e-05
DCLK1	0.920746	1.63e-06		AKAP7	0.910812	0.000932
GRPEL2	0.920648	1.28e-06		ETFA	0.910778	1.75e-05
RAP1B	0.920482	1.66e-06		SPOCD1	0.910647	0.00014
GPR37	-0.920467	0.000147		SMG9	0.91058	0.000109
TRAF3IP3	-0.920448	0.000823		PPIA	0.910465	8.32e-05
SNORA28	-0.920385	3.51e-05		NAV2	0.910254	5.02e-06
VCL	0.920378	1.36e-06		ASB16-AS1	-0.910181	0.000291
PBXIP1	0.920232	2.88e-06		ALPK1	0.910051	5.76e-07
SVIL	0.920125	6.24e-06		RPL17	-0.9099	0.00197
FGFR1OP2	-0.920034	0.000284		MMAB	0.909706	6.08e-05
IGFBP5	0.919971	7.29e-07		ATP2A2	0.909407	0.000579
HNRNPK	0.919958	2.12e-06		WIPF1	-0.909375	1.24e-05
FAM204A	0.919944	5.67e-08		CHST13	0.909269	0.000579
CFHR3	-0.919854	0.001		KIR3DX1	0.909097	0.000297
LINC00924	-0.919699	0.000746		TMEM189-UBE2V1	-0.909045	0.00294
GULP1	0.919621	1.38e-06		EED	0.908773	3.8e-06
SLC30A9	0.919601	4.54e-07		FAHD2CP	0.908744	0.000113
PARK2	-0.919601	0.00209		LINC00961	-0.908533	0.00631
KIAA0125	-0.919588	5.21e-05		PPM1A	-0.908486	0.00614
XIST	-0.919578	0.000225		RPL5	0.908412	9.57e-07
WDR4	0.919548	1.53e-06		IL34	0.90837	0.000375
EZR	0.919444	1.52e-06		UBE2K	0.908263	9.74e-06
PDGFA	0.919436	2.84e-08		HEXB	0.908217	2.95e-05
NES	0.919332	1.67e-07		PXMP4	-0.908045	0.00151
GABRB2	-0.91923	0.000264		BANK1	-0.907992	0.00311
MIR4435-2HG	0.918992	2.73e-06		ZCCHC14	0.907903	0.00194
LINC01207	-0.918849	0.00154		TBX15	0.907688	0.000206
VBP1	0.918722	4.37e-08		JAG2	0.907677	0.00103
DNASE1L3	-0.918656	0.000272		ARMC5	0.907648	4.72e-05
FGL2	-0.918654	5.11e-05		MT1HL1	0.907559	0.000608
LINC00665	-0.918427	0.00121		CHD5	0.907488	0.00136
IMMP2L	-0.918196	0.000474		PTPN12	0.907219	2.64e-05
LYVE1	-0.918155	0.00171		CACNA1I	0.907167	0.00016
IL23A	-0.91785	0.00268		TONSL	0.907157	1.82e-05
RDH10	0.91774	1.3e-07		SNORD96A	0.907021	5.76e-06
RAB22A	0.917701	6.32e-06		RGS12	0.906842	0.00083
RGMB	0.917681	2.09e-07		MED25	0.906756	1.65e-06
EIF1	0.917655	1.04e-05		CREM	-0.906603	0.00137
SALL1	0.917503	3.34e-07		FBXO3	-0.906104	0.00188
ARSJ	0.917477	1.46e-06		KLC2	0.906103	2.88e-06
UBA6	0.917355	1.53e-07		WNT6	0.906055	1.9e-05
RCSD1	-0.917222	5.53e-06		CD151	0.905916	3.43e-05
PROS1	0.917144	4.09e-08		LAMTOR3	-0.905877	0.000608
IL13RA2	0.916923	2.98e-07		NCDN	0.90535	0.000256
TPT1-AS1	0.916821	3.13e-06		HDLBP	0.905169	7.8e-05
SRSF3	0.916525	9.54e-08		GNL1	0.905089	0.000143
WDR59	-0.916437	0.000263		DHRS2	0.905028	0.000861
RNF217	0.916212	3.48e-06		HR	0.904942	0.000121
GBE1	0.915996	3.14e-07		RCE1	0.904859	1.39e-06
GGTA1P	-0.915795	0.000113		SMARCA5	0.904412	2.17e-05
FRY-AS1	-0.91579	1.19e-05		BEX1	0.904207	0.00196
CCDC6	0.915765	5.13e-07		ZNF692	0.9042	3.08e-05
E2F3	0.915662	5.75e-06		SH3KBP1	0.904165	4.27e-06
SNORD73A	0.915609	3.76e-06		FAM177A1	-0.904104	0.00622
EYA4	0.915562	5.07e-07		SSH2	-0.904078	0.00055
AIMP2	0.915556	3.4e-07		DLG4	0.903813	0.00041
IL20	-0.915427	0.000391		ALDH4A1	0.90375	8.12e-05
GPC4	0.915417	2.46e-07		PDE4A	0.903666	1.48e-05
FAM124B	-0.915376	0.000189		RNF170	-0.90362	0.00144
MEGF11	-0.915292	0.00127		RPL36AL	0.903551	7.98e-06
PON2	0.915288	8.87e-06		FFAR1	0.903532	3.19e-05
THSD7A	-0.915243	0.000326		PTGES2	0.903497	0.000257
AURKA	0.915115	2e-06		METAP2	-0.903378	0.000419
FAM201A	-0.915041	0.000176		TMSB4X	0.903288	4.25e-07
TSPAN13	0.914707	8.39e-08		SPRYD7	-0.903109	0.00391
ABCC1	0.914672	2.35e-05		PTENP1	0.903036	6.47e-05
SHANK2	-0.914504	0.00193		PTCRA	0.903017	0.0018
FRMD8	0.914493	5.17e-06		PCDHB18P	0.903006	8.46e-05
HOXA10	-0.914449	0.000762		TNFRSF18	0.90297	0.000296
DPYSL2	0.914437	4.87e-08		LSM11	0.902926	0.000211
PBX1	0.914122	1.89e-06		MT1X	0.902882	0.000463
MSRA	-0.914112	0.000334		STK11	0.902762	4.05e-05
CCZ1B	-0.914093	0.0003		GJC2	0.902735	3.16e-05
TRGV9	-0.91409	1.48e-05		H1FOO	0.902556	0.000873
PLEKHG1	0.9139	2.34e-06		ANKRD29	-0.902532	0.000817
NAALAD2	-0.913839	0.00117		ARHGAP6	-0.902523	0.00213
CRYAB	0.913791	8.33e-07		ASB10	0.902405	0.00212
FLCN	0.913499	5.29e-08		NPRL3	0.902327	0.000456
FEZ2	0.913485	7.83e-07		TAGAP	-0.902264	0.000146
KLF12	-0.913482	8.03e-05		HNRNPM	0.902149	2.21e-06
KCNJ16	-0.913434	0.00142		THTPA	-0.901786	0.00199
OR2K2	-0.913415	0.000692		PHIP	-0.901717	0.00157
GRIA2	-0.913159	0.000487		NMNAT3	0.901653	0.000576
IL1RAP	0.913013	4.22e-07		BMP2K	-0.901584	0.00181
LINC00461	0.912922	8.04e-06		MRPS31	-0.901487	0.00115
FYB	-0.912888	0.000341		PGAP1	0.901358	8.13e-05
LTBP1	0.912855	5.88e-07		PIANP	0.901292	0.000195
FMR1	0.912826	2.29e-06		USF2	0.901242	0.000265
PGM5	-0.912644	0.000392		CFLAR	-0.901231	0.000809
PCDH10	0.912545	2.12e-06		RBM25	0.901027	0.000243
RBPMS	-0.91245	0.00106		LSM14A	0.901014	6.28e-06
NETO1	-0.912379	0.000743		POU3F2	0.900993	0.000508
STARD7	0.912264	1.53e-06		AMER3	0.900926	0.000276
GRIN2B	-0.912207	0.00207		RAB8B	-0.900712	0.000313
TFAM	0.912085	1.38e-06		PITX2	-0.900652	0.000822
DAB2	-0.912001	0.000635		HNRNPC	-0.900304	7.68e-05
PCDHA5	-0.911927	0.00033		GPBP1	0.900242	4.81e-05
OGN	-0.91192	0.00286		DDN	0.900092	0.00294
LETM1	0.9119	1.97e-07		TM2D1	-0.900087	0.000217
REEP5	0.911774	8.91e-08		ELP3	-0.899984	0.00475
TDRG1	-0.911616	0.000275		NYX	0.89997	1.05e-05
LRP8	0.911579	9.2e-08		MEG3	0.899963	4.58e-05
PDE3B	-0.911521	0.00145		SMIM7	-0.899957	0.00218
NOTCH2	0.911513	4.13e-06		LINC00927	0.89984	0.000419
ANKRD35	-0.911479	0.000949		CASR	0.899648	0.000612
YWHAE	0.911478	2.11e-06		SGK3	-0.899484	0.000821
KCNMA1-AS1	-0.911469	0.000166		ZADH2	0.899446	0.000279
KLHL6	-0.91145	0.00236		CAMK2N2	0.89942	0.000674
LPP	0.911342	5.98e-06		SHQ1	0.899359	0.000331
ABRA	-0.910627	0.00199		FOXP1	0.899226	6.54e-05
ZNF551	-0.910615	2.67e-05		GPBP1L1	-0.899217	0.000424
SPOCK1	0.910583	5.49e-07		UBE2J2	0.899012	8.73e-05
IMPAD1	0.910493	9.12e-07		SEC23A	-0.89901	0.00133
FAM120C	0.91049	4.03e-06		PRELID1	0.898873	8.14e-05
KIF26A	-0.910437	0.000122		ACVR2A	0.898674	0.000494
PCMT1	0.910437	4.9e-07		RRAD	0.898636	0.000167
SERINC5	0.91042	7.83e-07		MYBL1	0.898627	0.00115
COL4A4	-0.910341	0.00234		GLTSCR2	0.898473	0.00082
NFIB	0.910306	8e-07		CHAF1B	0.898315	0.00027
ACP1	-0.910302	0.000251		MYO5B	-0.898157	0.00067
ZRANB2	0.910245	3.64e-07		THAP11	0.898035	0.000267
SERPINB1	-0.910228	0.000121		TSPYL2	0.898023	0.000147
DRC1	-0.910196	0.00031		SLC43A2	0.89788	0.000407
VPS53	0.91017	4.77e-07		MC2R	-0.897873	0.00282
ID4	0.910003	6.81e-07		TMEM5	-0.897832	0.0054
ABLIM2	-0.909914	0.000384		ETV6	-0.897783	0.00139
IFRD1	0.909564	4.07e-07		CORO1B	0.897781	0.00406
TNPO3	0.909508	1.74e-06		PHF8	0.8977	0.00016
RGR	-0.909484	2.01e-05		DYNC1H1	0.897454	0.000155
RGS18	-0.909126	6.29e-05		RDH5	0.897295	0.000166
FERMT2	0.909058	1.36e-07		BRSK1	0.897277	0.000762
NIPSNAP3B	-0.909051	0.00066		ABCB10	-0.897037	0.00637
MZB1	-0.908962	0.00108		RERE	0.896877	0.000816
ATP1B1	0.908919	1.37e-06		BCLAF1	-0.896836	0.000313
LRMP	-0.908769	0.000162		GMFB	-0.8968	0.000738
SEC16B	-0.908692	0.00134		GOLGA2P7	0.896721	6.58e-05
PTK2	0.908674	8.39e-07		ZCCHC2	0.896609	0.000178
WEE1	0.908648	1.22e-06		PTCH1	0.896575	0.00117
PEG3	-0.908596	0.000927		FAM13A	-0.89655	0.00145
CDKN2C	-0.908499	0.00116		INTS7	-0.896408	0.00112
HECW1-IT1	-0.90848	0.0001		RPL30	0.89635	2.12e-07
2007-09-01	0.908396	5.78e-07		FAM122C	-0.896299	0.000419
TDRD10	-0.908155	3.78e-05		EEF1D	0.896244	0.00264
FASLG	-0.907996	0.000684		DSCR9	0.896239	0.000234
LINC00032	-0.907989	0.000645		CNOT6L	0.896114	0.0026
TOR1AIP2	0.907982	1.79e-07		MT1F	0.896109	0.00537
FAM71D	-0.907734	0.00209		RBM42	0.895995	1.23e-05
TGFB2	0.907551	2.28e-06		ZCWPW1	0.895974	0.000399
CDK2AP1	0.907383	5.84e-07		PRTG	-0.895953	0.00371
TAF5	0.90721	1.72e-06		EPS15L1	-0.895904	0.00212
PGK1	0.907189	1.65e-07		LUC7L	0.89584	0.000535
SSR4	0.907171	5e-06		MAP7D3	0.89576	5.97e-06
RPL15	0.907054	1.62e-05		RGP1	0.895645	0.00036
DEFB127	-0.906933	0.000672		ZNF630	-0.895493	0.000605
NUDT10	-0.906709	9.91e-05		UBTF	0.895488	0.000248
RRP12	-0.906631	0.00155		RRP9	0.895479	0.000518
SUCO	0.906461	5.68e-07		TPSAB1	0.895469	0.000134
PDZK1IP1	-0.906392	0.000188		CLCN7	0.895462	1.22e-05
BOK	-0.906289	0.000748		DOHH	0.895461	0.000568
LINC00664	-0.906228	0.000375		B3GNT7	0.895377	0.000133
TMEM98	-0.906215	7.71e-05		CUL1	0.895102	0.000736
ABCE1	0.906119	7.81e-09		LINC00852	-0.895008	0.000322
OSBP	0.906055	1.87e-06		SIRT5	0.894973	0.000295
ADO	0.905994	1.07e-06		GIMAP1	-0.89475	0.00324
CD1E	-0.905975	0.000297		MYBBP1A	0.894734	0.000656
LAMP3	-0.905965	0.000968		SPACA6P	-0.894684	0.00125
LINC00708	-0.905913	0.00697		CYP27B1	-0.894684	0.00108
CNOT6	0.905898	1.89e-07		RTEL1	0.894681	0.00061
NHSL2	-0.905871	0.00149		PPP1R37	0.894626	0.000184
YES1	0.90586	3.61e-06		TCP11L2	0.894569	0.0009
HMGN1	0.905824	3.95e-06		MTCH2	0.894557	1.27e-05
UGT1A1	-0.905732	7.17e-05		TRAPPC9	0.894415	0.000443
TMEM136	0.905589	4.23e-07		GNA13	-0.894041	0.00282
HIST1H2BC	-0.905588	0.000819		PRKAA2	-0.893881	0.00143
ZNF396	-0.905196	0.00348		TULP1	0.893858	3.13e-06
GLUL	0.90509	7.36e-06		TSNAX	-0.893794	0.000362
INPP5D	-0.905086	0.00206		ONECUT3	0.893695	0.0022
EVC2	-0.905023	0.00474		BCL6	0.893595	0.00144
SULT2A1	-0.905013	0.000213		ZNF143	0.893575	1.64e-05
KCNS2	-0.904953	0.000762		SMG1P3	0.89357	0.0003
MYSM1	-0.904888	0.00328		APRT	0.893558	0.00022
MTMR1	0.904792	5.71e-08		KDM8	0.893169	0.000585
ZNF114	-0.90473	0.000185		EFR3B	0.89295	6.86e-05
BCAP29	-0.90463	0.000125		IPO5	0.892918	1.25e-05
HIST1H2BO	-0.904316	0.00122		NPM1	0.892918	1.19e-06
MS4A2	-0.904304	0.00129		AOAH	0.892872	0.00191
CBLN4	-0.904287	0.00118		SULT2A1	-0.892803	0.00468
LY75	-0.904235	6.04e-05		SNORD58C	0.892567	2.88e-05
RGS13	-0.904189	5.01e-05		PRPF31	0.892555	0.000567
NR5A2	-0.904103	0.000226		TPSB2	0.892306	0.000151
NAP1L1	0.904087	7.46e-06		OSBPL5	0.892157	0.000648
CATSPERB	-0.903994	0.00715		PKD1	0.892046	0.000463
EMCN	-0.903884	0.000499		SCNN1A	0.891991	0.0002
SEC63	0.90386	2.64e-06		TGIF1	0.891757	0.00134
MMD	0.903793	4.96e-06		TMEM198	0.89165	0.000826
KMT2A	-0.903676	0.00182		EXOC7	0.891514	6.51e-06
MDN1	0.903659	3.41e-06		TRAPPC1	0.891476	2.47e-05
LPIN1	-0.903582	0.00364		MRPL9	-0.891429	0.00109
DIAPH3	0.903572	1.12e-06		SSTR3	0.891384	0.000413
TANC2	0.903501	1.79e-06		FGF18	-0.891241	0.00464
CLEC3A	-0.903311	0.000103		PLP1	-0.891155	0.00069
SMAD5	0.903303	4.1e-07		CUL3	0.891007	0.000297
AGPS	0.903291	5.01e-08		HMGB2	0.891	5.14e-05
AIM2	-0.903286	0.000446		TPPP	0.890784	0.000336
CD53	-0.903259	0.000266		YWHAG	0.890743	4.27e-06
LAGE3	0.90321	5.15e-07		FUNDC2	-0.890724	0.00244
CD8A	-0.90299	0.000211		ARL8A	0.89062	2.73e-05
MMGT1	0.902949	5.63e-06		TNNT3	0.890617	2.15e-05
GGH	0.902899	3.94e-07		WNT10A	0.890573	0.00102
NF2	0.90278	7.23e-07		JMJD1C	-0.890564	0.00163
ARL11	-0.902715	0.000583		TOB1	0.8905	0.000391
ARHGEF12	-0.902498	0.0011		RHOV	0.890453	0.000114
GZMK	-0.902427	0.00149		POU2F2	0.890446	0.000918
LOXL1-AS1	0.902401	3.11e-07		FUT8-AS1	0.890418	0.000167
CHRM5	-0.902343	0.000687		TSSK6	0.890389	0.000815
ASCL3	-0.902265	0.00109		NETO2	-0.890378	0.00112
GNAQ	0.902071	9.55e-06		KLF13	0.890375	2.21e-05
PRR9	-0.901851	0.00308		IPP	0.890328	0.000857
EGFR	-0.901851	0.000679		COL18A1	0.890203	0.000867
SYNE1	-0.901758	0.000559		RAI1	0.890052	2.32e-05
BHLHA15	-0.901704	0.00109		HSP90AB1	0.890035	1.96e-05
TMEM119	-0.901645	0.00309		INADL	-0.890031	0.0109
KHSRP	0.901611	1.88e-06		FOXD4	0.889913	0.000141
PLBD1	-0.901445	0.000502		MTMR7	-0.889883	0.000463
TAAR1	-0.901304	0.00382		WTIP	0.889858	0.000535
NFYC	0.9012	4.29e-06		AKAP8	0.889749	0.000595
RASGRP2	-0.901088	7.59e-06		USE1	0.889434	0.000295
ABCC5	0.901061	2.31e-07		MUC5AC	0.88941	0.000494
ACTN1	0.901055	9.5e-07		DOCK11	0.889377	0.00115
KIF4A	0.901045	3.36e-07		LRP1	0.889336	9.85e-05
ABCB9	-0.901036	0.000274		RBM41	-0.889208	0.000365
PDZRN3	0.900978	8.8e-08		CADM4	0.889162	0.00237
LRRFIP2	0.900927	2.19e-06		DMRTA1	0.88898	0.00371
CLDND1	0.900809	7.35e-08		GDI1	0.888713	9.29e-05
UBR4	-0.900778	0.000566		RGCC	-0.888698	0.0021
TNPO1	0.900774	8.9e-07		PAPSS2	-0.888527	0.00438
SUDS3	0.900615	4.29e-07		UHMK1	-0.888522	0.00176
NIN	-0.900614	0.00786		CAMK1	0.888286	0.0013
RUNX2	0.900586	9.76e-06		SNED1	-0.888118	0.000117
NCBP2	0.900571	1.22e-06		ATP1A1-AS1	0.888115	0.000783
EPCAM	-0.90051	0.00027		DNAJC3	-0.888102	0.0023
KCMF1	0.900492	6.58e-07		DAB2IP	0.888005	0.000224
RAB6C	0.90039	1.7e-06		MLYCD	0.887997	0.00146
FOXK2	0.900379	6.43e-07		PTPRC	-0.887695	0.000666
RAP2A	0.900341	6.03e-06		SPRED3	0.8876	0.00341
RBM3	0.900188	5.39e-05		MINPP1	-0.887547	0.00335
HS3ST3B1	0.900176	2.21e-07		COCH	0.887347	0.000245
CXCL11	-0.900158	0.000225		NOVA2	0.887316	0.00242
FSHB	-0.899984	0.00104		2007-09-01	0.887094	1.29e-06
SYT11	0.899833	8.44e-07		MARK2	0.886992	4.84e-05
WDFY2	-0.899789	0.00132		KDM6A	0.886969	0.00021
GPRASP2	0.899766	1.29e-06		TAF5	0.886876	0.000277
EIF3H	0.899755	2.45e-06		SCGB3A1	0.886871	4.35e-05
SMAD3	0.899734	6.12e-08		LSAMP	0.886819	0.00121
NXN	0.899724	4.86e-07		NOXO1	0.886699	0.000355
PCCA	-0.899617	0.000332		MXD4	0.886104	0.000394
IGF2BP3	0.89961	1.14e-06		BBX	0.885919	0.00506
SNRPN	-0.899589	0.000878		NR4A2	0.885915	0.000639
MTUS1	-0.899493	6.55e-05		CNTROB	0.885876	2.88e-05
AQP4	-0.899452	0.00272		REEP5	-0.885645	0.00451
PPTC7	-0.899352	1.34e-05		CSTF3	0.885632	0.000834
MS4A4A	-0.899347	0.00184		ACVRL1	0.88559	0.000372
SERPINE2	0.899267	1.93e-06		CSDE1	0.885571	2.54e-05
FPR3	-0.899124	0.000297		KCNJ5	0.885503	0.00189
C1QTNF9B	-0.898847	0.000927		UNK	0.885431	0.0011
ENTPD6	0.898591	7.64e-06		CHML	0.885386	8.17e-05
BSN-AS2	-0.898517	0.0035		MIR21	-0.885191	0.00166
RERG	-0.898495	0.00154		EPS8L1	0.885176	0.000112
ANKRD30BP3	-0.898462	7.74e-06		SNX8	0.885113	0.000264
RAPH1	0.898321	1.42e-06		UBFD1	0.884911	0.00158
PLK4	0.898222	4.09e-07		SLC38A9	-0.884845	0.00389
PCBP2	-0.898006	0.00211		UPK3BL	0.884697	0.000227
TBXA2R	0.897999	1.05e-05		KCTD10	0.884658	0.000661
LRRN1	-0.897876	0.000451		HNRNPA1P33	0.884573	9.79e-06
FGR	-0.897837	0.00251		MTF2	0.88441	3.31e-05
IGH	-0.897699	0.00142		PRPF4B	0.88436	0.000729
MICAL3	-0.897686	0.00168		PABPC3	0.884345	9.99e-06
LRRC25	-0.897683	0.000469		CTSB	-0.884315	0.00785
RAD54B	0.897671	2.41e-06		COL4A4	-0.884281	0.000989
DYNLRB1	-0.897631	0.00201		PEX10	0.884258	7.56e-05
AVPR1A	-0.897549	0.000876		ANKRD20A4	-0.88406	0.00478
STIL	0.897445	3.71e-07		NKX2-1	0.883932	0.000279
DDX53	-0.897394	0.00131		FAM109A	0.883451	0.000296
COL14A1	0.897267	1.15e-06		SYK	-0.883405	0.000807
GRIK2	0.897247	3.11e-07		UBE2N	0.883392	3.31e-05
SOHLH2	-0.897057	0.000564		HMGA2	-0.883058	0.00284
DLD	0.896894	9.51e-09		ROCK1	0.883046	0.000426
TSPEAR	-0.896858	0.00534		HS3ST1	0.882741	0.00134
CARNS1	-0.896832	0.00144		THUMPD3-AS1	-0.882716	0.00139
SLC17A9	-0.896784	0.00015		NUS1	-0.882707	0.00811
MKNK1-AS1	-0.896725	0.000556		GPR39	0.882665	0.00059
STK35	0.896503	8.58e-06		HRK	0.88264	0.00118
GPR34	-0.896429	0.000842		FYN	0.882622	0.00261
DCK	0.896383	3.25e-06		PDIK1L	0.882484	0.00161
S100A8	-0.896305	0.00212		FLRT2	0.882447	0.000413
HECA	-0.896294	0.00103		ZYG11B	-0.882365	0.00627
GTPBP3	0.895967	3.63e-06		SH3BGRL3	0.882364	2.54e-05
TAGAP	-0.895943	0.000618		DAG1	0.882236	5e-05
PPFIBP1	0.895913	1.82e-06		ARPC5L	0.88213	0.00121
GRIK1-AS2	-0.895898	0.00427		GOLGA2	0.882033	0.000205
ITGB5	0.895839	1.1e-06		ATP5D	0.881991	0.000442
CCT6A	0.895548	1.09e-05		NT5DC2	0.881891	0.000852
P2RY1	-0.895542	0.0017		NT5C	0.881714	0.00101
PRSS16	-0.895497	0.000101		NBAT1	0.881713	0.000223
ERBB3	-0.89548	0.000823		ATF5	0.881672	7.95e-05
LUZP6	0.895469	6.44e-06		ACOT11	0.88158	0.000887
IGFBP7	0.895433	7.55e-06		RASA2	-0.881533	0.0044
ACTRT3	-0.895429	0.00161		F8	-0.881489	0.00289
NMNAT2	0.895429	1.23e-06		COX4I1	0.881486	0.000692
CASP8	-0.895418	0.000615		ZNF783	0.881467	0.000807
INSR	0.895339	8.5e-07		ABI3BP	-0.881392	0.000183
TRIM55	-0.895162	0.00152		ABHD2	0.881386	0.000651
PELI1	-0.895156	0.00227		CDK16	0.881348	0.000521
CYP2C9	-0.895088	0.000484		RSG1	0.8813	0.00129
TMEM229B	-0.895066	0.00164		RYBP	0.881279	0.000103
PIK3IP1	-0.895004	0.00066		ZNF37BP	-0.881242	0.000573
COX7A2L	0.894597	1.28e-05		ADRBK1	0.881125	0.000197
MBNL2	0.894526	2.33e-06		SREBF2	0.881121	0.000113
FXYD3	-0.894436	0.00153		UBL4A	0.881056	0.00291
NR2E1	0.89428	5.84e-07		CHAMP1	-0.881001	0.00148
DIO2	0.894242	3.42e-06		EPB41L2	-0.880977	0.000809
KCNJ3	-0.894226	0.000583		CASKIN1	0.880939	0.000177
ATM	-0.893991	0.00069		NUTF2P4	0.880931	7.63e-05
GRHL3	-0.893921	0.000323		APOC2	0.880868	7.29e-05
SKA2	0.893914	1.29e-06		POSTN	-0.880773	0.00728
ABI2	0.893913	6.18e-06		ACAA2	0.880679	0.000295
PABPC5	-0.893893	0.00438		SLFN13	-0.880565	0.00172
SEMA4G	-0.893773	0.000372		CARD14	0.880552	0.00153
FGA	-0.893729	0.00341		YPEL5	0.880542	0.000558
FANCD2	0.89371	1.2e-06		DCTN1	0.880515	0.000113
CSNK1G1	0.893629	3.8e-06		CDC42SE2	-0.88049	0.00327
CLSTN2-AS1	-0.893544	0.00169		KIFC3	0.880451	0.00148
EMB	-0.893496	0.000687		NFATC1	0.880334	1.31e-05
CCDC141	-0.893488	0.0005		USHBP1	0.880114	0.00381
PLEKHA8	-0.893428	0.00175		SNORD54	0.880095	0.000103
SLCO1A2	-0.893349	4.65e-05		TRPV6	0.880029	0.000245
WNT5A	0.893146	4.21e-07		ARID1B	0.880025	0.000464
NPEPPS	0.893064	1.37e-07		SFR1	-0.879948	0.00315
ENAH	0.893061	2.02e-06		EIF4G1	0.879895	0.000136
PTPRD	-0.893044	0.00111		ATP5L	0.87968	2.14e-06
UGCG	0.893022	8.93e-06		CACUL1	0.879607	0.00126
HEPACAM2	-0.892935	0.00339		MFN2	0.879595	0.00132
LARP4B	0.892886	1.67e-06		UBE2D4	-0.87947	0.00481
EIF4G3	0.89282	1.61e-06		ZNF417	-0.879467	0.00434
CCDC37-AS1	-0.892748	0.00218		FNDC5	0.879461	0.000106
CELF2	-0.892725	0.000482		NRAV	-0.879359	0.00524
RWDD4	0.892583	2.58e-06		YWHAH	0.879183	0.00113
RGPD4-AS1	-0.89258	0.0017		CADM2	-0.878934	0.00111
HLA-DQA2	-0.892556	0.000168		MCUR1	-0.878669	0.000891
PCDH7	-0.892541	0.00283		NKX2-8	0.878626	0.00112
RUVBL2	-0.892535	0.00046		CLOCK	-0.878586	0.00398
GIMAP7	-0.892503	0.000493		HERC4	-0.878585	0.00363
SCN4B	-0.892387	0.00418		ERVH-4	-0.878504	0.00047
SYT9	-0.892383	0.000162		FUT7	0.878447	0.000423
ELP3	0.892225	4.96e-06		DKK2	-0.878367	0.00254
VPS35	0.892213	1.12e-05		UBASH3B	0.87831	0.00297
CER1	-0.892159	0.000123		PTPN23	0.878307	0.000812
BANK1	-0.892143	9.92e-05		TCF15	0.878285	0.00196
FIGNL1	0.891988	4.49e-08		NSUN6	-0.878062	0.000512
PSPH	0.891935	1.21e-06		EGLN2	0.878009	0.000109
VPS4A	0.891915	3.06e-06		PLCG1	0.877928	0.000822
USP25	-0.891766	0.0048		FCRL3	-0.877916	0.00597
NEIL2	0.891656	9.62e-07		MIF-AS1	0.877859	5.81e-05
ARFGEF1	0.891423	2.17e-06		TAS2R43	-0.877747	0.000905
LOXL2	0.891405	1.33e-06		NDUFB1	-0.87769	0.00328
ACSM2A	-0.891379	0.000246		HNRNPF	0.87767	0.000843
PTPN9	0.891315	2.18e-05		DNMT3A	0.877386	0.00129
PAFAH1B1	0.891241	9.92e-07		ZNF816-ZNF321P	0.877213	0.000795
TCF4	0.891215	3.5e-05		ADARB1	0.877116	0.00136
TLE4	-0.890923	0.000385		ZBTB32	0.877091	0.0096
ERP27	-0.890868	0.000219		TTC26	-0.876973	0.0112
EXOSC6	0.890844	7.26e-07		CARD10	0.876824	0.00129
ZNF317	-0.890805	0.00016		LNPEP	-0.876764	0.00101
CTSB	0.890687	4.68e-06		NEURL4	0.876758	0.000474
CFLAR	-0.890295	0.000953		PLIN5	0.8766	0.000991
SAMD12	-0.890265	0.00032		FAM193A	0.87633	0.000354
RHOH	-0.890145	0.00468		RAB32	-0.87631	0.00391
SMNDC1	0.889963	3.02e-06		ETNK1	-0.876214	0.00284
RRN3P1	-0.889929	0.00101		ABCC8	0.876198	0.000458
KMT2D	-0.889923	0.000265		RNPC3	0.875931	0.000179
ANKRD22	-0.889912	0.000989		ISL1	0.875885	0.00157
TRIM13	-0.889859	0.000875		ANHX	0.875847	0.000134
ANKRD30A	-0.889825	0.000575		DRICH1	0.875798	0.000274
PDZD8	0.889641	5e-09		POLR2J2	0.875787	0.000209
VAPA	0.889538	1.23e-05		SLC2A9	0.87572	2.77e-06
TRAK2	0.889284	1.84e-06		UBE3A	0.875694	0.00303
ZBED3-AS1	-0.889277	0.00425		ZNF571	-0.875618	0.00304
LAMA4	0.889271	3.13e-06		RUNX1	0.875579	0.000232
ITPRIPL2	0.889129	1.33e-06		FH	0.875546	2.89e-06
TRIO	0.889064	9.03e-07		LENG8	0.875532	0.000356
LST1	-0.88905	5.94e-05		LETMD1	-0.875248	0.00754
CD274	0.888975	3.22e-07		OR7E104P	0.875235	0.00114
CLDN12	0.88897	5.46e-06		RANBP3	0.874843	0.0008
ELOVL6	0.888914	8.48e-07		NGB	0.87477	0.00022
CLDN18	-0.888824	0.000172		GATSL2	0.874754	0.00092
KDELR2	0.888815	3.78e-06		AP4S1	-0.874685	0.00279
GPRIN3	-0.888805	0.00193		B3GALT6	0.874523	0.00283
CENPI	-0.888791	0.00817		PARVB	0.874318	0.00077
LAMB1	0.888743	4.12e-07		SRSF4	-0.874308	0.00224
PTPN3	-0.888687	0.000308		AMPD2	0.874218	0.000163
NHSL1	0.888668	7.32e-06		RPS12	0.874162	1.04e-05
MAPK8	0.888641	3.65e-06		APC2	0.874138	0.000424
RPS7	0.888619	6.6e-05		NATD1	0.874059	0.000552
CHSY1	0.888561	8.3e-07		ANO8	0.87383	0.000174
NPHS2	-0.888547	7.02e-05		EML2	0.873822	0.00203
PLAC4	-0.888524	0.000196		ZKSCAN1	-0.873801	0.0017
SPATA41	-0.888508	0.000888		TMEM260	-0.873797	0.0015
TNFRSF10B	0.888458	1.02e-06		RNF207	0.873515	0.000938
CKAP2	-0.888446	0.00195		FCRL5	-0.873474	0.00135
BOLA2	0.888261	8.62e-06		STAG1	0.873171	0.000169
NIPAL3	0.888257	9.2e-07		EEF1A2	0.87313	0.00301
RETNLB	-0.888238	0.000562		SLC26A1	0.872974	0.000459
CDK15	-0.888165	0.00368		CENPH	-0.872963	0.000916
UTS2	-0.888098	0.000955		GSAP	-0.872903	0.00117
SH2D2A	-0.888021	0.00786		CHRNB2	0.872777	0.000251
TWF1	-0.888011	0.000824		UBXN10-AS1	0.872702	0.000335
RUFY2	-0.888005	0.000939		ERAP1	-0.872668	0.00202
TGFBR3	-0.887993	0.000726		MXRA8	0.872523	0.000925
TARDBP	0.887939	2.69e-06		OSGIN1	0.872519	0.000642
CYP4F2	-0.887925	0.00536		ZIC1	0.87233	0.00319
TBX22	-0.887771	0.0036		GTF2H3	-0.872231	0.00818
UXS1	0.887728	6.35e-08		ZBTB1	-0.872186	0.00183
TPMT	0.887607	2.19e-07		MYCBP2	0.87212	0.00025
CHMP4C	-0.887579	0.00053		BUD31	0.871673	0.00152
PDIA6	0.887531	1.35e-06		MRPS36	-0.871593	0.00174
TRIQK	-0.887304	0.0125		GSG1L	0.871591	0.0031
MID1	0.887262	1.4e-06		NEU4	0.871525	0.000183
COL28A1	-0.887106	0.00458		BNIP3	0.871472	0.00175
KCNMB1	-0.887058	0.00337		PPIL2	0.87144	0.000569
TMPRSS12	-0.886847	0.000328		IL4I1	0.871353	0.00125
NT5E	0.886464	2.42e-07		DDX27	0.871338	0.000754
AMOTL1	0.886326	9.02e-06		FAM231D	0.871253	0.00274
GTSF1	-0.886224	0.00129		PRX	0.87103	0.00145
LIX1L	0.886207	4.73e-06		CSPP1	-0.870985	0.00157
ABCC13	-0.886111	0.000849		SPTAN1	0.870908	0.000346
CYYR1	-0.886077	0.000959		CTSK	-0.870826	0.00256
DNAJA4	-0.886074	8.48e-05		PAQR6	0.870612	0.00209
HNRNPA2B1	0.885867	1.08e-05		FLI1	0.870553	0.000538
TAX1BP3	0.885823	2.09e-06		TMED4	-0.870441	0.00128
POLR3G	0.885757	3.52e-06		SYT15	0.87014	0.00181
S100A12	-0.885604	0.00646		TCAF1	-0.870026	0.00514
FAM185A	-0.885586	0.0011		MPPED1	0.869881	0.00581
BTF3	0.885468	2.4e-05		PANK3	-0.869548	0.00218
HBA2	-0.88535	0.000849		FAM71D	-0.869325	0.0118
PDLIM4	0.885312	2.21e-06		ATG2B	-0.869324	0.000403
PERP	-0.885275	0.00195		LIMD1	-0.869294	0.000339
OLIG1	-0.885172	0.00122		PTPN14	-0.869245	0.00398
SARS	0.885102	9.58e-07		EIF1AX	-0.86916	0.00549
SF1	0.885092	3.97e-08		OIP5-AS1	-0.869069	0.00192
THSD4	-0.885065	0.00143		CARF	-0.868996	0.00104
SCN2B	-0.885062	0.000983		SYT5	0.868926	7.8e-05
ZNF460	-0.884959	0.000779		TUBA3D	0.868831	0.000238
FAM19A5	-0.884903	0.00123		ITFG1	0.868742	1.34e-05
ADGRF4	-0.884845	0.000789		ZNF281	0.86856	0.000881
CD80	-0.884774	0.000628		STK38	-0.86852	0.00151
NHS	0.884763	9.92e-06		CBX6	0.868468	0.00208
KDM2B	0.884689	1.57e-05		SMARCA4	0.868417	0.00176
ARHGAP29	0.884623	8.84e-07		ST6GALNAC5	-0.868407	0.00441
RNASE2	-0.884611	0.00148		MEIS1	0.868322	0.000292
HEMGN	-0.884536	0.00694		SGSM2	0.868302	4.46e-05
SP3	0.884533	1.63e-06		CFC1B	0.868291	0.00012
EHD4	0.884414	8.38e-07		ANKRD11	0.868289	0.000394
CDK1	0.88439	4.19e-07		GIMAP4	-0.868273	0.00347
AFM	-0.884347	0.000709		CLDN5	0.868093	0.000275
OXGR1	-0.884333	0.00198		DNAJB12	0.868037	0.000802
IFNA13	-0.884264	0.000903		MAPK1	-0.868029	0.0138
HLTF	0.884224	9.14e-06		SORBS1	0.867941	0.00114
DHCR24	0.884207	4.23e-07		TUBA1C	0.867923	0.000407
RPS6KA6	-0.884178	0.0037		APP	0.867829	0.000785
ERICH5	-0.884161	0.00309		RCOR2	0.86779	0.000637
OLFM1	-0.884144	1.65e-05		TTC38	0.867681	0.00186
CLIC4	0.884127	1.29e-06		GET4	0.867598	0.00105
CNTN1	0.884105	7.98e-08		IGFBP7	-0.867507	0.0153
TRIM58	-0.883993	0.00339		REST	0.867424	0.00016
HS6ST2	0.883968	1.28e-06		FBXO9	-0.867359	0.00117
LINC00560	-0.883867	0.000911		CROCCP2	-0.867081	0.000773
FUT6	-0.883829	0.000961		SAA2-SAA4	0.867036	0.0036
SLC12A2	0.88378	8.5e-07		VWA5A	-0.866996	0.00355
ASB12	-0.883627	0.0035		SIGLEC15	-0.86676	0.00108
TMEM165	0.883583	1.11e-05		MIR1244-3	0.866716	7.46e-06
GLI1	-0.883554	0.00406		F12	0.866612	0.000717
SLC25A16	0.883416	3.96e-08		PCF11	0.86653	0.000338
DYNC1LI2	0.883322	2.04e-06		DIO3OS	0.866362	0.000666
MYOZ3	-0.883317	0.00148		MIR24-2	0.866357	0.000116
NIPA1	0.883276	1.54e-07		MAP2K7	0.866257	0.00186
GPRC5B	0.883254	1.29e-05		SCAND1	0.866081	0.000157
TAS2R50	-0.883174	0.00239		MMP11	0.866073	0.0017
CAMSAP2	0.883136	1.39e-06		FOXK1	0.866026	0.000519
GYPE	-0.882928	0.00696		CPT1C	0.865944	0.00237
GYPA	-0.882917	0.00128		STRN3	0.86576	0.00114
HINT1	0.882907	3.04e-06		TMEM134	0.865692	0.00407
SERPINB9	-0.882802	0.0019		NOL7	0.86556	0.000769
SNORA52	0.88276	5.91e-05		UNC5B	0.865544	0.00223
PTPRG	0.882659	2.03e-06		SPN	0.865435	0.00257
PRELP	-0.882637	0.00318		SLC30A3	0.865431	0.000355
EIF5A2	0.882631	9.4e-07		TNPO2	0.865367	0.00335
KCTD12	0.882619	1.05e-06		KIAA1033	0.865148	0.000122
LINC00879	-0.882541	0.00117		MAPK8IP2	0.865124	0.000154
G3BP1	0.882529	3.41e-06		AGO1	0.865095	0.000458
SSTR1	-0.88251	0.00864		SDS	0.864868	8.13e-05
ATP6V1H	-0.882431	0.000729		SARDH	0.864835	0.00112
RALGAPA1	-0.882289	0.0022		SNTB2	-0.864707	0.00949
ZCCHC7	0.881954	5.33e-06		MAPK8IP3	0.864599	0.00166
FOXN1	-0.881826	0.00495		CDK6	-0.86446	0.00507
ZNF711	-0.881772	0.00342		HCG9	0.864457	0.00223
CISD2	0.88164	1.93e-07		PYGO2	0.864447	0.00216
BZW2	0.881634	1.87e-05		IQCK	0.864447	0.000671
DLEC1	-0.881632	0.00444		ZNF503	0.864366	4.8e-05
HOXB-AS3	-0.881619	0.0011		FTSJ2	0.864225	0.00122
ALS2CR12	-0.881616	0.000681		PUM2	0.864185	0.000653
PDPK1	-0.881474	0.000888		FAM129B	0.864007	0.000716
FGF2	0.881186	5.05e-09		CYHR1	0.86399	0.000366
HLA-DQB1	-0.881179	0.000892		CSNK2A1	0.863905	0.000584
RPS27L	0.881042	1.23e-06		STAM2	-0.863902	0.00532
CTDSPL2	0.881025	5.07e-06		CSNK2B	0.863862	0.000166
COLGALT2	0.881012	1.23e-06		SMAD3	0.863694	0.000298
HN1	0.881009	1.42e-06		FAM3A	0.863626	0.000149
CFHR4	-0.880952	0.00205		SCG5	-0.863396	0.00342
RFFL	0.880713	3.81e-06		LRFN4	0.863333	0.00199
IL21R	-0.880679	0.000571		ARHGAP23	0.863332	9.57e-05
PNMA1	0.880636	6.9e-08		GFER	0.863267	0.00561
LINC01505	-0.880535	0.00206		SMURF2	-0.863215	0.000986
ERH	0.880315	1.01e-05		PRPF3	0.863198	0.00489
CLIP4	0.880307	4.23e-06		CD276	0.863161	0.00237
PAK2	0.880253	3.81e-06		TMX1	-0.863096	0.00889
CNN2	0.880245	1.06e-06		NUP210	0.86308	0.00106
TCEANC	-0.880222	0.000379		ALK	0.863038	0.00019
FGF7	-0.880131	0.00465		ZNF24	-0.862968	0.0104
EFCAB5	-0.880127	0.0155		GMPR2	-0.862842	0.00259
CDC42SE2	0.879971	6.05e-06		PLAC8	-0.862842	0.00537
NNMT	0.87984	1.23e-05		PDCD6	0.862545	0.000516
SLC39A9	0.879784	6.01e-06		ZNF710	0.862333	0.00115
CLRN1	-0.87962	0.00113		EIF2S3	-0.862183	0.00199
MUC8	-0.879604	0.000505		WIPF3	0.862181	0.000944
FAM126A	0.879563	8.96e-06		SQSTM1	0.862117	0.00263
ADH1B	-0.879561	0.00448		CDKN2C	0.862069	8.2e-05
ZBTB18	0.879516	2.35e-07		PROSC	-0.862038	0.0267
NSUN6	-0.87948	0.000843		UGT3A1	0.861895	0.0018
CAPRIN1	-0.879441	0.00175		PTPRS	0.861645	0.000795
SENP7	-0.879437	0.00171		DENND2D	-0.861642	0.00313
GPM6A	0.879338	3.85e-07		PDK1	-0.86158	0.00228
SCML4	-0.879312	0.00334		CENPU	-0.861498	0.000718
CSPP1	-0.879269	0.00052		NAPSB	-0.861408	0.000839
MC2R	-0.878865	0.00118		NPB	0.861302	0.00398
BTK	-0.878701	0.000982		CLN5	-0.861106	0.00258
RAB2A	0.878685	3.54e-06		MYL6	0.861064	0.000145
NALCN	0.878672	1.48e-05		CD24	-0.860756	0.00141
MTHFD1L	-0.878629	0.00255		TACR3	0.860717	0.00168
POPDC3	0.878471	2.21e-06		ERC1	-0.8606	0.00114
CDH7	-0.878296	0.00189		SNORA28	-0.860598	0.000594
SIRPB1	-0.878236	0.00091		HNRNPD	0.860496	2.92e-05
ACSL4	0.878165	2.09e-06		PWP1	-0.860162	0.00261
CA4	-0.878106	0.000664		KRTCAP3	-0.860148	0.00534
RBM8A	0.878045	3.92e-06		EEF1G	0.860098	6e-05
WDR6	0.878042	3.48e-06		DPPA3P2	-0.859954	0.0116
HLA-DPB1	-0.87803	0.00131		SMIM1	0.859753	0.000204
FMNL2	0.877926	1.29e-05		ZCCHC11	0.859517	0.000822
BHMT	-0.877833	0.00136		SUCLG2-AS1	-0.859496	0.000533
RPN2	0.877808	1.27e-05		ARL9	0.859484	0.00194
MCAM	0.877718	6.07e-07		MORN3	0.859254	0.00626
CLMP	0.877668	1.09e-07		SPATA7	-0.859215	0.000152
GALNT6	-0.87764	0.00114		NAF1	-0.858798	0.000225
LEPROTL1	0.877635	5.69e-06		RAP1A	0.858592	4.21e-06
CYP3A4	-0.877628	6.41e-05		PHF10	0.858383	0.000105
EXPH5	-0.877576	0.00514		SLC22A7	0.858381	0.00284
TOMM20	0.877566	1.03e-05		ZNF582-AS1	0.858331	0.000906
WASF1	0.877256	1.54e-08		SLC24A1	-0.858322	0.00403
NAA40	0.877157	3.88e-06		ZFX	0.858257	1.44e-05
KIAA1217	0.877074	8.13e-07		ME1	0.858116	0.012
SMLR1	-0.877024	0.00334		SLC39A9	-0.858098	0.00328
GIMAP4	-0.876931	0.00103		TAX1BP3	-0.85789	0.000314
CASP5	-0.876906	0.00249		RIC1	-0.85781	0.00324
HOXB3	0.876881	2.71e-07		CMTM4	0.857781	0.000223
MRPL50	0.87688	4.6e-07		TAOK2	0.857725	0.000959
SNORD18C	0.876835	5.43e-05		JAG1	0.857313	0.000314
CLEC7A	-0.876806	0.00212		MCTP1	-0.857298	0.00253
FAM198B	0.876652	1.38e-06		ADAM22	-0.857177	0.00526
SUMF2	0.87665	7.81e-07		BOLA2	0.856988	0.00151
PCLO	-0.876581	0.00126		SLC16A3	0.856899	0.000794
ANKRD30BL	-0.876539	0.000291		ENC1	-0.856822	0.0186
LMOD3	-0.876448	0.00139		MICALL2	0.856746	0.00227
OGFOD1	0.876305	6.44e-08		CHD7	0.856719	5.65e-05
KIAA1024	0.876296	1.04e-06		EIF5	0.856556	0.000102
CLIC5	-0.876268	1.34e-05		ZNF683	0.856484	0.00149
ROPN1	-0.876261	0.00176		PQBP1	0.856426	0.00561
SNCAIP	-0.876199	0.00178		NRP1	-0.856319	0.00732
GLE1	0.876144	3.13e-06		DMXL2	0.856257	0.000546
CFAP97	0.87608	1.66e-05		ELOVL5	-0.856238	0.00479
PAK6	-0.876076	0.00186		BBC3	0.856134	0.00138
PRKG1	-0.876065	0.00193		SNORD4A	0.856123	0.000126
SLC44A5	0.875717	1.5e-06		RFC5	-0.856058	0.000253
SLC7A11	0.875618	1.56e-06		SFT2D3	0.85598	0.000286
SDR42E1	-0.875542	0.000483		ST6GALNAC4	0.855881	0.00263
MAL2	-0.875533	0.000372		HOXB9	0.855836	0.00032
MAP2	0.875525	4.85e-07		PPAT	0.855831	0.00672
CBX3P2	-0.875498	0.00522		ARRDC4	-0.855786	0.0128
RAB7A	0.8753	1.56e-06		PRDM8	0.855718	0.00148
LRRC3B	-0.875133	0.00171		SBF2-AS1	-0.855546	0.0156
ASB4	-0.875106	0.00356		RBBP8NL	0.855468	0.000989
GABRG3	-0.874961	0.0109		MORF4L1	0.855454	1.65e-05
ADAM18	-0.874922	0.00193		EIF5A	0.855424	0.000551
ARHGAP44	-0.874757	0.00155		FKBP3	0.855298	0.00149
ACVR2A	0.874669	5.52e-07		SPEF1	0.855165	0.00261
SNX3	0.874581	5.41e-07		MRPS12	0.855136	5.33e-05
EPB41L2	0.874491	6.04e-07		LMNTD2	0.855056	0.000528
TCF7L2	0.874461	3.63e-06		TNIK	-0.854978	0.00403
PAX5	-0.874186	0.000607		PLCB3	0.854947	0.0184
SERPINB8	-0.874171	0.00228		DEF6	-0.854743	0.0102
CFL1	0.874048	9.69e-06		SUPT4H1	-0.854646	0.00658
RAI14	0.874032	1.97e-08		ABCA11P	-0.854499	0.00428
BICC1	0.873964	4.14e-07		RBBP6	0.854484	0.00564
ASAP2	0.873915	4.47e-06		GNG13	-0.854433	0.0135
PDE4DIP	-0.873818	0.000468		PRKRIR	-0.854429	0.0152
ZNF479	-0.873808	0.000899		PTPN20	-0.854391	0.0054
ZNF260	0.87378	1.6e-06		DNAJC4	0.854297	0.0022
COG3	-0.873703	0.00486		CALU	-0.854217	0.0115
LILRP2	-0.873638	0.000108		GSDMD	0.854104	0.00194
EPG5	-0.873638	0.00328		YWHAQ	0.85405	3.46e-05
LRP4	0.873592	1.83e-06		SETP4	0.854037	0.000629
BEST2	-0.87353	0.00262		CIC	0.853979	0.00159
APOBEC3B	-0.8735	0.00089		PET117	0.853619	0.000124
MROH9	-0.873321	0.00672		SDCCAG8	0.853544	5.34e-05
NUP160	0.873266	1.36e-07		RRBP1	0.853389	0.00264
PDGFRA	0.873261	3.15e-06		SLC27A5	0.853348	0.00153
DLEU2	-0.873191	0.00527		ARFIP2	-0.853304	0.00842
DNMBP	0.873164	3.33e-08		ARF1	0.853178	0.00096
ZMYM2	-0.873066	8.6e-05		SBF1	0.853036	0.000374
CORO1C	0.873033	3.07e-06		SLC16A8	0.853011	0.00776
CMYA5	-0.873017	0.00192		CSNK2A2	0.852927	0.00187
TAS2R3	-0.873012	0.00349		RAB11FIP2	-0.852923	0.0101
CTNNB1	-0.872931	0.00275		SOS1	0.852888	0.00543
UBE2V2	0.872851	2.64e-05		NOXA1	0.852832	0.00101
CDC42EP3	0.872762	1.04e-06		TMEM204	0.852768	0.000253
CCR7	-0.872723	0.00015		GPR65	-0.852635	0.00226
HOPX	-0.872716	0.00202		GRIN1	0.852627	0.012
B3GNT5	0.872661	3.17e-05		PARP10	0.852609	0.00212
STXBP5L	-0.872558	0.000167		BCL11B	-0.852606	0.0105
ITSN1	-0.872262	0.00163		ITGB7	0.852572	0.00106
UNC13C	-0.872143	0.0046		RNF113A	0.852501	0.000124
GLRA3	-0.872073	0.00676		AMMECR1	-0.852141	0.00326
TPD52L3	-0.872049	0.00467		MIR631	0.852127	0.00216
ALKBH5	0.872032	7.74e-06		HP	0.852027	0.000305
TMC8	-0.871768	0.000445		PTGIR	0.852016	0.00106
MAT2A	0.87172	3.9e-06		ARAP1	0.851837	0.00344
CD8B	-0.8715	0.000722		PSMD1	0.851813	0.000424
TCF24	-0.871456	0.0105		IKBKAP	-0.85173	0.0102
WNK3	0.871366	2.84e-06		DCN	-0.851611	0.00945
APOH	-0.87135	0.0068		EIF1B	-0.851573	0.00432
CHIC1	0.871341	9.99e-06		DNAH6	0.851451	0.000688
RET	-0.871296	0.00318		IKBKG	0.851408	0.00282
NR2F2	0.871198	5.51e-06		CSNK1G3	0.851271	0.000599
GEM	0.871189	3.92e-06		BCORL1	0.851258	0.000142
SGCD	-0.871149	0.0084		WDR83	0.851245	0.0022
TRBC1	-0.871141	0.00271		JRK	0.851149	0.000242
ANLN	0.871093	8.09e-07		NRXN3	0.851141	0.00195
NDN	-0.871074	0.000531		SNORD5	-0.8511	0.00663
TRAT1	-0.870973	0.00828		WDR61	-0.851096	0.00229
S100B	-0.87088	0.00217		HOXC6	0.851015	0.000809
CCNE2	0.870736	1.7e-06		MIR637	0.850976	0.00109
TBC1D4	0.870545	3.26e-07		CTSZ	0.850885	0.0103
ENPP1	0.870505	1.8e-06		PHF21A	0.85081	0.000269
SLAIN2	0.870427	5.99e-06		AK2	-0.850801	0.00379
CAMK2D	0.870413	4.22e-06		UBE2E3	0.850675	0.00113
ZNHIT6	0.870387	1.67e-07		FARS2	0.850595	0.000629
EHBP1L1	-0.870382	0.00228		SZT2	0.850514	0.0099
UPP2	-0.870326	0.0111		DIEXF	-0.85031	0.00134
GLI3	0.87029	2.52e-06		CDC14B	0.850262	0.000254
FCGR3B	-0.870285	9.92e-05		SOX12	0.850231	0.00157
MUM1	0.870274	2.37e-06		MDK	0.850076	0.000103
TOR1A	0.870245	1.61e-07		DNPH1	0.850059	0.000192
CYB5R1	-0.870182	0.00248		POGK	-0.850036	0.0025
IPO5	0.870168	2e-06		CREB1	-0.849951	0.00904
HCK	-0.870166	0.00143		CLCN3	0.849885	0.00115
ZNF154	-0.87009	0.000466		CLEC2L	0.849855	0.00272
ELOVL4	0.870077	8.38e-06		LINC00684	0.849846	0.000402
UBE2H	0.870028	7.72e-06		PLK3	0.849475	0.000358
ABTB1	-0.869899	0.00552		TLR6	0.849405	0.00348
PLCG2	-0.869868	0.00307		ITPRIPL2	0.849355	0.000429
FA2H	-0.869857	0.00114		GNB4	-0.849242	0.00459
ZNF215	-0.869831	0.00449		CDK5R1	0.849177	0.00946
PTMA	0.86982	1.33e-05		ATP13A3	0.849164	0.00315
TNIK	0.869751	1.29e-05		DYNLRB1	-0.849117	0.00231
PRKCI	0.869738	4.19e-06		ARL6IP4	0.849038	0.00495
AIF1	-0.869724	0.00375		KIAA1683	0.8488	0.00414
RAB3IP	-0.869708	0.00931		UBXN8	-0.848755	0.000976
AMPD1	0.869679	7.95e-07		CLIP1	-0.848731	0.0186
ZNF613	-0.869639	0.00831		FAM210B	-0.848716	0.0027
CPNE8	-0.869635	0.00407		TDP1	-0.848614	0.0173
INHA	-0.869615	0.00198		IQSEC3	0.848416	0.000452
CBFB	0.869487	7e-06		STK4-AS1	0.848254	5.71e-05
SRGAP2C	0.86944	1.99e-06		HIST1H2BE	0.8481	0.00308
SUZ12	0.8693	4.02e-06		GABRB2	-0.847945	0.00391
CACHD1	0.869294	2.45e-06		LYPD5	0.847932	0.000308
WDR64	-0.869251	0.00165		DUSP15	0.847911	0.00224
UAP1	0.869153	5.76e-06		TLN1	0.847876	0.000857
PANX3	-0.869033	0.00882		NAPEPLD	-0.847761	0.00145
ZNF252P	0.869	2.25e-07		TMEM123	-0.847683	5e-05
MAP2K5	-0.868971	0.0148		DNAI2	0.847601	0.0106
CLEC12B	-0.868885	0.00463		PAPPA	-0.847556	0.0176
FAM199X	0.868821	1.09e-05		CEPT1	-0.847493	0.0294
ENOSF1	-0.868809	0.00105		RPRM	0.847325	0.00709
EPHA1	-0.868775	0.00123		PSMD4	0.847275	0.000419
MCM6	0.868737	7.33e-07		SPG7	0.847153	0.00769
DDX42	-0.868628	0.00567		HERC2P9	-0.847151	0.011
FAM13C	0.868567	2.46e-07		IRF6	-0.847148	0.00117
CFL2	0.868553	2.24e-06		MED13	-0.847018	0.00212
CCSER2	0.868515	1.25e-06		BBS1	0.847013	0.000116
NPM1	0.868305	2.31e-05		GIT1	0.84678	0.0055
IRS1	0.868016	3.35e-06		CRYBB3	0.846643	0.00137
PPP2R2B	0.867851	1.76e-07		ZBED3-AS1	-0.84662	0.0213
IFNL1	-0.867844	0.00345		APOBEC3F	0.84633	0.00312
UBP1	0.867844	1.6e-05		CDH15	0.84631	0.000171
RHOJ	0.86784	8.04e-07		MALAT1	-0.846295	0.00981
POMGNT1	-0.867724	0.00741		HORMAD2	-0.846255	0.00682
ZIC1	0.867682	1.3e-05		SLC5A8	0.846132	0.00183
GATA3-AS1	-0.867677	0.000521		PTP4A3	0.846075	0.00536
RNF207	0.867528	1.2e-06		SMARCA2	0.846008	0.00574
ILDR2	0.867475	2.81e-06		METRN	0.845985	0.00375
ARMCX3	0.867472	2.52e-06		AGL	-0.845969	0.0105
NR1H2	-0.867361	0.00321		DYRK1A	0.845913	0.00383
GFPT2	0.867063	5.46e-06		RGS6	0.845903	0.000866
LRRC52	-0.867001	0.000733		RAPGEF1	0.84585	0.000205
GABRB3	-0.866838	0.00129		ZFP36L2	0.845842	0.00197
LINC00307	-0.866826	0.00874		PPP2R3B	0.845816	5.63e-05
SDCBP	0.866783	6.45e-07		KCTD17	0.845699	0.00175
DSC3	-0.866681	0.00153		ADAMTS12	0.845677	0.0092
UBE2W	0.866656	4.18e-06		DDX58	-0.845657	0.00923
PCGF2	0.866631	8.34e-06		PANX2	0.84552	0.0015
PRKCB	-0.866468	0.00116		SLC6A20	0.845346	0.0021
USP7	0.866427	2.96e-08		TRAF3IP3	-0.845238	0.00591
CAND1	-0.8664	0.0144		ZFC3H1	0.845187	0.00332
LMF1	-0.866379	0.00667		STX17	-0.845148	0.00637
PRSS8	-0.866257	0.00183		SLC16A14	-0.845128	0.0162
PLXDC2	-0.866173	0.00179		FFAR2	0.845069	0.000681
FUT10	-0.866149	0.0013		NAB1	-0.845013	0.000811
HIPK1	0.866075	1.47e-05		CYTH3	0.844989	2.72e-05
ELOVL2	-0.865996	0.00183		RPL12	0.844951	0.000338
RIN2	0.865969	9.55e-07		SHE	-0.844924	0.0167
SETD5	-0.865912	0.00201		NUS1P3	-0.844824	0.00963
KRTAP5-AS1	-0.865907	0.0021		RASA1	-0.844783	0.0123
OLR1	-0.865833	0.0127		TJP2	-0.844739	0.0233
DDX3X	0.86577	3.93e-07		TSPAN9	0.844678	0.00136
SGCB	0.865752	2.21e-06		ARHGEF7	-0.844668	0.00306
LINC00993	-0.865719	0.00647		ZNF713	-0.844602	0.00521
LINC00358	-0.865636	0.000121		CIZ1	0.844588	0.00143
UMOD	-0.865605	0.0013		TEX30	0.844505	0.00122
ARL4C	0.865589	3.7e-06		RUVBL2	0.844182	0.00112
TRUB1	-0.865581	0.00706		EP300	0.844095	0.00532
GOLGA2P5	-0.865563	0.00639		LIMK1	0.844003	0.00106
PTPRZ1	0.865452	4.87e-06		STAT3	-0.843676	0.00255
SIN3B	-0.865386	0.000298		SSX3	0.843669	0.0143
P2RY10	-0.865355	0.00214		RLF	0.843665	0.0112
NRP2	0.865201	4.37e-06		SDHAF3	-0.843571	0.0269
SLC35F6	0.865065	5.66e-07		TRMT10C	-0.84357	0.000247
HIST1H2AK	-0.865043	0.0029		LPXN	-0.843553	0.000369
GYPB	-0.864933	0.00614		ROM1	0.843545	0.00318
MMP16	0.864891	2.32e-06		GABRR2	0.843529	0.00339
SYNM	0.864864	4.23e-06		SNORA21	0.843436	5.61e-05
TNFRSF19	0.864844	1.07e-06		ANKRD22	-0.843431	0.0034
THY1	0.864789	1.02e-06		DDHD1	-0.843366	0.00677
CCT5	0.864775	4.31e-05		NEK7	-0.843314	0.0104
KCNK9	-0.864731	0.000372		ZNF771	0.843271	0.000979
PPP1R1C	-0.864717	0.0168		SNORD10	-0.843231	0.00137
LINC00824	-0.864459	0.0011		DOCK9	-0.843211	0.0221
DPT	-0.864357	0.0006		KLF12	-0.843196	0.00415
SFPQ	0.864323	4.48e-06		GPAT4	0.842955	0.00458
MIR146A	-0.864095	0.00332		GPR153	0.842927	0.000474
DLEU7	-0.864037	0.00879		ZMYM4	-0.842908	0.00107
SLC44A1	0.864009	2.84e-06		GTPBP4	-0.842903	0.00157
NUTM2B-AS1	-0.86387	0.000187		GRIK5	0.842857	0.000609
NUP50	0.863823	4.55e-06		RPL11	0.842757	9.63e-05
SHMT1	0.863695	4.07e-07		PPP1R15B	-0.842663	0.00339
AHI1	-0.863548	0.0227		THRA	0.842423	0.000489
DAZ4	-0.863489	0.0129		KLKB1	0.842384	0.00038
DLGAP1-AS3	-0.863384	0.000671		METAP1D	-0.842332	0.00176
RPL13AP5	0.863384	0.000209		ELOVL7	-0.842292	0.0295
CASC7	0.863378	6.6e-06		SDHD	-0.842232	0.0105
PPP1R12A	0.863353	0.000183		ZNF91	-0.842193	0.0407
FBXO3	0.863303	2.56e-05		HACD1	0.841924	0.00836
DNAJC7	-0.863287	0.00333		CXCR3	0.841901	0.00101
SNHG1	0.863238	9.17e-07		OTUB1	0.841763	0.000161
WNK1	-0.86321	0.000728		AMIGO2	-0.841744	0.0269
CAV2	0.863117	3.76e-06		NPIPB15	0.841721	0.00026
CYTH2	0.862892	1.6e-06		PTDSS1	-0.841688	0.000507
CCNJ	0.862889	2.41e-06		VPS16	0.84158	0.00616
PRIM2	0.862858	8.77e-08		PALM3	0.841561	0.000262
PRICKLE1	0.862719	1.4e-06		MT-ND4	-0.84153	0.00143
PRKD3	-0.862685	0.00329		SFPQ	0.841422	2.3e-05
ZNF826P	-0.862596	0.00228		MR1	-0.841329	0.0135
LINC00968	-0.862534	0.000446		KCP	0.841277	0.00273
COLEC10	-0.862516	0.00658		EID1	-0.841239	0.00346
GINS1	0.86238	5.44e-07		LANCL2	0.841224	0.000828
PCA3	-0.862339	0.00971		RAP1GAP	0.84118	0.00242
EPDR1	0.862228	5.05e-07		AVL9	0.841151	0.00155
ITIH2	-0.862209	0.00259		SLC8A1	0.841021	0.00404
FAM65A	-0.862121	0.000326		EXOC3	0.840859	0.000117
ITGB8	0.862108	6.55e-06		PPM1K	-0.840833	0.0133
HNRNPD	0.862064	8.65e-07		DENND1C	-0.840822	0.00777
GUCY1A2	0.862023	3.48e-06		MAP6D1	0.840711	2.51e-05
HACD2	0.861948	4.47e-06		DUSP9	0.840704	0.000128
ZNF24	-0.861911	0.00791		COPS6	0.840554	0.000993
HHLA2	-0.86185	0.00449		TMED7-TICAM2	-0.840552	0.00502
ZNF462	0.861838	5.48e-06		ACAP1	0.840525	0.00495
ARID2	0.861733	1.6e-06		URI1	0.840464	2.69e-05
TFDP1	0.861674	8.75e-06		DNAJC10	-0.840444	0.0242
EPS15	0.861632	6.91e-06		ENG	0.840361	0.00103
ADAM28	-0.861615	0.00225		CAMTA2	0.840324	0.0142
OR2J2	-0.861587	0.0115		MYO1F	-0.840132	0.00821
URGCP	-0.861538	0.00231		SLFN5	-0.84012	0.00543
NUDT15	0.861502	6.79e-07		ARID1A	0.839958	0.00178
RAP1GAP	-0.861397	0.00313		ZNF641	-0.839769	0.000438
DNASE1	-0.861378	0.00372		FAM120C	0.839712	0.00356
CXCR3	-0.861371	0.00688		LINC00491	-0.839698	0.00269
HES1	0.861352	6.07e-06		IGFALS	0.839549	0.00293
LSM14A	0.861328	3.4e-06		ZNF445	0.83948	0.00045
MBOAT2	0.8613	7e-07		PAWR	-0.839168	0.0153
DNAJB13	-0.861198	0.00158		SLC25A32	-0.839131	0.00294
NRIP3	0.861149	5.31e-06		SAP30L	-0.839131	0.00671
FCGR1B	-0.861118	0.00333		MPEG1	-0.839107	0.012
PIP4K2C	0.861099	3.03e-07		POMP	-0.83894	0.0257
RPS21	0.861093	0.00016		HOXC4	0.838894	0.000792
MYT1L	-0.861088	0.0047		SOCS5	-0.83888	2.45e-05
NR2F1	0.861024	3.18e-08		CHRM2	-0.838839	0.00371
IGSF3	0.860999	9.09e-06		POLR2F	0.838698	0.000634
LEPROT	0.860994	2.07e-07		HRH3	0.838581	0.000768
TDG	0.860964	2.95e-05		PRG2	0.838566	0.000986
PSMD14	0.860871	5.47e-06		OST4	0.83849	1.06e-05
ATP1A2	-0.86078	0.000815		SIX1	0.838459	0.00061
LMBRD1	-0.860767	0.00336		ENO3	0.838386	0.0163
CFHR2	-0.860655	0.000264		VSIG2	0.838372	0.000997
ZNF451	-0.860528	0.00163		ZNRF1	0.838329	0.000207
MTHFR	-0.860381	0.000697		LGI4	0.838315	0.00129
SGCE	0.8602	1.36e-05		DVL3	0.838184	0.00162
DSCC1	0.860117	3.32e-06		KIAA0930	0.838157	0.000194
PKP4	0.860098	3.69e-07		RTN1	-0.838141	0.00452
CTLA4	-0.860083	0.000845		LINC00115	-0.838133	0.00428
FBXL22	-0.860064	0.0138		TTC30B	-0.838095	0.00785
VENTXP1	-0.860061	0.00133		SEC61G	0.838041	0.00132
MYOF	0.859944	2.14e-05		NXPH4	0.837815	0.00288
NRAS	0.859875	4.47e-06		AGXT2	-0.837672	0.00531
TMSB15B	0.85972	3.23e-06		PFDN6	0.837591	0.00048
SLC7A14	-0.85958	0.000909		ARHGEF4	0.837534	1.53e-05
CARS2	-0.859437	0.000131		BARX1	0.837427	0.0044
DIRAS3	0.859433	2.67e-06		PPP1R13B	0.837397	0.0028
TMED7-TICAM2	0.859339	6.64e-07		UBR3	0.837333	0.007
SMARCA5	0.85933	5.46e-06		RIT1	-0.837305	0.0117
ELOVL5	0.859312	3.33e-06		AKIRIN1	0.837275	0.00456
RPS19	0.859312	9.42e-05		GNPNAT1	-0.837257	0.0136
CDCA4	0.859289	1.44e-05		ROBO4	0.837238	0.000511
CCDC43	0.859285	5.17e-06		PNP	-0.837141	0.0102
SMS	0.859267	8.65e-06		DYNC1I2	-0.836889	0.00348
SYNJ2	0.859088	1.33e-06		TRANK1	-0.836644	0.00553
RSPRY1	0.859043	1.86e-05		TPM1	0.83664	0.00118
TSHZ2	-0.858969	0.00813		KIF3C	0.836614	0.00425
SHMT2	0.858891	5.35e-06		TPD52	-0.836581	0.00274
KEL	-0.85886	0.00027		CENPQ	-0.83653	0.0451
DLG1	0.85881	3.19e-05		PRDM1	0.836448	0.00182
SPP1	0.858759	2.66e-06		ADGRF5	-0.836405	0.0144
PDGFC	0.8587	3.39e-07		TTC39A	0.83637	0.00023
COL5A2	0.858544	4.47e-07		RAD51C	0.83637	0.000102
ADAM10	0.858536	3.59e-06		LINGO1	0.836364	0.00466
NDRG2	-0.858488	0.00134		ITGA4	-0.83634	0.012
TYR	-0.858362	0.00434		CUX1	0.836306	0.000917
SNORD77	0.858245	8.16e-06		ZNF462	0.836242	0.00436
TXNDC9	0.85823	2.43e-07		RAB3IP	0.836191	0.0014
IGSF11-AS1	-0.858222	0.000571		ELF3	0.835987	0.00295
ACADL	-0.858172	0.00647		PDCD4	0.835967	0.00117
HEG1	0.858133	3.54e-06		DPP7	0.835723	0.00121
FN1	0.85802	1.07e-06		GCC1	0.83564	0.00376
HERC2	0.857963	1.86e-06		USB1	0.835564	0.00108
CD3G	-0.857918	1.03e-06		STMN1	0.835508	0.000505
MPP7	-0.857867	0.00269		LIMD2	0.835498	0.00207
DTL	0.857851	7.69e-07		ZBTB22	0.835436	0.00248
RIMS2	-0.857764	0.00853		HNF1A	0.835416	0.00301
FAM49B	-0.85773	0.00186		HIC1	-0.83535	0.00622
KIF14	0.857722	5.28e-06		LRIG3	-0.835283	0.0118
OR51M1	-0.857677	0.00376		EXOC3L4	0.83523	0.01
GUCY1A3	-0.857618	0.00227		SLC4A5	0.83517	0.0117
SSX2IP	0.857583	1.31e-06		RGS1	-0.835099	0.0123
APMAP	0.857533	4.54e-06		HCG18	-0.834967	0.000332
ZNF367	0.857374	1.35e-06		HTR6	0.834921	0.0008
GPR180	0.857214	1.33e-06		FBXW2	-0.834791	0.000305
FLG-AS1	0.857148	2.98e-05		TUG1	0.834755	0.00216
COIL	0.85713	2.47e-05		BMS1P6	0.834624	0.00385
VEZF1	0.857055	3.1e-05		ACY1	0.834443	0.00119
ATP13A3	0.857049	3.31e-07		CRIP1	-0.834409	0.00281
CAP2	0.857021	2.56e-05		RHBG	0.834377	0.000105
NBN	0.856945	5.69e-06		HTR7	0.834334	0.000581
YWHAH	-0.856854	0.00028		GOLGA2P10	0.834294	0.00117
TLDC1	-0.856839	0.0208		PRR22	0.834211	0.00069
ACTN2	-0.856775	0.00194		UNC93B1	0.83418	0.000954
MXRA7	0.856751	2.57e-07		MAP1LC3A	0.834037	3.83e-05
ALS2CR11	-0.856483	0.000712		IFNA13	-0.833913	0.00675
CDK13	0.856364	4.48e-07		PCDHGA1	0.833841	0.000384
CDC7	0.856333	7.34e-07		RANGAP1	0.833805	0.00439
GNAT3	-0.856296	0.00456		PSPH	-0.833793	0.00436
PDE5A	-0.856272	0.00106		INSL3	0.833791	0.0252
DAPP1	-0.856155	0.000253		SBNO2	0.833751	0.000114
AREG	-0.856084	0.00494		TTC37	-0.83372	0.0104
RGS16	-0.856017	0.00351		HSPB6	-0.833706	0.0112
PTPN20	-0.856002	0.000917		SAMD1	0.833689	0.000744
CDK8	0.855976	2.85e-06		CCDC88B	0.833477	0.00734
CMPK1	0.85586	8.41e-06		CDH22	0.833459	0.00104
DUSP16	-0.855855	0.00882		CTAG1A	0.833438	0.00289
ECHDC1	0.855822	2.6e-06		IAH1	-0.833378	0.00399
CBLN1	-0.855811	0.0166		ATP5C1	0.833293	0.000155
REG4	-0.855764	0.00405		LRP4	0.833258	0.00128
ACBD3	0.855745	1.73e-05		SOS2	0.833234	0.00321
NOVA1	-0.85561	0.00447		SRD5A2	0.8332	0.00218
CPD	0.855528	3.88e-06		FAM181B	0.833193	0.00277
GHRL	-0.855511	0.00369		D2HGDH	0.833101	0.00296
SIGLEC8	-0.855375	0.00583		ALDH1A2	0.8331	0.00409
RNF182	0.855331	7.26e-07		CDHR5	0.833003	0.0047
EGR1	-0.855277	0.00234		CCNY	0.832948	0.000159
MBP	-0.855114	0.00207		SLC35F5	-0.832799	0.0138
KCNG3	-0.855026	0.000128		MS4A7	-0.832798	0.0035
SRD5A3	0.855024	6.72e-06		MZT2B	0.832772	0.000304
CSMD2	0.854945	4.74e-06		ANGPTL4	0.832402	0.00678
CHM	0.854805	3.25e-07		KIDINS220	-0.832339	0.00471
DPYSL4	0.854798	4.09e-06		DIXDC1	0.832338	0.00165
TMSB4X	0.85475	3.9e-05		GBP5	0.83233	5.92e-05
AMER2	-0.854692	0.00142		FCRLA	-0.832323	0.0054
FABP6	-0.854584	0.000877		GTF2H5	-0.832281	0.00223
FGF10	-0.854524	0.00149		MNT	0.832092	0.00148
PALLD	0.854517	4.66e-06		SENP3	0.832034	1.91e-05
MSR1	-0.854503	0.00243		HSPBP1	0.831985	0.00198
NOCT	0.854393	4.81e-06		BRPF1	0.831966	0.00391
SLC9B1	-0.85438	0.00341		IQCF6	0.83194	0.00068
ACTR3	0.854333	0.00038		RPS21	0.831899	1.17e-05
CD200R1	-0.85421	0.00873		ATM	-0.831857	0.00577
SPRR2G	-0.854119	0.00734		CACNG8	0.831667	0.00567
GABRG2	-0.854023	0.0227		SYDE1	0.83165	0.0019
CPEB2	0.853843	8.88e-06		ZG16	0.831574	0.000156
SNX18	0.853832	1.53e-05		PELI1	-0.831536	0.00604
DSG1	-0.853794	0.00427		LARS2	-0.831505	0.00682
SPATA5L1	-0.853769	0.000118		GIPC3	0.831501	0.00105
ACSS3	-0.853616	0.0034		L3MBTL1	0.831398	0.00362
VPS13B	-0.85337	0.00567		POM121C	-0.831294	0.00461
CD28	-0.853363	0.00253		ANKRD12	-0.831261	0.0045
RND3	0.853317	3.64e-06		NKD2	0.831167	0.000624
FRRS1L	-0.853297	0.000609		TAGLN	0.831152	0.00581
GPR12	-0.853235	0.00119		TEX261	-0.831091	0.00812
RAMP2	-0.853042	0.00129		RPL36A-HNRNPH2	0.831001	0.000917
IL2RG	-0.853022	0.000911		ZNF711	-0.830746	0.0278
SH3BP2	0.852987	1.36e-05		LINC01003	-0.830605	0.0244
TRIM45	0.852955	3.86e-06		GAPDH	0.830587	0.000232
KIF3A	0.852839	9.12e-06		HKDC1	0.830443	0.00327
KIF18B	0.852806	1.14e-06		GRIPAP1	0.830293	0.000971
SORCS1	-0.852792	0.000633		CCP110	-0.830202	0.018
INTS2	0.852777	3.26e-06		AZIN1	0.830163	0.0019
AIMP1	0.852657	2.33e-06		THAP4	0.830149	0.000299
ACAN	-0.852643	0.000684		ZNF358	0.830142	0.000185
KATNBL1	-0.852537	0.00193		GGH	-0.830101	0.0103
TRDN	-0.852443	0.00967		VTI1A	0.830065	0.000501
ARPC4	0.852432	1.54e-05		PRDX4	0.830037	0.00052
EPHA5	-0.85236	0.0151		TRAF7	0.830036	0.00426
CTSS	-0.852357	0.000365		SAR1A	0.829985	0.0181
ERCC6L2	-0.852339	0.00696		NRIP1	-0.829974	0.00821
SGK1	0.852178	4.5e-05		FLYWCH2	0.82997	0.0138
TIRAP	-0.852176	0.000697		ZMYM2	-0.82991	0.0107
SRRM4	-0.85207	0.00288		ZNF843	0.829882	0.0029
NLRP1	-0.851961	0.00328		CBR4	-0.829841	0.00204
CYP3A43	-0.85196	0.00317		UBE2E2	0.829734	0.000442
NADK2	0.85192	6.21e-07		LYPLA2	0.829656	0.000321
PLEK2	-0.851823	0.000747		DEPDC1	-0.829598	0.00539
ATP5SL	-0.851786	0.00063		FZR1	0.829581	0.000604
CDH6	0.851672	7.5e-06		CSNK1G1	0.829463	0.000387
CCL16	-0.851635	0.00211		SDCBP	-0.829433	0.00409
SELL	-0.851546	0.00223		GTF3A	-0.829294	0.00205
SAMSN1	-0.851524	0.00223		SMCR8	-0.829138	0.00289
FGF18	-0.851454	0.00631		SLC15A2	-0.829084	0.00224
P2RY14	-0.851452	0.0162		ZNF592	0.829009	0.000409
KCNE3	-0.851449	0.00307		DIRAS1	0.829005	0.00303
SERPINB13	-0.851376	0.0125		SNORD14D	0.828955	0.000282
SENP1	0.851318	5.57e-07		RPN2	0.828929	0.000447
ST3GAL3	-0.851084	0.00252		TAF6L	-0.828885	0.0119
RAD18	0.851063	1.9e-06		FGL2	-0.828868	0.0147
ZEB1	0.850693	8.78e-06		EARS2	-0.828866	0.0122
FZD10	-0.850663	0.000264		RPS23	-0.828853	0.00142
SSR1	0.850661	4.86e-05		POLG	0.828796	0.00259
ESYT3	-0.850578	0.00239		LMF1	-0.828709	0.000715
DNAJC15	-0.85046	0.0021		PQLC3	-0.828704	0.0116
TFCP2L1	-0.850413	9.16e-05		NBN	-0.828685	0.00461
SRPX	0.850323	3.66e-06		CD28	-0.828622	0.0233
HAUS2	0.850282	1.18e-05		CSNK1E	0.828601	0.00558
PTPRF	0.850241	2.16e-05		ATP5G1	0.828574	0.00205
TUBB2A	0.850222	4.44e-09		ALKBH5	0.82855	0.00102
DMRTC1B	-0.850209	0.0106		EXOSC2	-0.828436	0.042
SARAF	0.850172	1.62e-06		NUDT10	-0.828398	0.00723
USP9X	0.850167	1.12e-06		KIF9	0.828338	0.00549
SLC6A6	0.85002	8.78e-06		HSPA9	-0.82824	0.00218
ARFGEF3	-0.850008	0.00693		GPC1	0.828194	0.000695
PIK3R2	0.849991	7.21e-06		HSD17B8	0.828081	0.00105
PDK2	-0.849926	5.77e-05		MBP	0.82788	0.00299
SNRNP27	0.849798	5.17e-07		RPS6KC1	-0.827743	0.00521
SIX1	0.849785	1.81e-06		A2ML1	-0.827701	0.0145
BCAT1	0.849643	2.68e-07		STRBP	-0.827676	0.011
PCDH11X	-0.849632	0.000324		KRTCAP2	0.827538	0.000101
NETO2	-0.849536	0.00915		FUT5	0.827503	0.00247
ZNF614	0.849528	4.83e-06		SRCAP	0.827489	0.00704
HAVCR1	-0.849409	0.00986		TRIM8	0.82745	0.00282
NPTN	0.849405	9.18e-06		CIDEA	0.827408	0.00154
MEX3C	-0.849302	0.000125		GABRD	0.827259	0.00536
NLRP7	-0.849295	0.00814		CLU	0.827229	0.0245
RASSF3	0.849172	2.29e-06		XKR6	-0.827197	0.0124
ALDH1A1	-0.849131	0.0106		SLC2A10	-0.827179	0.0127
DCX	-0.848989	0.00296		TSPAN2	-0.827113	0.00538
FAM71A	-0.848977	0.000556		ZNF696	0.827084	0.000166
CDKN2A	-0.84895	0.00639		ST20	0.826963	0.00122
MED7	0.848863	1.92e-06		SRP9	-0.826765	0.00548
CTBP1-AS2	0.848851	8.29e-06		FAM124A	0.826747	0.00805
CHN2	-0.848833	0.00649		GALR2	0.826697	0.00133
GLCE	0.848649	7.09e-06		PCBP3	0.826697	0.00134
ACRV1	-0.848615	0.00384		ATP1A3	0.826644	0.0223
TRPM3	-0.848534	0.0102		TOLLIP	0.82642	0.00459
GLIPR1	0.848519	4.45e-06		SOCS7	0.826256	0.00622
RHOB	0.848453	6.22e-06		HMBOX1	-0.826241	0.000284
HEATR1	-0.848367	0.00418		CHAC2	-0.826141	0.029
REEP3	0.848346	3.73e-06		TMEM68	-0.826136	0.0104
OR1C1	-0.848317	0.0199		DDX20	-0.826087	0.00494
NCAPG	0.848192	4.85e-06		ZNF100	-0.826052	0.0122
FBXW12	-0.848153	0.00348		KRTDAP	-0.825874	0.0148
ABCB5	-0.848113	0.00435		GPSM1	0.825447	0.00271
SLC7A11-AS1	-0.848091	0.00177		AP5M1	-0.825376	0.000844
PPM1F	-0.848022	0.0153		TBX3	0.825309	0.00147
HS2ST1	0.847721	2.7e-06		RER1	0.82507	0.000306
KMT2B	-0.847628	0.000469		CASC15	0.82507	0.00437
TSPYL5	-0.847533	0.000278		CDK5R2	0.824933	0.000233
CLASP2	-0.847512	0.00288		RPS9	0.824926	0.00169
DDX43	-0.847474	0.0137		FOXD3	0.824796	0.000807
ZWINT	0.84744	4.96e-07		NAB2	0.824691	0.00174
KIR2DL4	-0.847419	0.000288		ITPR3	0.824667	0.00135
ZNF468	0.847321	2.09e-05		RBP2	0.824494	0.00391
COL10A1	-0.847201	0.00144		TPO	0.824362	0.00116
PAEP	-0.847195	0.00312		ARSD	0.824224	0.00414
HLA-DQA1	-0.847133	0.000782		CELF4	0.824133	0.00592
APCS	-0.847101	0.0032		TPTEP1	-0.824114	0.0221
KIRREL	0.847022	2.09e-06		SNX33	0.823919	0.00291
TFF3	-0.847003	0.00548		BDNF	0.823827	0.00327
RTCA	0.846969	5.16e-06		LMBR1	-0.82369	0.0224
CACUL1	0.846948	9.36e-07		SORBS3	0.82361	0.00326
CEP19	0.846941	1.33e-06		SASH1	0.823604	0.00291
RARS2	-0.846931	0.00265		NPIPA5	0.823502	0.00122
PAX6	0.846922	1.53e-06		RNF103	0.823451	0.00365
OGT	0.846869	6.7e-05		SARNP	-0.823378	0.00933
TMEM45B	-0.846824	0.00205		PPP2R2C	0.823327	0.000953
CCND2	-0.846807	0.0033		SLF2	0.823277	0.000498
OVOL2	-0.846799	0.0013		TMEM50A	-0.823129	0.00566
SERBP1	0.846746	3.94e-05		MAPK1IP1L	-0.822928	0.0263
TMEM64	0.846725	2.41e-07		VCY1B	0.822925	0.000333
ZNF785	-0.846623	0.00179		ADGRL2	0.822813	0.00687
RNF141	-0.846578	0.0043		TUBB4B	0.822682	0.00055
UBE2Q2L	-0.846556	0.00118		MT-CO1	-0.822627	0.0413
HOXC10	0.84654	8.11e-06		CST4	0.822625	0.00129
TRAF5	-0.84653	0.00126		ANGPTL6	0.822601	0.00417
COL6A1	0.8465	2.8e-06		IL18BP	0.822574	0.000719
PNPLA4	-0.846454	0.00248		SMS	-0.822523	0.00913
PPARA	-0.846413	0.00198		LGALS9	0.82248	0.000274
KIAA0368	0.846384	2.98e-05		C1RL	-0.822473	0.00578
FRMD4A	0.846312	1.34e-06		TYRO3P	0.822444	0.00246
STAU1	0.846122	1.24e-05		FNTB	-0.822355	0.00322
USP2-AS1	-0.846086	0.00143		DCAF8	-0.822355	0.0161
IRF6	-0.846078	0.0201		ZSWIM6	0.822343	0.00112
CDC42SE1	0.846069	1.6e-06		SRRM2	0.822251	0.00172
ST6GAL1	-0.845858	0.00173		KHK	0.822233	9.63e-05
MOCS3	-0.845835	0.0124		SCARB2	-0.822214	0.0283
MECOM	0.845818	1.19e-05		ANGPT1	-0.822155	0.0035
TMEM95	-0.845776	0.00784		USP2	0.822149	0.000207
VAPB	0.845745	6.06e-07		PPP2CA	-0.822056	0.000495
NEO1	-0.845683	0.00402		CACTIN	0.822019	0.0187
XAF1	-0.845579	0.000585		NR0B1	0.821916	0.0121
CYP4Z1	-0.845535	0.00275		HBA2	-0.821901	0.0182
ADAM9	0.845527	3.35e-06		ZNF645	-0.821805	0.00745
TMEM209	0.845483	5.2e-06		GPRC5B	0.821752	0.00871
MESP1	-0.845477	0.000837		TPR	-0.821711	0.0125
RUNX1	-0.845424	0.00041		KLF16	0.821635	0.00432
WDR44	0.845301	1e-05		DLL3	0.821609	0.00248
LUM	0.845228	2.36e-05		ARL17B	-0.821537	0.0112
KPNB1	0.845029	0.000765		OR51B5	0.82153	0.00137
LIN7C	0.845028	4.29e-07		BAZ1B	0.821461	0.00556
TMEM230	0.845027	1.27e-06		COX7B	-0.821422	0.000633
SBF2-AS1	-0.845026	0.000693		IGHA2	0.821326	0.00483
IRF8	-0.844959	0.000208		TLDC1	0.821191	0.00644
TFRC	0.844939	8.84e-06		S100A4	0.821093	0.00147
MYCNOS	-0.844927	0.0198		RNF10	0.820959	0.00472
PAMR1	-0.844923	7.53e-05		MSI1	0.820845	0.00396
PON1	-0.844718	0.00269		LINC00342	-0.820701	0.0209
TPH1	-0.844681	0.00901		LINC00863	-0.820631	0.012
SNAP23	-0.844652	0.00388		TMEM132E	0.820503	0.00363
SNRPE	0.844627	5.54e-05		IREB2	-0.82027	0.0109
LINC01146	-0.844622	0.00239		NTNG2	0.820269	6.04e-06
HIVEP3	0.844554	6.9e-06		TMEM110	0.82011	0.0128
CTGF	0.844515	3.57e-06		STRN	0.820091	0.00125
CLINT1	0.844419	2.77e-05		SLC48A1	0.820005	0.000261
ZNF75D	-0.844347	0.0188		GNB1L	0.819965	0.00126
XDH	-0.84426	0.0023		TCEA2	0.819951	0.00239
PDS5B	0.844104	2.51e-06		RPL38	0.819945	0.000162
CYP2A7	-0.843829	0.00213		LACE1	-0.819863	0.00404
MRPS30	0.843684	6.58e-06		TPK1	-0.819549	0.000199
GMEB1	0.843639	2.2e-05		THNSL2	-0.81947	0.00221
SULT1E1	-0.843591	0.00532		DAZAP1	0.819466	0.00133
EIF4B	0.843568	5.14e-05		MTDH	-0.819346	0.000503
IFNA7	-0.843553	0.00726		NPEPL1	0.819261	0.000806
ENO2	0.84351	6.98e-07		PCM1	0.819238	0.0259
HMGCS1	0.84344	1.03e-05		KIAA1614	0.819203	0.000679
DMXL2	0.843316	5.29e-06		KRT3	0.819198	0.00454
ZFP36L1	-0.843264	0.00137		ZNF3	0.819092	0.00202
SCARNA16	0.843222	2.32e-06		MT-ND2	-0.818971	0.0212
HK2	0.84319	6.51e-06		IFI27L2	0.818929	0.00679
ST6GALNAC5	-0.84318	0.00284		TMEM47	0.818815	0.00686
ACTA1	-0.842991	0.00225		MRPL38	0.818779	0.00249
SPINT2	-0.842953	0.00284		DGCR14	0.818704	0.000739
ADGRF1	-0.842889	0.00641		ETFB	0.81864	0.00239
TMEM127	0.842786	6.24e-07		WDR62	0.818595	0.00165
GART	0.84272	5.68e-06		BAIAP2L2	0.818563	0.000541
THPO	-0.842676	0.00362		NFE2L1	0.818254	0.000391
PML	-0.842582	0.00466		CRB3	0.81819	0.00511
HNRNPR	0.842374	7.73e-06		ZNF670	-0.81818	0.00431
CXXC1P1	-0.842359	0.00316		PPP2R5A	-0.8181	0.0154
SEC24A	0.842272	2.56e-06		SLC2A4RG	0.818065	0.00244
SGCG	-0.842195	0.0137		ZNF614	-0.818046	0.0176
FRMD5	0.842187	1.68e-06		LINGO3	0.818028	0.0233
PKHD1	-0.842184	0.000919		STAB2	0.818028	0.00646
CYCS	0.841949	1.8e-05		MBNL1	0.817973	0.00111
ARHGAP35	0.841905	2.74e-06		PKNOX1	0.817895	0.00323
TMEM30A	0.841899	5.15e-05		IFRD1	0.817884	0.00249
ZNF99	-0.841821	0.00684		ADAMTS17	-0.817821	0.00227
MTHFD2	0.841801	2.06e-05		SYNPO2	-0.817749	0.00183
CCL28	-0.841729	0.00321		PPM1L	-0.817725	0.015
ATXN8OS	-0.84172	0.00239		SAMHD1	-0.817704	0.0418
MTCH2	0.841681	5.97e-06		ZNF148	-0.817552	0.00233
CREB3L2	-0.841651	0.00188		BCL2L2-PABPN1	0.817506	7.83e-05
ICK	0.841651	1.06e-05		HSPBAP1	-0.817498	0.0154
NASP	0.841628	2.07e-06		NMNAT1	-0.817309	0.0155
GGNBP2	-0.841606	0.0123		NEURL1	0.817262	0.00296
GUCY2F	-0.841595	0.00587		FAM86B3P	0.817224	0.00767
KLF8	-0.841542	0.00109		REEP3	-0.817183	0.000675
PLEKHA2	0.841476	1.09e-06		RTN4	-0.817175	0.00285
ASB7	0.841465	5.29e-05		ABCB5	-0.817169	0.0112
HERC2P3	-0.841293	0.0109		LRTM2	0.817138	0.00383
CTAGE11P	-0.841264	0.00425		UGP2	-0.817127	0.0172
LHX9	-0.841257	0.0089		SYS1	-0.817091	0.002
YAP1	0.841246	2.25e-06		RBM3	-0.816911	0.00707
FBXO6	-0.84118	0.00513		CTU2	0.81686	0.000344
SUCLA2	0.84117	1.85e-05		LSM14B	0.816798	0.000728
GABRA2	-0.841163	0.0196		WDR44	0.816785	0.0145
UBA6-AS1	-0.841065	0.00257		PRKDC	-0.816742	0.00299
SLC35E1	0.840996	1.19e-09		GNAQ	-0.816652	0.00642
SUMO2	0.840957	6.58e-05		IGKC	0.816458	0.000626
SULF1	0.840952	2.38e-05		ZDHHC2	-0.816453	0.0023
FBXO32	0.840933	1.64e-05		ITM2A	-0.816416	0.0288
TMEM38B	0.840899	1.51e-07		ANXA4	-0.816415	0.0454
LAMP2	0.840783	2.29e-06		ZNF627	-0.816401	0.0214
JCHAIN	-0.840753	0.000143		GABRG3	-0.816315	0.00182
SLC9A6	0.840745	4.02e-06		CXCL11	-0.816184	0.00339
AUNIP	0.840725	4.57e-06		RGPD2	0.816137	0.00273
UROS	0.840683	1.72e-05		KIAA1468	0.816021	1.8e-05
BBIP1	0.840674	3.4e-05		SFRP1	0.816008	0.00123
LINC01330	-0.840382	0.00473		APPBP2	-0.815995	0.0044
XYLT2	0.840275	6.72e-06		STAC3	0.815948	0.00311
THBD	-0.840187	0.000392		TSPAN15	0.815802	0.000448
CBX5	-0.84017	0.00907		LINC01126	0.815783	0.018
WLS	0.840123	8.67e-06		NEO1	0.815696	0.000691
SLC35A2	0.840047	4.23e-06		RBFOX1	-0.81564	0.00952
HERC4	0.840015	5.96e-06		CCM2	0.815583	0.00057
OXSR1	0.839912	1.09e-05		TUBA1B	0.815538	0.000569
MYCN	-0.839907	0.0121		TP73-AS1	0.815499	0.00741
KLK4	-0.839888	0.00395		GABRA5	-0.815468	0.00497
GPR27	-0.839823	0.00797		MACROD2	-0.815221	0.00163
XPNPEP1	0.839818	2.09e-06		TRAPPC10	0.815211	0.000323
RIF1	0.839741	2.49e-05		RNF138	-0.815204	0.000141
B3GAT2	-0.839661	0.00415		TRIM61	0.815137	0.0137
DNAH1	-0.839437	0.00124		ZNF274	-0.815103	0.00654
CSGALNACT1	-0.839385	0.000653		KRI1	0.814998	0.00153
CELF1	0.839362	1.31e-05		GLIDR	0.814961	0.022
MAGEA12	0.839144	2.49e-07		HIST1H2AH	0.814819	0.000371
SPECC1	0.839078	1.85e-05		PLEKHH1	-0.814819	0.00519
UBAP1	0.839052	4.76e-06		APOBEC3C	0.814737	1.49e-05
C7	-0.838907	0.000716		GRAMD1C	-0.814686	0.00203
TTC7B	0.8389	3.87e-06		BTG4	-0.814568	0.00629
AGTR2	-0.838822	0.00345		PPP2R4	0.814543	0.000577
LINC00645	-0.838727	0.0182		ST3GAL4-AS1	-0.814491	0.00953
PTGS2	-0.838607	0.000194		NUDT9	0.814448	0.00236
SFXN3	0.838477	8.87e-07		KCNK10	0.814433	0.0158
GOLIM4	0.838466	5.21e-06		MESP1	0.81438	0.00055
KAZALD1	-0.838458	0.00893		MLLT3	0.814379	0.0111
SYCE1L	-0.838379	0.011		KPNA2	-0.814268	0.0118
MINA	0.838331	5.34e-06		TUBB4A	-0.814196	0.017
STK4	-0.838299	0.0142		TSC22D1	0.814181	0.0158
PAPPA	-0.838296	0.00194		U2AF2	0.814035	0.00127
WRB	0.838215	4.59e-06		BRMS1	0.813984	0.00137
SNORD116-28	0.838115	2.11e-09		FAM132A	0.813876	0.0122
TRIAP1	0.838085	4.15e-06		DPYSL2	0.813871	0.00124
PRRX1	0.838083	3.35e-06		EAPP	-0.813843	0.0164
NUAK1	0.837884	1.31e-05		WNT3	0.813662	0.007
KATNAL2	-0.837737	0.00118		HLA-DRB5	-0.813585	0.000254
TMEM147-AS1	0.837716	7.4e-06		TWF2	0.813548	0.00113
MTHFD2L	0.837695	7.21e-07		CHEK1	0.813489	0.00587
RARRES1	-0.837591	0.00141		ITGB4	0.813435	0.00138
SPIN1	0.837557	2.74e-05		PACS1	-0.813389	0.00669
COX10-AS1	0.837537	1.01e-06		RPS29	-0.813203	0.0125
H2AFY	0.837438	1.3e-05		RBM22	-0.813112	0.00866
BTNL9	-0.837394	0.00977		AREG	-0.813033	0.0638
YWHAQ	0.837351	4.17e-06		ZMIZ1	0.812977	0.0035
TMEM72	-0.837233	0.00483		HAAO	0.812965	0.000375
SLC25A27	-0.837137	0.00511		IRGQ	0.812933	0.00525
TUSC7	-0.837098	0.00885		LAMA3	0.812782	0.00704
CLCC1	0.837075	2.92e-07		NADK	-0.812673	0.00122
UBE4A	0.837073	8.42e-07		BIVM	0.812669	0.00335
SLFN11	0.837062	3.8e-07		ZSWIM8	0.812667	0.00348
ARSK	-0.837009	0.000576		DIAPH2	-0.812653	0.00649
ACER3	0.83699	5.44e-06		BRAF	0.812372	0.00167
RORC	-0.83684	0.000711		LIMA1	-0.812365	0.0218
COL2A1	-0.836615	0.00237		LINC00689	0.812317	0.00708
IFNA14	-0.836614	0.00774		CRY1	-0.812254	0.0221
HS6ST3	-0.836541	0.00665		TRNAU1AP	0.812237	0.021
HUWE1	0.836495	1.97e-05		PRELID2	0.812182	0.00184
SEPHS1	0.836494	4.87e-06		EXOC3L1	0.812137	0.000245
C8B	-0.836467	0.00622		SCAF11	-0.812031	0.00829
STC2	0.836388	2.34e-05		OBSCN	0.812029	0.000346
OR1J2	-0.83633	0.00887		TMEM65	-0.811973	0.00231
GCOM1	-0.836316	0.00124		GRWD1	0.81194	0.00213
CDH8	-0.836253	0.00638		BTBD18	-0.811894	0.0363
FABP7	0.835973	1.19e-06		HUNK	-0.811858	0.0026
TOX3	0.835952	5.86e-07		ARPC1A	0.811791	3.68e-05
GALNT10	0.835828	8.95e-06		KLK15	0.811688	0.00322
ZDHHC17	-0.835757	0.00304		MIPEPP3	0.811675	0.00535
CHN1	0.835689	1.84e-05		SPATA32	-0.811511	0.00617
YWHAB	0.835685	5.12e-06		SNHG4	-0.811491	0.0157
KRT8P12	-0.835604	0.00213		EPB41L5	0.811316	0.00168
NCKAP1L	-0.835554	0.000111		TBC1D29	0.81125	0.00131
LRIG2	-0.835527	0.000896		LTB	-0.811191	0.0161
RNASE4	-0.835525	0.000315		DUS4L	-0.811088	0.0149
HLA-DRB6	-0.8354	9.14e-05		NSD1	-0.811027	0.0115
STXBP5-AS1	-0.835347	0.0227		ANKRD37	0.811013	0.000531
NEDD9	-0.835334	0.0033		SUB1	-0.810921	0.00734
GALNTL5	-0.835295	0.0111		TBC1D19	0.810834	0.00224
KMT2E	0.835277	9.9e-06		DR1	-0.81081	0.00109
COQ10B	0.835239	1.41e-06		CEP41	-0.81066	0.00251
PKM	0.835089	9.99e-06		ZGPAT	0.810563	0.00192
MAPT-AS1	-0.835007	0.0094		SLC30A6	-0.810408	0.00854
SLMO2	0.834993	8.19e-06		LILRB3	0.810394	0.00168
RPL19	0.834964	0.000299		PPIP5K1	0.810313	0.000538
IREB2	-0.834963	0.00383		HUWE1	0.81029	0.00224
HDAC4	0.834888	7.39e-06		MFN1	-0.81028	0.00542
RTN4	0.834862	7.59e-08		NCKAP5L	0.810207	0.00111
SNHG4	0.834782	2.55e-06		POLR1B	-0.81005	0.0269
SENP2	0.834757	2.61e-06		CHERP	0.809992	0.00355
FOLH1	-0.834696	5.8e-05		ITPRIPL1	-0.80979	0.00444
ARHGAP5	0.834684	9.26e-07		RBM26	-0.809696	0.0357
SLC8A3	-0.834674	0.00293		H2AFV	-0.809673	0.00485
NCOA5	0.83466	6.92e-06		PAIP1	0.80953	0.0011
BTBD1	0.834615	1.19e-06		TTTY8B	0.80946	0.00716
EIF1AD	0.834601	7.15e-07		VCPKMT	-0.80933	0.0114
ANK3	-0.834587	0.00867		TSR3	0.809263	0.0157
AFTPH	0.834538	2.07e-05		MTHFD1	-0.809138	0.0119
CASC23	-0.834448	0.000867		IMMP1L	0.809094	0.0137
KIF5A	-0.834435	0.00397		GMCL1P1	-0.809056	0.0207
PPP1R2	0.834341	4.22e-06		SMAD1	-0.808864	0.0277
SMG1P7	-0.834339	0.0014		NSMAF	-0.808844	0.00216
RSPH14	-0.834326	0.00312		HRASLS2	0.808843	0.00546
MS4A12	-0.834317	0.00733		LYPLA1	-0.808672	0.0225
PAFAH2	-0.834297	0.00905		PRMT6	-0.808662	0.00403
SLC6A1	-0.834268	0.00628		MAP3K2	-0.808658	0.00917
LINC00491	-0.834249	0.00131		ASAP1	0.808532	0.00607
YWHAG	0.834121	1.33e-06		RASL11B	0.808527	0.000382
SERPINA9	-0.834103	9.4e-06		PSMA5	0.808448	0.00556
ERBB2IP	0.834084	1.43e-05		LILRA1	0.808403	0.000632
SLAMF7	-0.834059	0.00515		FOXD4L1	0.808333	0.00246
CASC22	-0.833994	0.0106		NPL	-0.80832	0.068
LYRM4	0.833984	1.7e-05		BLOC1S3	0.80819	0.00563
LINC01222	-0.833876	0.000963		B4GALT4	0.808149	0.00826
OPALIN	-0.833814	0.0315		TLN2	0.808094	0.000393
TBR1	-0.833673	0.00267		RPL35A	0.808076	0.000481
EPS8L3	-0.833591	0.0019		CARD11	0.808027	0.00565
SPEF2	-0.833343	0.00155		SUSD3	0.807961	0.00358
ABI3BP	0.833337	1.59e-06		POU6F1	0.807961	0.00237
GNA14	-0.83323	0.00706		MAP3K10	0.807946	0.00538
ZNF844	-0.83319	0.00505		WDR27	0.807927	0.00219
RASEF	-0.833144	0.000114		RREB1	0.807909	0.000634
SS18L1	0.833143	1.12e-06		UBA6	-0.807817	0.0034
CYP7B1	-0.833111	0.00343		EXD3	0.807788	0.0158
OTUD7B	0.833075	5.16e-09		ZNF536	0.807756	0.000479
SEZ6L	-0.833036	0.000501		PHB	0.807736	0.000881
MEIS2	0.833027	2.69e-07		NOTCH3	0.807667	0.0171
S100A11	0.832965	1.49e-05		CSPG5	0.807647	0.00919
CNOT3	0.83296	2.02e-06		FABP3	0.807489	0.000503
FAM92A1	0.83293	2.88e-06		FRMD4A	0.8074	0.00375
CLCN3	0.832864	2.62e-05		PHF20L1	0.807384	0.0145
NDRG3	0.832772	1.3e-05		SETD1B	0.807322	0.000199
DOCK9	-0.832707	0.00458		SEC62	0.807305	0.00664
MB21D2	0.832704	5.46e-05		SMC1A	-0.807212	0.000108
SLC10A1	-0.832662	0.00868		ANKRD36BP2	-0.807079	0.00996
SNHG17	-0.832631	0.000699		CCDC181	-0.807062	0.004
UGDH	0.832565	3.74e-06		PPFIA3	0.807033	0.00551
LMNB1	0.832123	6.19e-06		ARHGEF16	0.806991	4.43e-05
F9	-0.83207	0.00316		LGALS3	0.806943	0.000314
ZNF706	0.831958	2.17e-06		POLR2E	0.806771	0.00263
CCDC172	-0.831943	0.0093		DENND1B	-0.806631	0.000515
HSD17B12	0.831911	3.74e-07		ZNF785	-0.806597	0.000245
RIMBP2	-0.831876	0.000799		PARD6A	0.806562	0.0287
SHE	-0.831806	0.00455		MYEF2	0.806443	0.00205
NCAPG2	0.831711	7.24e-06		RPL18	0.806404	0.00045
EGR4	-0.831584	0.00177		RRP1	0.806403	0.0106
TFPI	0.83155	1.69e-06		OSM	0.806398	0.00104
KRT25	-0.831489	0.00499		GLS	-0.806374	0.00171
DNAJC6	0.8313	3.69e-07		PLAU	0.806322	0.00394
SDC4	0.831289	1.34e-05		CEP89	0.806135	0.00866
CACNA2D4	-0.831279	0.00716		SRRM3	0.806076	0.0223
CA14	-0.831239	0.00286		PPIAL4C	0.806029	0.000811
SNORD14D	0.831211	2.79e-05		SYT12	0.80599	0.00141
RBM24	0.831141	1.09e-05		PAIP2	0.805955	0.0313
ZFP69	-0.83099	0.00407		DAPK1	-0.805883	0.00893
OPA1	0.830972	1.06e-05		HIGD1A	-0.805856	0.00362
TMEM37	-0.830966	0.00838		CCDC154	0.805648	0.00741
APCDD1L-AS1	0.830951	1.24e-06		KRAS	0.805629	0.00268
PLA2G5	-0.830847	0.0012		UBIAD1	0.805621	0.00807
TGFBR2	-0.830824	0.00288		BCL2L11	-0.80557	0.00287
PGM2	0.830792	4.47e-06		ANAPC7	-0.805568	0.0438
LDOC1L	0.830746	2.3e-05		SIK3	-0.805535	0.016
SOCS5	0.830703	5.15e-06		A1BG-AS1	0.805513	0.00666
KANK2	-0.83063	0.0119		RICTOR	-0.805478	6.06e-05
NOP14	0.830574	1.29e-05		ARPIN	0.805323	0.0224
SMARCA1	0.830554	3.28e-05		CLTA	0.805074	0.000943
JUND	0.830514	4.12e-05		KIAA1257	0.805059	0.0281
EMC1	0.83047	1.12e-05		OTUD5	0.805005	0.00105
HNRNPA3	0.830447	1.13e-05		FGFR4	0.80498	7.85e-05
LINC01021	-0.830446	0.0319		CDKL3	0.804963	0.00224
CAMK1G	-0.83043	0.00194		TSC22D1-AS1	0.804942	0.00249
TWISTNB	0.830425	1.4e-06		CEP170P1	-0.804936	0.0183
EPHX2	-0.830407	0.00272		ZNF414	0.8049	0.0131
LIPH	0.830383	3.48e-05		APOBEC3G	0.804899	0.00161
GPR132	-0.830373	0.00135		SCRT1	0.804875	0.000556
KCND2	-0.830353	0.00657		EMC10	0.804668	0.00865
UBE2B	0.830303	2.97e-05		ADCY3	0.804579	0.00283
LINC01520	-0.83028	0.0119		PPRC1	0.804578	4.5e-05
BNC2	0.830252	3.02e-05		RDM1	0.804571	0.000143
TLK2	-0.830246	0.00623		AAK1	-0.804434	0.0185
ADIPOQ	-0.830148	0.00606		UBXN1	0.804419	0.00145
ZNF674-AS1	0.830132	3.63e-07		IFIT3	-0.804389	0.0152
DDX18	0.830069	2.34e-06		CGGBP1	-0.804331	0.00608
FEM1A	0.830024	1.06e-05		EXOSC1	-0.804328	0.0248
RIT1	0.830021	1.51e-06		VAMP7	-0.804306	0.00355
CARTPT	-0.829887	0.00287		AGRN	0.804056	0.00142
PLEKHA3	0.829877	5.34e-06		TMUB1	0.803992	0.00809
MOB3B	-0.829866	0.00384		CHKA	0.803964	0.000157
PBOV1	-0.829854	0.0273		DAB2	0.803909	0.000667
RBMY2FP	-0.829826	0.000846		HIVEP1	0.803762	0.00241
ATG10	-0.829758	0.00168		SLC34A3	0.803751	0.000851
MKL2	-0.829722	0.00258		SAMD12	-0.803672	0.0452
ALKBH8	0.82965	3.05e-07		ATP6V1C1	-0.803589	0.00687
CD3EAP	0.829589	1e-05		TRAPPC6A	0.803582	0.00173
CCDC134	0.829574	9.5e-06		MAGI1	0.803536	0.0044
EPM2AIP1	0.829424	1.28e-05		ZNF576	0.803438	0.0042
PGRMC2	0.829382	1.8e-07		AEN	0.803282	0.00374
RAP2B	0.829367	1.04e-06		ORAI2	0.803247	0.0122
PRDX6	0.82934	1.46e-05		CTPS2	0.803239	0.00314
UBE2D3	-0.829278	0.0532		SYT7	0.803189	0.0169
PCAT18	-0.829266	0.00295		IQSEC2	0.803126	0.00398
USP46	0.829193	5.55e-06		SYNJ2	-0.803052	0.0132
RFC3	0.82919	1.12e-07		MGAT4A	-0.803036	0.0172
ZFP28	-0.829183	0.00456		DOK3	-0.80291	0.00736
FBXL13	-0.829119	0.000815		MIEF1	0.80291	0.00514
ENPP6	-0.829077	0.00276		MTMR4	0.80286	8.14e-05
PET117	0.829019	2.09e-05		DTX3	0.80277	0.0011
MT1G	0.828962	9.56e-06		SUGP2	0.80273	0.00201
MYO5A	0.828943	7.39e-06		PTBP1	0.80272	0.00152
TTTY2B	-0.828891	0.00507		IRX1	0.802677	0.0282
COPS2	0.828875	5.3e-06		LTBP3	0.802626	0.00053
IVL	-0.828859	0.00674		SPATC1	0.802523	0.00123
MIR3663HG	-0.828839	0.00153		CDKN2B	-0.802424	0.0301
DDX52	-0.828691	0.00331		LHX1	0.802314	0.00813
[truncated: 16,931 more rows]

## Sheet: Table S2
GENE	BLCA	BRCA	CESC	COAD	GBM	HNSC	KICH	KIRC	KIRP	LIHC	LUAD	LUSC	OV	PAAD	PRAD	READ	SKCM	STAD	TGCT	THCA	UCEC
A1BG	0.03215	0.1386	0.0458	0.0173	0.2281	0.0413	0.0169	0.05305	0.0529	17.7453	0.09425	0.0798	0.0848	0.06435	0.0326	0.0177	0.2018	0.0505	0.09205	0.1137	0.0515
A1CF	0.0038	0.0036	0.0025	2.32375	0	0.0019	0.00235	3.52085	0.2534	17.3915	0.0048	0.0028	0.0021	0.6033	0.0052	2.5697	0	0.7822	0.00455	0.0017	0.004
A2M	43.362	88.15	21.2933	34.049	150.429	26.1236	43.0567	250.15	45.3976	272.95	139.204	53.262	37.3524	109.786	79.5265	36.2666	132.447	92.0058	87.2976	69.8486	48.8652
A2ML1	1.85075	0.0647	6.4082	0.00885	0.4323	22.7155	0.00745	0.01505	0.0145	0.0025	0.0223	3.50395	0.1611	0.09185	0.1705	0.0087	0.1879	0.04445	2.17585	0.0118	0.2198
A3GALT2	0.0227	0.023	0.1117	0	0.149	0.0202	0.01475	0.0631	0.0223	0	0.03825	0.0291	0.11	0.02825	0.01945	0	0.03565	0.0486	0	0.0314	0.0241
A4GALT	13.1509	5.0305	18.0289	2.5372	1.4887	18.9014	5.6207	20.6532	25.2225	1.4503	5.9687	18.1606	4.3367	9.55645	8.11975	2.8059	1.3848	4.56385	26.6775	4.5378	19.6623
A4GNT	0.0178	0.0193	0.0204	0	0.0311	0.012	0	0.3345	0.2936	0.01	0.036	0.02975	0.0184	0.9285	0.00935	0	0.01835	0.44105	0.04115	0.0188	0
AAAS	10.7452	9.5237	11.2923	12.1379	12.4641	8.6888	10.1066	8.62315	12.4283	7.9341	9.10965	11.1926	14.9976	8.64995	10.9921	12.5715	11.724	9.1908	20.8178	8.7129	14.6609
AACS	2.1334	3.183	3.527	3.4514	1.4651	3.7177	2.237	1.47855	2.4635	0.7645	2.4732	3.044	1.945	2.7015	3.1127	3.3486	1.85485	2.2736	3.5763	1.7375	3.0575
AADAC	0.4197	0.0235	0.1083	0.1577	0	0.1887	0	0.00975	0	121.353	0.5333	1.93055	1.5065	3.2909	0	0.1449	0.00945	2.10825	0.0232	0	0.1058
AADACL2	0.00295	0	0.0041	0	0	0.03	0	0	0	0	0	0.0554	0.0053	0	0	0	0.00435	0.0061	0	0	0
AADACL3	0	0	0	0	0	0	0	0	0	0	0	0	0.0056	0	0	0	0	0	0.00605	0	0
AADACL4	0	0	0	0	0	0	0	0	0	0	0	0	0	0	0.0109	0	0	0	0	0	0.0302
AADAT	2.82665	0.8453	1.0484	2.7169	3.6963	0.619	1.2746	1.3192	1.4523	1.2876	1.69945	1.40515	1.2036	1.1996	7.40765	2.2931	1.28945	1.448	1.8723	1.9257	2.9631
AAGAB	15.3925	21.2583	16.6607	16.0957	12.1285	15.0919	16.7052	7.17885	13.0899	6.5095	12.7304	16.7652	9.9063	12.7488	13.8706	15.0481	12.6123	11.3359	15.0082	12.2404	14.3375
AAK1	2.11415	1.9466	1.7735	1.10705	1.617	2.1979	1.9644	2.0949	3.1523	0.8363	1.8424	2.5098	2.9275	1.78925	3.34575	1.1927	1.35505	2.73035	1.17615	2.9067	1.3037
AAMDC	6.61365	8.2674	6.023	5.8133	6.6054	3.2305	5.92565	9.0637	8.606	8.5538	5.76795	4.3947	6.9502	7.46335	9.29345	5.4266	7.3642	3.81725	3.59825	7.129	8.0919
AAMP	42.5044	40.035	38.4639	52.8176	38.9934	37.1416	20.4319	33.1112	34.2507	29.0434	38.2057	42.496	35.9372	42.5455	54.2086	53.6919	44.9641	27.275	57.4556	40.1162	46.4193
AANAT	0.07845	0.0386	0.1406	0.06585	0.2809	0.095	0.04675	0.11545	0.1158	0.0277	0.09635	0.127	0.1703	0.09025	0.0269	0.0659	0.0851	0.08385	0.23685	0.0477	0.0722
AAR2	17.1568	20.1339	16.0264	19.9991	16.5684	15.3132	15.1409	14.8183	13.9824	11.9936	15.1898	15.8274	16.4421	15.1813	16.7043	23.773	23.4473	14.7244	18.7312	14.2063	16.7211
AARD	0.0512	8.3566	0.0119	0.04085	0.0266	0.0244	0.0185	0.1394	0.0563	0.0079	0.2936	0.20815	1.2502	0.1294	0.10475	0.0529	0.1825	0.1325	2.6107	0.08	0.0842
AARS2	5.67675	5.055	6.4541	5.74425	4.4233	4.4048	5.12815	4.80345	6.0431	4.3699	5.00595	5.7873	4.7744	3.9032	6.22645	5.9049	11.2487	4.92	15.8092	4.2488	6.4211
AARSD1	1.42725	1.1337	1.3602	1.1366	1.3735	0.8779	0.4961	1.1598	1.551	0.9193	1.47405	1.40355	0.6125	1.2723	1.50985	1.0764	1.4134	0.81825	2.6917	1.1869	0.9567
AASDH	2.1422	3.3399	2.4677	2.19675	3.0426	2.2217	2.72365	2.34055	1.9756	1.2982	2.6416	2.84255	2.0682	2.0277	3.0406	2.2001	2.4344	1.96225	3.38005	2.534	1.9955
AASDHPPT	5.5212	6.6664	4.6388	5.48075	10.6941	5.5286	7.0018	8.0055	6.9362	4.1	6.9777	7.09525	6.7508	4.5104	5.62075	5.2918	6.25835	5.15575	5.39725	6.2517	5.1116
AASS	0.89005	0.9812	0.7999	0.4881	4.5469	0.9393	0.69125	1.9811	2.1959	1.7946	2.17205	2.5623	0.5204	1.5081	2.6318	0.48	2.51465	0.85425	4.22705	1.2682	0.6377
AATF	18.0167	13.0094	15.9344	16.9422	10.7245	17.2405	5.0545	12.1783	12.7553	10.3027	14.0959	15.0471	11.2612	12.4363	11.0177	16.5738	19.5669	12.8876	24.1379	10.7817	13.8207
AATK	0.3842	0.4791	0.2988	1.10255	2.4889	0.3449	0.22935	0.8089	0.1456	0.1617	1.07055	0.6015	0.6115	2.2606	0.67745	1.3868	2.7414	3.06935	0.24235	0.9263	0.4201
ABAT	2.01665	4.9195	0.8932	2.29385	26.2925	0.7576	1.0958	1.7681	5.082	23.0978	1.4778	0.9406	1.7196	2.6564	10.075	2.6127	0.4586	1.64545	1.09285	10.1482	0.8675
ABCA1	3.38205	3.4237	2.8407	1.7704	9.5871	4.7122	3.95275	9.3949	5.2349	4.9057	4.4797	5.6247	3.646	3.299	1.72325	1.6671	3.21175	4.0629	5.79765	4.2897	2.4518
ABCA2	3.2261	5.9462	3.766	6.546	11.9992	1.9887	15.1789	6.7397	7.3747	4.7818	4.42285	3.7207	4.967	6.21405	8.5119	7.5235	6.1515	6.2115	2.5376	15.1064	5.8434
ABCA3	0.67215	11.6264	2.5798	0.6944	15.9071	0.5463	5.81895	8.3049	13.8319	0.5897	21.376	4.54335	4.6955	3.30805	8.6486	0.5119	3.1782	1.83135	2.83655	13.4266	1.2564
ABCA4	0.1347	0.2467	0.0884	0.0243	0.0743	0.1023	0.02465	0.0731	0.0242	0.1704	0.5497	0.23595	0.4686	0.05775	0.0503	0.0251	0.03115	0.03295	0.66385	0.2661	0.3396
ABCA5	1.25035	1.2169	1.8905	1.0267	0.8778	0.9276	3.2688	2.06985	1.6939	2.5562	1.0934	1.6219	0.4766	1.59085	2.3427	1.0061	1.7826	1.0756	0.8772	1.7843	1.3532
ABCA6	0.1573	0.3111	0.0564	0.04605	0.0811	0.0965	0.0282	0.13845	0.1302	3.6451	0.3336	0.2152	0.079	0.5192	0.098	0.0442	0.0937	0.2137	0.16655	0.1054	0.0562
ABCA7	2.8287	2.0805	4.8164	2.6092	1.0389	2.2417	1.94695	1.24515	3.4807	1.2184	4.10935	2.8134	1.1377	4.1377	1.61955	2.4176	3.39385	2.8047	2.66005	3.2693	3.56
ABCA8	0.106	0.3237	0.0385	0.05875	1.9389	0.0891	0.09455	0.39225	0.7814	1.2771	0.46155	0.1885	0.1404	0.8141	0.96825	0.1034	0.08345	0.34915	0.2693	0.8451	0.1421
ABCA9	0.14915	0.3278	0.0757	0.0469	0.1917	0.0826	0.03515	0.1872	0.0823	0.4541	0.26665	0.2082	0.1161	0.6649	0.15805	0.0508	0.1191	0.20305	0.3519	0.0892	0.1264
ABCA10	0.29505	0.1318	0.1274	0.08885	0.0684	0.0935	0.1174	0.173	0.0952	0.2001	0.1135	0.13255	0.0606	0.4183	0.1116	0.0713	0.1173	0.20015	0.13875	0.1135	0.102
ABCA12	0.31345	0.7561	1.2588	0.03205	0.075	3.2287	0.01665	0.61365	1.0195	0.0057	0.79145	1.7966	0.0492	0.32285	0.02255	0.0331	0.1119	0.2053	0.11505	0.0525	0.1221
ABCA13	0.0583	0.0065	0.2823	0.04105	0.0701	0.5211	0.01885	0.005	0.0549	0.0065	0.2432	2.5554	0.0914	0.1132	0.0031	0.0449	0.0526	0.09865	0.124	0.2142	0.0782
ABCB1	0.3173	0.5573	0.3294	4.68415	2.7342	0.2184	0.1702	5.4404	22.4488	7.8358	0.45025	0.26035	0.1967	2.2936	1.54095	4.3593	0.22535	0.9194	0.4946	0.8331	0.6459
ABCB4	0.1211	0.2455	0.0511	0.158	0.5447	0.0859	0.04525	0.60575	0.4772	11.5401	0.1776	0.08175	0.0686	0.31025	0.117	0.161	0.7479	0.15295	0.21335	0.1194	0.0975
ABCB5	0.00285	0.0174	0.0025	0.00355	0.0083	0.007	0.0018	0.0089	0.0081	0.004	0.0068	0.0074	0.013	0.03465	0.01885	0.0021	2.38085	0.0147	0.0589	0.0015	0.0076
ABCB6	1.08555	1.0114	1.774	0.9236	2.0457	1.4578	0.14395	2.03645	1.4282	1.9383	1.38025	2.14065	0.9915	0.8657	2.09445	0.9588	1.77115	0.78	0.82415	0.901	1.5955
ABCB7	5.5252	7.943	6.8767	9.4237	8.4769	5.9521	9.77265	8.2926	5.6854	5.8133	7.19225	6.77455	6.282	6.0954	6.2925	9.3741	5.68315	6.5805	8.5185	6.9153	6.1011
ABCB8	3.97065	4.1855	4.1491	5.0862	6.3192	3.9323	4.48305	2.705	6.1432	4.7483	4.40375	3.9126	3.7282	4.05685	4.23195	4.8647	6.9911	3.86715	10.5813	3.9048	5.1174
ABCB9	0.63165	0.7874	0.6255	0.5004	1.0118	0.5391	0.8896	0.3269	0.6071	0.178	0.64125	0.7002	0.9546	0.63875	0.34975	0.4688	0.90265	0.5674	0.8397	0.6079	0.9357
ABCB10	4.24265	6.1417	5.5598	6.9541	3.9419	3.973	2.15075	5.47255	3.9224	5.9353	5.9596	6.0141	3.9598	4.65675	4.73405	7.0547	3.61895	5.8889	4.8487	3.0088	3.4836
ABCB11	0.0132	0.0097	0.0092	0.0153	0.0074	0.0162	0	0.00325	0	3.1538	0.0146	0.01455	0.0077	0.04315	0.0065	0.0099	0.0042	0.02275	0.004	0	0.0041
ABCC1	9.07425	8.7678	11.2288	11.9182	3.7188	17.0176	4.68205	9.9127	7.9151	1.2625	11.3554	29.7717	8.6111	10.3466	13.8333	12.1048	6.9899	12.4902	10.279	8.349	15.5399
ABCC2	0.0813	0.1277	0.1051	0.4422	0.0792	0.1406	0.04275	4.95135	0.4794	19.457	0.18685	0.1996	0.0717	0.1508	0.08835	0.4318	3.6064	0.28455	1.12265	0.0519	0.0955
ABCC3	5.7003	1.8755	2.4648	15.705	4.9742	1.9087	0.24965	17.786	16.616	14.4934	23.2281	3.7034	1.0959	26.8925	1.05095	15.1477	0.3128	16.5615	0.59795	9.1732	3.7399
ABCC4	2.4695	0.9807	1.3868	3.1903	2.4871	1.9442	8.77025	8.5251	14.4312	1.0578	4.29315	3.5231	5.3494	1.84925	75.3269	3.542	1.5006	3.05535	2.71505	0.859	2.4401
ABCC5	6.9829	5.7168	7.6564	2.5498	3.4882	6.5293	10.4594	2.64755	4.3443	1.2083	3.69005	22.5331	3.5541	3.408	3.25975	2.7568	4.49445	2.6756	6.4426	0.8831	2.9578
ABCC6	0.09755	0.3673	0.199	1.1766	0.2338	0.1251	0.2909	4.3521	4.9508	15.5349	2.2399	0.5207	0.2882	0.6996	0.37345	1.3964	0.07685	1.0443	0.17255	1.891	0.4437
ABCC8	0.0038	0.7393	0.0039	0.023	0.8256	0.003	0.02705	0.02135	0.0136	0.0156	0.0373	0.01955	0.0057	3.5328	0.46565	0.0151	0.0022	0.0432	0.1349	0.2192	0.0289
ABCC9	0.2128	0.8376	0.0913	0.1902	0.8226	0.3586	0.38735	2.43025	0.4283	1.2895	0.9524	0.586	0.3454	1.12995	0.85615	0.1935	0.1669	0.85005	0.2561	0.5394	0.1983
ABCC10	4.67045	2.835	3.5911	5.14785	2.4956	3.4236	1.4033	1.9211	3.3843	1.5595	4.6005	4.7369	3.2213	3.702	2.5997	5.5819	4.35535	4.03845	6.3568	2.9977	4.7874
ABCC11	0.04865	2.4078	0.0407	0.03835	0.0966	0.0464	0.0327	0.0308	0.0294	0.3547	0.0407	0.0573	0.0484	0.04275	0.2998	0.0381	0.15975	0.0739	0.0599	0.1124	0.0424
ABCC12	0	0.0327	0	0	0.0171	0	0	0	0	0	0.006	0	0.0016	0	0.00315	0	0	0.00235	0.38205	0.0023	0.0053
ABCD1	4.985	5.0808	5.0269	5.11955	5.3805	4.5903	5.8223	6.34585	6.5752	6.6538	5.6634	4.76405	8.545	5.05695	4.3153	5.1358	22.5249	9.6181	4.42115	3.193	6.0523
ABCD2	0.0455	0.1374	0.09	0.0582	1.5921	0.0625	0.1088	0.24765	0.038	0.03	0.19115	0.12235	0.0299	0.09705	0.07605	0.0424	0.0359	0.1628	0.239	0.0585	0.0471
ABCD3	9.1218	13.6134	6.7729	9.0651	12.1996	4.697	5.39595	8.46035	9.6896	11.6221	8.9879	5.67995	4.3601	7.2736	6.41015	8.2608	6.56375	8.1529	3.9846	8.2424	7.088
ABCD4	4.2082	3.0319	4.4194	3.871	6.5675	2.6588	3.91085	5.4172	6.7827	3.5263	3.98495	3.4179	3.6438	5.28635	3.64455	3.6372	3.5463	3.13735	10.7866	5.4212	5.5777
ABCE1	12.2026	12.5989	11.9576	15.7074	11.5859	14.3434	6.1933	8.96985	6.5847	5.4932	11.1617	13.8721	9.8968	8.85735	9.35405	14.6351	11.2578	12.8569	15.2789	7.2156	8.5581
ABCF1	25.1904	21.3951	26.896	23.5948	19.5672	26.5055	10.3594	14.2051	17.2898	19.5619	22.5239	25.8657	21.4201	19.3553	20.1519	24.0717	34.636	21.9248	33.5083	14.2535	22.1657
ABCF2	16.2268	15.2148	14.2035	19.0995	23.9408	17.9638	16.4555	11.1837	15.717	7.4528	14.7597	20.0617	16.9121	12.0347	11.9291	19.322	26.1802	13.0303	23.5106	11.838	16.1567
ABCF3	13.8756	12.3905	16.3959	11.1495	11.1987	15.2383	13.0058	10.151	14.1487	9.9282	10.8551	21.2094	12.7565	10.6747	13.723	10.9677	13.6958	8.28635	15.9573	10.8749	13.995
ABCG1	5.335	8.0808	5.0932	5.67865	4.4691	4.9873	18.723	11.5807	6.2631	1.7284	5.7953	7.08415	2.9693	6.6985	6.23715	5.6757	1.7799	3.7631	2.31425	4.0307	8.3585
ABCG2	0.49885	0.631	0.2818	0.3426	7.7614	0.3715	1.12945	3.1931	0.5452	2.7312	0.75685	0.54675	0.4477	0.7846	1.73575	0.3583	0.32335	0.8051	1.52555	1.8942	0.5565
ABCG4	0.03885	0.0273	0.0235	0.0252	0.2511	0.0928	0.1346	0.0818	0.0579	0.0116	0.0285	0.04695	0.2629	0.0442	0.0207	0.0264	0.0528	0.05065	0.2794	0.2993	0.063
ABCG5	0.0228	0.0374	0.0211	0.1193	0.0417	0.0182	0.01615	0.0764	0.1993	10.0641	0.02005	0.0319	0.084	0.0741	0.032	0.0663	0.08825	0.2273	0.1791	0.0147	0.0722
ABCG8	0.0084	0.0097	0.0056	0.0826	0.0081	0.0042	0.00565	0.01135	0.0896	19.0142	0	0.0137	0.1106	0.06585	0.00615	0.0449	0.0065	0.1699	0.05165	0	0.028
ABHD1	0.0878	0.2527	0.0766	0.0895	0.3504	0.0339	0.0639	0.2804	0.4331	0.2927	0.1016	0.1409	0.4408	0.09505	0.60205	0.0894	0.0989	0.10225	0.09685	0.1472	0.1307
ABHD2	9.32725	16.8236	9.6719	19.2001	13.1292	9.5001	49.9215	11.6684	10.2326	17.1598	18.9365	15.1655	4.8359	33.7077	45.4656	19.1295	9.507	29.8148	6.0961	6.5131	6.3085
ABHD3	4.4714	5.3518	7.1609	7.02725	4.852	4.1566	19.4011	2.27955	2.9141	6.9369	5.8937	7.5522	2.0367	5.8555	4.1105	5.4598	2.4195	8.2434	3.0557	6.8176	3.493
ABHD4	10.3249	11.3195	11.2963	5.9597	23.2242	10.0852	11.6735	10.127	12.1123	8.8687	12.2686	14.1815	13.8781	12.5008	10.1308	6.1377	10.3788	10.674	8.41835	12.5455	12.6696
ABHD5	6.6968	6.74	6.5343	3.9585	6.4195	5.1292	3.79355	2.90135	4.7669	3.0951	5.47525	5.58565	3.8289	4.0033	3.5921	3.7698	3.9266	4.2292	3.5751	5.0071	4.6367
ABHD6	2.1767	1.6619	2.1078	4.2372	7.0777	2.6822	10.1244	8.3643	10.3487	7.8031	2.0368	2.3963	1.4876	2.3481	2.10305	4.1953	5.8377	3.22955	3.18035	2.7834	1.8998
ABHD8	6.3107	5.8609	7.1756	2.2207	13.6424	4.358	9.75845	4.8351	9.1749	8.396	6.28955	6.6696	14.3927	5.32415	6.6167	2.2883	4.5089	4.58265	3.2297	10.124	10.6949
ABHD10	9.52155	10.5326	9.8687	10.6038	12.9905	6.1385	30.0814	13.3749	17.3938	9.2861	8.4503	10.6951	10.1415	7.35345	18.2686	10.0007	8.03595	8.7005	11.066	14.286	10.7334
ABHD11	20.9015	22.0608	15.1873	43.4528	9.8982	6.9168	30.2176	10.452	46.2475	6.3192	21.1837	14.1945	43.7413	18.9067	32.3685	43.3207	9.6928	21.1957	12.3432	25.3461	42.4351
ABHD12	37.534	23.6658	23.1557	28.3438	31.9319	15.2236	41.4346	22.0048	27.6805	19.9866	24.4208	19.798	24.8687	22.6345	31.0007	32.0505	35.9379	23.6652	32.6135	46.0855	32.5047
ABHD12B	0.0794	0.1033	0.102	0.12355	0.2522	0.1285	0.00345	0.1473	0.072	0.0954	0.0879	0.0869	0.1519	0.0552	0.02205	0.2487	0.2914	0.0643	4.22785	0.0418	0.1198
ABHD13	3.44475	3.8945	3.5167	5.15465	3.7845	3.3455	2.2032	3.72835	2.8225	2.3622	4.1655	3.63525	2.8666	4.21265	3.7186	5.3266	3.3004	4.7282	2.40785	4.0811	3.0019
ABHD14A	5.84285	4.1767	3.1247	3.9181	8.0564	2.0274	5.38445	4.08895	10.8256	6.5203	5.95055	2.96705	8.318	5.174	8.46445	3.8935	6.89005	4.76255	3.70485	16.0858	12.7675
ABHD14B	20.9981	21.5754	15.781	32.3877	9.6399	9.5942	30.2774	21.9461	51.9637	38.4737	19.3464	12.1859	24.6447	22.2962	33.8269	35.3118	31.6624	22.9255	12.1234	38.5266	21.739
ABHD15	7.1515	5.7349	4.9345	5.74355	3.9872	4.6295	3.47835	6.98815	10.3378	6.474	6.1512	5.70435	2.7668	6.7792	3.2528	5.38	5.2292	6.192	3.1052	5.4641	3.6427
ABHD16A	1.5541	1.6013	1.7788	1.99795	1.9309	1.1875	0.83685	1.2569	1.4331	1.3519	1.7753	1.52455	2.2425	1.6164	1.90985	1.9434	1.9151	1.6959	2.04845	2.0433	1.44
ABHD17A	6.20355	4.193	5.3686	5.37265	10.9959	4.5679	6.20645	5.56245	5.1603	3.2016	4.5083	5.11025	7.7051	5.66565	6.58105	5.3149	8.0046	7.87065	7.14335	4.8012	5.9782
ABHD17B	6.05095	4.8555	6.3716	7.29525	7.5889	6.4508	3.76535	5.40435	4.4048	3.9657	4.92315	6.7609	4.2418	4.46545	8.26135	7.3957	5.4023	5.41925	4.75305	3.7443	4.9891
ABHD17C	13.6797	7.6241	20.4498	30.4496	8.5666	13.5218	10.8038	1.8217	3.0065	2.0219	14.6616	15.8557	7.3092	17.4755	14.7995	27.6559	4.45875	26.11	2.7013	8.0189	9.1578
ABI1	17.6825	18.1023	21.3481	19.9597	15.3393	23.0062	7.1687	14.5099	12.3448	8.4553	17.3487	23.893	16.3728	17.8556	13.4111	18.7634	13.0579	18.4457	13.3315	13.9092	14.0743
ABI2	1.71015	2.8026	1.559	1.45705	6.3692	1.1351	1.3024	2.78195	2.4467	0.6896	2.26525	1.85755	3.2936	2.3202	3.0825	1.4811	2.38845	1.89905	3.36205	4.3832	2.4984
ABI3	2.6996	3.8481	3.6325	3.33295	10.2717	3.5075	2.53595	12.0366	4.2299	2.4061	5.62705	4.11195	3.5103	5.38455	2.58805	2.9404	2.16615	5.82245	6.1939	4.9472	3.8113
ABI3BP	0.4159	1.3931	0.3424	0.32995	0.8036	0.3858	0.4867	6.5686	8.8769	0.1632	1.9607	1.00425	0.6343	2.78605	0.8722	0.2877	0.3032	1.62405	1.4391	1.6737	0.4186
ABL1	12.119	17.1169	13.031	18.5204	20.6047	14.7136	13.9641	13.9426	15.3687	5.6147	14.9624	13.8661	13.4796	16.1389	21.2905	19.5609	17.5454	19.2975	18.0544	23.641	17.7638
ABL2	2.0665	4.4354	2.3116	1.80995	2.4156	3.6036	1.106	3.83585	2.1451	1.4224	3.3863	2.926	1.9354	3.32045	2.1931	1.9703	8.5386	3.1334	4.1203	2.1352	2.3435
ABLIM1	8.51395	11.6379	19.3334	17.5945	10.024	22.552	9.3302	16.0367	18.5063	5.2589	13.4119	14.8282	16.2957	19.3714	5.82695	16.2376	2.4599	18.6872	4.00855	21.1699	12.6854
ABLIM2	0.23575	0.6827	1.9015	3.74745	1.2843	2.2227	0.2414	0.90995	1.1489	0.5819	0.7006	0.6159	0.7805	2.3869	0.43905	4.8026	0.26255	1.4421	0.3318	2.6729	0.6132
ABLIM3	3.81955	4.1185	1.0186	0.72085	3.08	1.8028	0.64505	16.996	3.5456	7.2555	1.8109	0.94225	0.3652	7.1916	2.2796	0.7354	3.87595	2.0411	1.1893	0.8685	0.2436
ABO	2.3648	0.3265	3.2267	9.8415	0.119	1.1547	0.28195	2.7571	2.7365	0.0492	4.6597	2.3767	2.6178	4.54705	0.53835	12.294	0.05125	5.6333	0.2855	8.7122	0.3359
ABR	6.5744	7.382	6.8098	15.1589	16.1964	8.4414	8.42125	6.4382	13.4221	0.8154	10.3688	7.00265	2.8345	11.5781	7.58505	14.2293	23.3415	12.1121	13.7717	9.9661	6.8113
ABRA	0.0168	0.0056	0.0094	0.0066	0.0077	0.0138	0.00575	0.02575	0.0512	0	0.01235	0.00705	0.0125	0.0126	0.0314	0.0067	0	0.03705	0	0.0048	0.014
ABRACL	41.9224	28.5007	35.5734	47.5558	11.6572	26.5399	6.76305	13.1989	24.4092	7.0083	27.0351	45.4417	21.6662	21.5934	14.859	46.9487	15.7696	25.0083	29.7518	21.8459	48.4817
ABT1	15.2291	10.0579	14.7394	16.2557	8.8244	12.2383	5.1724	8.4941	8.1745	9.9212	12.2515	14.075	14.4151	8.7958	9.34795	16.9362	13.2571	9.89515	18.4203	9.0697	13.0171
ABTB1	5.2081	3.8412	5.6295	4.53135	4.0114	4.4403	3.53615	5.32305	5.5567	3.7941	4.9112	4.3296	5.3346	8.58845	5.2385	4.7433	4.9731	4.7885	4.97125	4.621	4.6137
ABTB2	1.85525	1.3507	1.8998	3.1184	2.059	2.1926	17.2908	1.9907	4.7856	3.7037	2.1431	2.0866	1.6949	3.91395	2.10565	3.3347	6.6895	4.46755	2.38185	4.9326	2.4297
ACAA1	10.2084	6.6521	4.7631	7.4835	9.6492	4.4631	7.68655	6.42195	12.5983	20.7717	6.5353	4.4934	4.1399	7.71085	14.7314	8.124	6.82315	4.56555	4.12375	9.6162	7.1237
ACAA2	7.0128	8.8627	3.4177	20.8176	12.9693	2.4658	26.4548	44.3027	37.2689	44.0588	9.0979	5.2002	7.8194	11.959	3.90445	18.6008	9.54	12.4103	11.5183	18.4293	5.5477
ACACA	6.08495	8.1873	7.0135	5.98775	5.7399	7.0279	3.631	2.2486	3.768	3.2995	7.20015	7.5975	3.5977	4.00205	21.7514	6.1497	4.7794	5.68765	8.1497	3.0055	5.807
ACACB	0.6205	1.463	0.8658	1.2584	1.0852	0.3925	11.5577	2.7532	2.925	4.5647	0.87815	0.62935	1.0185	2.15995	1.4134	1.3894	1.40455	1.73845	1.2903	1.5151	0.7072
ACAD8	3.02825	3.2795	2.7268	3.43465	7.0848	1.8783	7.54655	3.32255	5.0911	3.2146	6.4438	2.8582	2.7505	3.0335	11.2363	3.2315	3.0311	2.19165	2.783	6.9144	3.9617
ACAD9	13.4769	11.0901	17.0432	10.9757	9.8587	12.5281	12.2299	10.3352	13.429	10.1034	9.009	14.2954	11.8486	8.57835	11.3004	11.3199	11.2919	8.19165	8.21365	10.6773	12.4824
ACAD10	3.41835	3.3274	2.8244	3.49085	2.9931	2.3307	8.48065	4.04515	10.0333	4.8567	3.3649	2.95235	3.2993	2.90565	3.99685	3.4613	3.6214	3.03785	4.08585	3.5554	3.9114
ACAD11	0.0749	0.0987	0.095	0.06115	0.147	0.0715	0.13365	1.23215	0.2848	0.2301	0.09925	0.1527	0.082	0.10365	0.1286	0.0509	0.1073	0.08465	0.193	0.1377	0.0548
ACADL	0.0899	0.0535	0.0667	0	0.2563	0.0321	9.5826	9.1243	5.5132	1.6545	0.3799	0.34375	0.0427	0.29705	4.4658	0	0.00795	0.04105	0.10885	4.2658	0.2059
ACADM	7.6113	10.2298	8.9432	7.85505	11.9749	5.8675	8.9295	15.1242	15.3586	17.2944	9.32985	7.06915	9.3264	6.5605	9.1248	7.1243	7.5033	7.64565	9.52015	7.9995	5.9581
ACADS	9.987	5.5364	9.2235	18.4838	7.7756	6.0207	59.4648	19.7117	25.0357	26.9049	9.5046	6.8425	5.2547	9.82005	7.6311	15.6408	11.929	11.0494	14.3069	10.7336	9.9286
ACADSB	2.6914	13.6145	1.9081	4.378	2.5406	1.7165	7.60255	7.41235	6.9738	27.6843	5.30125	4.02305	2.4536	2.68975	16.9225	3.8004	2.5083	3.7916	2.11505	3.6431	2.2581
ACADVL	63.0909	36.4367	52.5457	52.3843	41.9565	39.3646	46.9656	81.6826	126.942	77.4221	45.7041	38.8171	29.0691	56.876	57.3895	46.1321	47.3157	30.6894	32.141	76.2223	72.0767
ACAN	0.2383	0.2676	0.1106	0.75815	0.2967	0.1845	0.2842	2.9794	0.096	0.0479	0.19815	0.1661	0.0846	0.3552	0.0955	0.952	0.1395	0.89265	1.47945	0.1914	0.2223
ACAP1	0.9981	0.9774	1.6372	0.91685	0.7038	1.3217	0.67235	1.83085	1.2726	0.5857	2.1171	1.74075	0.9641	1.58865	1.3562	0.9008	0.6782	1.3537	2.703	1.5016	1.1448
ACAP2	4.7594	5.5937	6.6634	4.39965	3.7473	6.5212	3.2437	4.96415	2.8788	1.9375	4.47105	10.602	5.304	4.5351	3.6682	3.9946	3.67905	6.5829	4.59925	5.0137	3.2457
ACAP3	6.8787	3.7405	6.9047	4.61455	11.4851	5.5696	1.83345	2.828	5.6307	2.8553	4.787	4.4798	3.2965	4.8117	3.5365	4.7311	5.6812	4.35275	2.89455	2.8084	3.6872
ACAT1	4.76885	9.0081	4.3312	9.4822	11.7845	3.996	97.0899	22.4245	35.2927	42.636	8.5158	5.9831	5.2942	5.77745	11.8191	8.3371	6.8895	6.0683	3.9035	8.897	5.8588
ACAT2	6.75025	5.4003	10.3511	10.3588	8.0773	8.0511	1.5988	2.9356	2.7743	12.5963	4.99995	11.2746	3.3141	4.40685	9.3359	10.6233	3.9893	4.0153	10.7333	2.4393	4.874
ACBD3	17.61	28.7071	19.9132	18.1273	13.0633	20.613	8.3625	16.5334	11.7488	11.9352	27.1086	23.8874	18.2877	21.9382	19.5304	17.9145	16.2327	25.2317	14.913	18.6528	12.9245
ACBD4	3.5918	2.7257	2.4285	3.0359	3.6156	0.9088	2.6017	7.28965	10.2115	11.3342	3.8974	1.728	3.5499	4.52725	5.25045	2.8374	2.52965	2.6751	1.64795	7.305	3.6883
ACBD5	8.1374	9.7375	7.3543	12.3181	11.4432	5.7358	9.44355	11.7934	12.3169	12.7459	9.39055	6.93455	4.7901	9.1567	10.6169	10.677	5.5319	11.2251	3.3719	10.0235	5.9239
ACBD6	5.80265	6.1752	6.1073	5.19	5.3797	4.2675	2.2426	4.1832	4.2264	3.7313	5.10405	5.55855	5.3699	4.41415	4.3928	5.3827	5.4971	3.56075	5.8528	3.9643	6.238
ACBD7	0.33675	0.4604	0.4872	0.63415	1.933	0.112	0.0825	0.0838	0.1175	0.0841	0.38675	0.3107	1.9211	0.20655	0.25725	0.6707	0.1078	0.5727	1.3704	1.5129	1.5161
ACCS	1.88855	1.7043	1.6846	1.43625	1.5274	0.7627	2.2872	3.0735	3.5219	1.8042	2.6067	1.4817	2.1606	2.8107	3.45275	1.4657	2.8901	1.388	1.0384	2.8403	2.5374
ACCSL	0	0	0	0	0.0098	0	0.00775	0.00885	0	0	0	0	0	0	0	0	0.45455	0.00635	0	0	0
ACD	8.3357	5.154	8.6034	8.513	8.2099	6.5608	4.61745	5.749	8.5502	3.2937	5.18465	6.9123	6.5515	6.5533	5.8401	8.3514	8.0485	6.58255	9.34945	5.4241	6.9341
ACE	1.2814	2.1529	1.0864	3.77805	2.4326	1.0953	0.8778	4.47035	2.058	0.6187	3.93385	2.53765	2.146	4.08835	2.38165	3.9539	0.7235	5.07095	5.7922	2.8051	3.2353
ACE2	0.3382	0.0541	0.8289	8.89295	0.0553	0.91	0.0704	15.8986	29.0671	0.2255	1.02585	0.80615	0.1502	2.149	0.1025	10.5077	0.0341	1.3549	0.2273	0.5235	0.3685
ACER1	0.0167	0.0499	0.0236	0	0.0376	0.2268	0.0104	0.0243	0.0142	0.013	0.01985	0.0332	0.0238	0.03075	0.3574	0.012	0.04355	0.03325	0.0268	0.0339	0.0282
ACER2	5.0711	1.9187	0.8814	1.18645	0.5259	1.1073	0.55475	1.9151	0.527	0.2296	1.06015	1.2219	1.3324	1.3766	2.29395	1.2075	0.32325	3.17225	3.4016	1.4805	0.5667
ACER3	2.7988	3.4938	2.8966	3.39345	6.1024	4.03	2.1938	4.04055	3.3061	1.2255	3.68335	4.0535	3.007	3.69225	4.23335	3.169	3.9628	5.7816	2.0058	2.1979	3.3355
ACHE	0.4525	0.2304	0.3826	1.87815	3.9592	0.5239	0.1941	0.7359	3.19	0.5347	2.0014	0.5202	0.3121	3.8576	1.3756	2.1087	0.331	3.0949	2.58715	0.2794	0.2431
ACIN1	19.1324	18.5201	22.3053	15.3724	13.2874	14.7467	11.6741	12.6387	14.9435	8.1165	17.6341	16.8296	15.3035	16.5697	14.356	14.9407	18.4005	14.5538	32.9149	19.9484	22.4129
ACKR1	2.1194	4.4636	1.6166	1.68665	3.5263	2.2382	0.6501	6.44575	1.4488	0.3721	3.7975	2.0871	1.1491	9.44375	11.2384	2.0969	3.06205	4.5054	4.4357	3.7477	3.4617
ACKR2	0.36125	0.3181	0.2572	0.1118	0.1943	0.2957	0.25705	0.11045	0.2557	1.2793	0.32885	0.15815	0.8241	0.33035	0.20405	0.1219	0.1025	0.2719	0.1806	0.1237	0.8126
ACKR3	17.0855	9.8866	14.2737	7.3599	25.8485	31.5625	4.50565	36.7326	5.2584	4.7578	6.92685	56.3751	8.9327	11.9647	3.1937	9.4162	2.008	7.1286	5.33625	10.9627	9.8223
ACKR4	0.2193	0.4525	0.257	0.1648	0.1001	0.554	0.2609	0.81015	0.6615	0.0539	0.26715	0.25895	0.1794	0.9927	0.05865	0.1179	0.18435	1.4545	0.1238	0.1427	0.0487
ACLY	33.7075	42.1161	25.6735	41.6126	41.9836	32.613	10.7218	84.203	42.7815	16.7643	34.3785	37.4036	16.9403	31.9738	75.4783	40.6939	41.3376	28.7565	36.0406	20.264	31.2289
ACMSD	0.02325	0.0758	0.0206	0.01555	0.0749	0.0124	0.03235	18.6266	21.0872	17.2733	0.13805	0.03445	0.0559	0.1829	0.0457	0.0199	0.01915	0.08965	0.0884	0.0657	0.0394
ACO1	5.7381	6.1165	4.9041	9.561	6.4938	4.491	11.615	10.8561	10.4582	16.3628	9.55075	5.63035	4.1322	7.3865	7.9658	9.0385	5.08075	7.91145	4.2843	12.165	5.1157
ACO2	17.0439	19.8993	19.1767	29.5679	28.6277	20.9014	107.509	37.0793	42.2113	18.0897	17.9695	25.8483	17.5156	16.2325	24.6384	30.0751	30.8891	25.0528	18.9768	20.7121	19.6514
ACOT1	1.21125	2.6599	1.0648	1.5349	2.8059	0.8613	9.25375	1.89895	2.334	4.4648	1.88055	1.1242	1.2814	1.4463	1.96195	1.4359	1.9393	1.14565	0.65795	1.4697	1.3968
ACOT2	4.7988	8.3836	4.3039	6.46035	6.696	3.7432	17.6457	5.6424	7.3728	11.3356	6.64615	4.5651	7.7315	5.7426	5.99955	6.5417	6.9903	7.0709	2.8131	5.8426	5.1317
ACOT4	1.9665	5.293	2.4487	1.47035	0.5336	0.8299	5.51215	3.46395	1.4124	4.6377	2.36295	1.11935	1.9582	1.76765	0.9868	1.4364	1.0342	1.6351	1.36205	1.156	1.9729
ACOT6	0.01195	0.0434	0	0	0.0587	0	0.13695	0.08455	0.0517	0.1224	0.0145	0	0.0327	0	0.01765	0	0	0.0209	0	0.0127	0
ACOT7	11.6177	6.6102	14.8553	18.9417	10.306	19.3328	3.63515	11.8456	5.4024	5.8848	7.01225	12.2053	6.2553	6.5829	4.37905	18.5608	37.1716	13.9624	19.7277	4.0136	8.356
ACOT8	6.2092	4.1187	5.4309	7.90505	7.0241	3.9018	9.54905	3.533	5.1861	5.2646	5.335	4.6812	7.1117	4.4661	7.01145	9.5554	5.6033	4.98795	7.22485	4.7919	6.1763
ACOT9	5.7403	5.0393	8.1654	7.7321	7.2301	6.8957	3.89645	5.4295	6.4902	3.4704	7.6862	6.97785	4.6473	8.4529	5.41935	7.7275	7.12225	6.1501	5.15415	6.6724	5.6362
ACOT11	1.8334	0.2012	1.0203	2.9668	0.5187	1.6587	3.5171	0.69345	1.843	0.0491	0.83885	0.8434	1.0559	1.1763	0.24305	2.9351	0.4197	2.38905	1.0088	0.8979	0.747
ACOT12	0	0.0055	0	0	0.1077	0	0.0082	0.0123	0.0066	9.9805	0	0.00645	0.0055	0.00805	0.0202	0	0.00805	0.01185	0.1157	0.0253	0
ACOT13	5.61235	6.0195	5.4784	6.95855	6.4183	4.3486	4.25795	6.70855	7.0259	11.095	6.8842	5.89245	4.8513	4.33675	7.01385	6.9889	5.1903	4.2692	7.07205	5.7997	6.0499
ACOX1	15.4962	9.063	7.0849	11.823	9.7444	6.9887	4.9262	8.12085	11.0805	22.5087	10.6967	8.69545	6.3494	9.3697	14.1814	11.5676	5.93915	10.0871	7.48345	9.8533	8.7558
ACOX2	0.2784	2.8943	0.1799	3.99905	2.7595	0.2386	2.5937	2.96735	4.2897	21.8961	3.36005	0.5633	1.7629	1.12405	1.39105	4.6613	0.16195	1.05985	1.04165	8.1415	1.0466
ACOX3	8.28515	8.1325	5.0208	5.3378	5.0992	5.2526	4.36695	3.9991	4.4696	5.5102	4.8997	3.88245	2.5899	4.4377	8.8283	4.9687	5.7487	4.57455	2.6614	4.7723	5.7325
ACOXL	0.7412	0.061	0.0802	0.0557	0.0286	0.034	0.07745	0.0345	0.0725	0.0119	0.5467	0.1687	0.1891	0.0728	0.99325	0.0449	0.0282	0.09745	1.967	0.1939	0.1523
ACP1	18.9866	19.4694	20.7779	27.0658	17.9238	15.1742	13.247	18.3956	18.3771	17.0077	20.4496	23.1684	23.4882	15.8965	20.1063	26.7717	13.5511	16.0757	26.1369	17.8794	24.3739
ACP2	14.2291	16.9987	14.1605	11.157	20.3703	12.2323	9.7546	13.7645	20.2324	22.8738	18.2211	15.4807	16.3233	16.0835	23.3301	11.2449	15.7549	16.4266	12.8084	12.9172	22.1003
ACP5	13.1957	20.3088	17.2418	13.988	1.735	28.4584	2.7866	19.8977	28.1732	10.1388	33.6216	28.5965	11.5823	20.8769	8.1005	13.4342	63.7371	15.7863	27.0353	10.0688	12.2782
ACP6	2.69965	1.603	1.3701	2.2763	1.3912	0.3948	0.9629	1.24515	2.1539	1.6243	2.16415	1.3261	2.4791	1.98115	2.6061	2.2256	1.6437	1.89415	1.17925	3.1302	2.7668
ACP3	0.79355	0.3551	1.963	1.28125	0.3223	1.7265	0.82595	0.1576	0.0975	0.0186	1.534	2.3038	1.8393	0.91025	894.93	1.0291	0.242	1.31305	0.82055	1.0554	0.7525
ACR	0.02945	0.0796	0.0334	0.02165	0.0842	0.045	0.0308	0.24945	0.1283	0.0984	0.0634	0.0733	0.1838	0.05785	0.0942	0.0229	0.05015	0.06245	0.0737	0.133	0.0943
ACRBP	0.72455	0.6785	0.48	0.73	0.7354	0.2739	0.2165	1.4277	2.2116	0.3865	0.77405	0.7317	1.2884	0.93305	0.66035	0.5792	0.3168	1.2423	2.10485	2.4206	0.9201
ACRV1	0.16105	0.0792	0.2802	0.13615	0.2227	0.1394	0.0431	0.04735	0.0534	0.0326	0.07775	0.1366	0.1729	0.06645	0.18465	0.1268	0.1564	0.1637	0.46285	0.0361	0.1832
ACSBG1	0.0753	0.0253	0.054	0.03985	2.6237	0.0322	0.10725	0.04485	0.0348	0.0112	0.04835	0.0528	0.0403	0.04455	0.055	0.0385	0.3128	0.0567	0.1018	0.02	0.051
ACSBG2	0.0321	0.0594	0.0401	0.02855	0.0855	0.0182	0.02735	0.06365	0.051	0.0116	0.04765	0.0437	0.0822	0.02845	0.03435	0.0401	0.02175	0.0552	0.16945	0.0212	0.0427
ACSF2	12.0905	7.199	5.7168	5.15015	3.4454	2.222	2.30695	1.9722	4.512	10.0437	8.415	3.65575	5.7938	4.79675	2.0674	6.077	2.72105	2.97085	5.78055	9.472	5.3295
ACSF3	2.2098	1.7719	2.5695	3.5644	1.9084	1.6835	2.1893	1.90005	3.4938	1.9714	2.1948	2.1147	1.7047	2.41335	2.45035	3.5522	2.36275	2.23255	1.96565	2.3718	2.6866
ACSL1	14.4644	13.6582	8.6167	6.9838	8.2491	12.0841	87.4755	35.7002	21.6209	54.7366	18.2646	13.8805	4.0678	13.8793	43.527	6.0756	10.6711	7.3418	3.7203	10.9366	5.053
ACSL3	11.5353	23.4161	11.7399	14.3368	14.9428	11.2852	15.8849	7.32845	6.4929	10.1857	13.8743	13.4964	7.5959	11.0983	42.9907	13.3499	22.1098	14.4565	12.2997	10.7351	9.4216
ACSL4	6.70835	5.1232	6.0454	9.7362	6.2084	9.7816	8.5586	11.7762	10.4148	24.3978	13.311	10.5002	9.2873	10.9767	3.0054	8.6482	6.61545	13.1669	8.34875	8.5262	7.7305
ACSL5	24.8171	4.5106	9.6297	84.8799	2.562	4.6405	3.5113	8.0369	2.4106	18.9665	37.4914	4.13955	8.1143	28.8962	10.3888	90.0935	1.0109	32.7625	3.23295	6.3368	13.465
ACSL6	0.01485	0.08	0.0242	0.8634	1.5544	0.0194	0.1179	0.08595	0.0557	0.2905	0.08215	0.0546	0.0184	0.07685	0.071	1.0799	0.02235	0.06335	0.22055	0.0249	0.0186
ACSM1	0.2096	0.6011	0.1227	0.20235	0.0231	0.0589	0.1136	0.34125	2.6335	4.7762	0.28925	0.1188	0.1998	0.5857	19.4425	0.1575	0.01165	0.24245	0.06925	0.5578	0.2673
ACSM2A	0	0.0011	0	0	0	0	0.00555	16.6024	29.9276	20.8913	0	0	0	0.0039	0.0017	0	0	0.0045	0.00245	0.002	0
ACSM2B	0	0.0017	0	0	0	0	0.0087	14.1593	9.6122	26.458	0	0	0	0.0068	0.0027	0	0	0.0049	0.0024	0.0019	0
ACSM3	0.50125	0.3451	0.1992	1.79585	0.082	0.0995	2.91735	2.94425	4.8421	1.9529	1.58315	0.40845	2.1097	2.10015	5.04895	1.9223	0.0687	1.33935	0.35135	0.4189	2.7283
ACSM4	0.0178	0.0625	0.0077	0.0207	0.0369	0.0119	0.00765	0.04795	0.0072	0.0157	0.0323	0.0312	0.0144	0.0434	0.009	0.0188	0.01285	0.0316	0.03725	0.0064	0.01
ACSM5	0.03255	0.3203	0.0454	0.0291	1.5427	0.0367	0.13965	9.6299	8.8433	16.5274	0.16745	0.09165	0.0804	0.1925	0.09555	0.0257	0.12615	0.09	0.2133	0.6785	0.0395
ACSM6	0.0987	0.0122	0	0	0.0061	0.0052	0.0085	0.02025	0.0177	0.0112	0.009	0.00645	0.0157	0.01805	0.0082	0	0	0.02995	0.0374	0.0778	0
ACSS1	3.2886	5.7145	2.8907	8.74115	5.5298	2.7874	22.9544	7.3916	7.5011	1.316	5.10845	6.4139	3.2299	6.0169	18.1956	10.818	6.8594	7.2314	1.86335	5.7702	4.5146
ACSS2	7.32125	7.601	9.0809	28.4875	6.4145	7.0038	11.1335	10.3055	27.1936	14.9135	11.7362	9.6601	9.3386	9.11145	7.05355	30.2791	8.9688	13.5121	3.67895	5.103	7.8697
ACSS3	0.13715	1.1802	0.0552	0.0941	2.673	0.0587	15.278	2.94345	3.9573	3.9333	0.51925	0.30065	0.8871	0.55205	0.55015	0.0887	0.04285	0.1835	0.43705	2.4737	0.623
ACTA1	0.2554	0.5218	0.2192	0.21	0.5873	0.9398	0.0763	0.0985	0.1506	0.0974	0.20215	0.1908	0.2029	0.16855	0.64605	0.1915	0.2828	0.3615	0.63095	0.1201	0.3351
ACTA2	42.9924	81.1808	19.018	43.0793	19.1858	18.5062	18.7735	117.523	15.6873	25.0521	52.5622	41.1531	29.6935	149.575	240.619	52.5908	20.5134	64.6227	21.5364	30.1659	30.9589
ACTB	1636.14	1471.89	1621.85	1812.57	2160.44	1845	1060.71	1157.92	1357.77	725.817	1698.37	1589.53	1597.97	1706.72	922.791	1785.61	1611.68	2094.47	1716.85	967.37	1823.43
ACTBL2	0.0119	0.0245	0.0301	0.0074	0	0.0532	0.03555	0.0077	0.0122	0	0.06785	0.03245	0.077	0.1716	0.0092	0.0059	0.0231	0.07875	0	0.2449	0.0159
ACTC1	0.19155	0.0302	0.0379	0.1351	0.3177	0.3477	1.33625	0.34295	0.0313	0.0078	0.025	0.02055	0.0551	0.1503	1.4456	0.176	0.0335	0.5579	1.54635	0.062	0.0725
ACTG1	1420.89	1225.97	1275.54	1506.26	1125.75	1414.68	497.823	648.323	970.084	438.998	1117.2	1253.43	1174.04	1106.18	899.094	1445.17	1510.76	1258.63	1143.85	1308.78	1429.84
ACTG2	10.5287	2.9716	1.1674	10.5688	1.2972	1.0018	0.86345	4.86485	0.2061	1.0245	3.0791	2.59305	2.0855	4.98045	193.317	15.7555	1.3791	22.7172	10.2188	0.7772	3.1147
ACTL6A	19.754	18.0436	29.3408	22.6064	14.0847	21.1511	5.85265	8.69105	8.8235	5.854	14.5534	38.8621	22.2552	11.1276	10.9218	22.9803	13.7545	14.4918	18.0052	9.0055	15.0708
ACTL6B	0.00905	0.0062	0.0111	0	1.3633	0.0075	0	0	0.0068	0.0357	0.00635	0.0079	0.0104	0.16945	0.01755	0	0.00775	0.03095	0.06255	0	0.0137
ACTL7B	0	0	0	0	0.0072	0.0056	0	0	0	0	0	0	0	0	0	0	0	0.005	0.0066	0	0
ACTL8	0.0329	0.0795	0.0457	0.27105	0.0179	0.0466	0	0	0	0.0116	0.00915	0.0711	0.1788	0.00935	0.00755	0.2751	0.023	0.10215	0.24225	0	0.1278
ACTL10	1.6434	1.1675	1.5203	3.77585	0.3096	0.8041	0.3592	0.4199	0.9121	0.2325	0.9911	0.66495	1.8746	1.33545	3.7173	4.1812	1.05165	1.7155	0.30805	1.2488	1.8254
ACTN1	21.9763	28.765	21.5947	28.4788	22.4703	42.6738	3.1832	16.7364	11.1249	11.6424	17.801	24.3516	25.8718	38.1243	25.5594	27.782	31.7598	30.5307	28.5422	11.5399	19.8349
ACTN2	0.03285	0.0448	0.0156	0.00875	4.3889	0.1573	0.08405	0.1451	0.1158	0.1367	0.06665	0.04625	0.0513	0.09305	0.0929	0.0113	0.1474	0.05585	0.59	0.0195	0.0325
ACTN3	0.0171	0.0226	0.0176	0.0122	0.0313	0.0273	0.00565	0.02225	0.0122	0.0107	0.02255	0.02895	0.0232	0.02935	0.02745	0.0157	0.01925	0.04005	0.30975	0.0093	0.0316
ACTN4	99.1032	80.7244	116.427	145.185	53.8887	111.006	102.307	90.8808	84.0575	45.4635	81.8012	104.022	151.563	113.637	57.6061	147.275	105.638	185.853	56.5093	91.926	90.4784
ACTR1A	31.7618	31.1	28.7739	25.932	27.3778	35.5351	18.5352	24.4608	34.5126	17.4404	29.2224	25.6761	20.8192	31.4653	30.4864	25.5372	31.5961	22.8133	26.7965	25.6004	38.9587
ACTR1B	23.1036	21.665	26.6258	29.3141	28.4376	17.2034	22.2562	28.0224	30.6114	18.3312	25.676	26.133	32.2047	26.2541	30.7587	30.1125	18.8775	18.524	27.4337	35.0655	30.3577
ACTR2	64.6106	74.8522	63.264	75.6071	54.173	74.3994	26.8556	64.4179	41.7841	28.1545	75.396	84.1657	43.631	61.4192	45.4535	74.9246	51.0734	59.6262	44.6867	43.0106	50.2652
ACTR3	17.876	17.8329	21.2924	23.0462	16.9515	25.3597	8.4004	17.4003	14.0447	6.913	21.4963	29.0069	19.7341	18.9979	11.816	22.0746	13.9788	19.8954	12.2773	10.8596	16.0495
ACTR3B	1.3151	1.612	0.8659	1.7872	2.7524	0.668	2.02455	0.8391	1.5616	0.982	1.10425	1.4192	2.5242	0.94645	1.68215	1.8745	1.5412	1.09265	3.7945	1.0781	2.4284
ACTR3C	0.4835	0.4129	0.3771	0.5099	0.071	0.2743	1.78315	0.71985	0.9182	0.7157	0.57365	0.49485	0.7537	0.52185	0.5692	0.5655	0.03685	0.68785	0.07675	0.4299	0.4498
ACTR5	5.71365	4.894	6.0424	6.66055	4.2509	4.7171	2.85155	3.90215	4.1019	2.8959	4.87525	4.70615	3.4953	4.02385	3.8648	7.7395	5.07835	4.7769	10.6738	2.872	4.6819
ACTR6	6.07785	7.9677	7.1748	5.23205	7.4387	4.8746	4.73815	5.5403	5.1028	3.6885	5.49835	6.93615	4.2255	4.15645	6.0052	4.914	4.48325	3.7232	7.9025	5.9382	5.7797
ACTR8	5.7279	6.0583	4.6678	5.85155	7.3577	3.7255	6.2405	4.26585	7.173	2.9089	4.9839	4.175	4.4887	5.091	5.097	6.2687	7.2301	4.222	7.9747	5.629	5.9227
ACTR10	11.6149	14.1891	14.1513	10.3181	15.2967	11.8784	14.433	12.29	11.748	7.1365	13.6436	12.2431	11.4604	12.8354	12.625	9.903	11.6912	8.739	12.2399	16.1135	9.5638
ACTRT1	0	0	0	0	0	0	0	0	0	0	0	0	0	0	0	0	0	0	0.01465	0	0
ACTRT3	0.8795	0.8573	1.5275	1.00465	0.1725	1.2662	0.41215	0.5645	0.9561	0.7486	0.98715	1.6071	1.5998	0.8208	0.5113	1.0321	0.6709	0.712	0.72615	0.9692	1.1727
ACVR1	6.6854	11.2942	8.3307	6.80005	8.7814	11.0485	8.74095	10.8679	11.7963	5.1402	12.9804	13.3122	10.03	14.7752	7.58035	6.7936	10.2061	9.5027	10.1608	29.3516	9.0233
ACVR1B	8.04615	10.9572	10.2945	14.4689	7.6694	8.7774	19.2755	12.9802	15.5013	7.4987	11.2439	10.6743	11.5319	12.1654	11.3238	16.3773	5.62655	12.925	26.094	6.065	9.9959
ACVR1C	0.1472	0.1082	0.2622	0.5301	0.0839	0.4036	0.42945	0.03315	0.0193	0.1019	0.1123	0.5979	0.0803	0.20005	0.05845	0.4664	0.17455	0.36435	0.13825	0.1177	0.052
ACVR2A	2.5655	2.1714	2.1108	2.07525	1.8322	1.5339	1.40135	2.2599	2.2406	1.1867	1.97855	2.36375	1.9344	2.92575	2.9732	1.9954	1.4515	2.11195	2.20265	2.256	1.7697
ACVR2B	0.9358	1.1541	0.664	0.77295	0.6874	0.4237	0.5029	0.843	1.0738	0.4497	0.87605	0.7583	1.3339	0.6118	0.95345	0.9346	0.96835	0.7375	5.06735	0.9894	1.0178
ACVRL1	3.0085	4.2439	1.9738	11.0676	4.5791	2.7237	3.21465	14.815	3.2921	2.2603	5.62745	3.90015	1.6907	7.3676	2.4877	13.233	2.618	4.7358	3.3073	5.7667	3.5786
ACY1	1.96395	1.2332	1.328	3.15265	1.0861	0.8337	1.6074	1.7524	4.4204	4.7614	1.44455	1.007	1.95	1.49065	2.3789	3.4249	2.18365	2.1025	0.9628	1.8411	1.3524
ACY3	0.4296	0.3244	1.2172	7.0398	1.4621	0.6622	0.1293	23.56	24.982	12.2807	1.8595	0.64885	1.3712	5.94955	0.2533	8.3535	0.25435	8.65895	0.4331	0.184	4.1926
ACYP1	5.225	2.8738	7.5437	4.3607	3.7305	3.2139	2.5335	2.6828	3.91	1.1934	2.5387	3.68915	3.7862	4.0873	2.5625	4.1452	5.15175	4.27575	2.60925	4.196	4.2941
ACYP2	1.94765	1.9374	1.7868	1.48545	7.707	1.2834	2.8069	1.81065	2.026	2.1805	1.59285	1.7651	2.8636	1.6746	3.2758	1.4591	1.35375	1.56935	0.9142	2.4315	2.04
ADA	4.5664	2.6586	6.0109	3.7966	2.9564	8.8666	0.5299	3.417	2.0563	2.1848	2.87855	7.9557	3.709	3.67155	0.7456	3.4867	3.39085	3.914	4.9872	1.5933	3.3266
ADAD1	0	0	0	0	0	0	0	0	0	0	0	0	0	0	0	0	0	0	0.18875	0	0
ADAD2	0.1935	0.0229	0.1469	0.0057	0.1549	0.1265	0.0091	0.0113	0.0128	0.011	0.01505	0.21675	0.0238	0.0327	0.0718	0.0104	0.01735	0.0164	0.297	0.0128	0.0413
ADAL	1.0666	1.6305	1.4003	0.85825	2.2514	1.0341	2.64055	1.40915	2.0864	1.1584	1.0171	1.5802	1.1833	0.95865	1.73725	0.836	1.9932	0.9678	2.1703	1.7194	1.1565
ADAM2	0.00555	0	0	0	0	0	0.9743	0	0	0	0	0	0	0	0.42585	0	0	0	0	0	0.0131
ADAM7	0	0	0	0	0	0	0.00325	0.00745	0.0195	0	0	0	0	0	0.11035	0	0	0	0	0	0
ADAM8	11.7556	3.9714	10.8265	2.8441	1.8381	7.0242	0.52275	1.73885	1.6485	0.9172	12.5739	5.0331	5.4776	14.8183	1.3671	2.6317	1.61515	5.9799	5.16495	1.2248	3.642
ADAM9	14.143	13.7089	18.0015	21.1547	25.2695	17.1695	13.4465	25.9579	22.3169	3.3424	27.8935	25.038	7.9617	33.7026	20.5321	19.5202	6.502	27.6098	6.1471	14.7215	10.2807
ADAM10	13.5963	7.2066	7.586	6.3248	5.1695	7.4445	6.99195	10.3369	11.3583	3.8791	7.1325	8.62735	5.1837	9.0675	9.1659	5.474	7.07945	7.77275	6.35695	7.2091	5.8795
ADAM11	0.241	0.1231	0.1998	0.0588	1.1878	0.1011	0.0282	0.1805	0.1233	0.0734	0.08735	0.22905	0.3292	0.10195	0.4692	0.0507	0.5312	0.10745	0.75305	0.0819	0.2357
ADAM12	1.84125	8.7229	0.9236	1.2308	2.9361	3.4558	0.13635	0.6381	0.4359	0.0813	1.81075	3.9074	1.1918	3.35505	0.0939	0.9945	1.6553	1.38415	0.64795	0.2662	0.6803
ADAM15	26.0837	34.6863	34.8966	30.6949	12.1367	27.2785	4.63805	12.3618	9.4184	10.8525	32.9988	21.9298	22.6233	26.6581	27.1386	30.4696	28.58	25.817	7.9878	16.6684	30.1212
ADAM17	6.43535	6.2577	7.1902	4.0917	8.2892	8.9072	2.1545	5.5181	3.6982	1.2857	6.7784	12.5471	6.815	4.715	2.61265	3.9159	4.2327	4.00245	5.63435	4.0518	4.2935
ADAM18	0	0	0	0	0	0	0	0.08245	0.0045	0	0	0	0	0	0	0	0	0	0.06795	0	0
ADAM19	2.7256	2.8332	2.6872	4.50935	2.6583	3.7952	0.3664	1.9007	0.2947	1.1269	3.2773	3.7565	1.2222	5.82475	0.8724	4.9907	2.0467	4.65155	4.26745	0.633	1.8639
ADAM20	0.0267	0.0218	0.0265	0.0091	0.0307	0.0231	0.02285	0.02665	0.0201	0.0074	0.01795	0.03605	0.0187	0.023	0.02255	0.0083	0.0125	0.02125	0.03115	0.0328	0.0316
ADAM21	0.04345	0.1034	0.0422	0.01975	0.21	0.0393	0.0303	0.04975	0.046	0.0356	0.0475	0.06705	0.1425	0.0552	0.14955	0.019	0.0295	0.03665	0.08495	0.0569	0.062
ADAM22	0.29925	0.6357	0.2852	0.4032	3.6645	0.0924	1.1309	1.4334	0.5983	0.051	0.3569	0.2108	0.216	1.2876	1.46605	0.3478	0.23835	0.4114	0.5262	0.3105	0.315
ADAM23	0.35955	0.4041	0.4625	0.21715	6.1922	2.3356	0.03385	0.20385	0.0677	0.0835	0.2143	8.6093	0.175	0.93865	0.24425	0.2006	2.6724	0.4373	4.29685	0.0593	0.1555
ADAM28	0.565	0.8405	1.2226	0.6312	1.8498	0.4832	0.24915	2.1074	1.5455	0.1042	2.8465	1.4816	1.542	7.5279	0.52045	0.4078	0.1571	3.03215	0.7152	0.3415	3.2545
ADAM29	0	0.0057	0	0	0.0035	0	0	0.0068	0	0	0.0153	0.003	0	0.00745	0	0	0	0.0033	0.00845	0	0
ADAM32	0.05655	0.1673	0.0692	0.19585	0.1255	0.0407	0.13905	0.0633	0.0359	0.0071	0.06265	0.1069	0.2582	0.1149	0.10795	0.2085	0.0243	0.0646	0.2043	0.0257	0.2742
ADAM33	0.36405	0.4657	0.4573	0.3323	2.3579	0.3609	0.0242	0.049	0.0249	0.0744	0.2925	0.34755	0.8961	1.26995	1.43975	0.4425	0.22525	0.646	1.6258	0.2591	0.6805
ADAMDEC1	0.7441	1.5996	1.6972	7.75115	0.987	1.4521	0.3582	0.9214	0.4452	0.176	2.45225	3.6471	0.9012	1.0189	0.4635	6.0051	0.37465	3.30845	7.9737	0.2408	1.0117
ADAMTS1	4.69975	4.9026	2.2453	2.2785	4.6188	4.3058	3.21445	19.173	15.6565	2.2007	4.09755	6.6613	11.2651	7.40355	10.3715	2.2729	5.37755	5.0615	2.9109	5.5673	9.4327
ADAMTS2	3.04295	9.8769	2.2045	4.57085	0.7708	7.9799	0.42645	3.35485	1.056	1.1086	3.59035	4.90175	2.0006	15.1132	1.37085	4.5411	3.55975	6.99415	2.8036	0.7756	2.1732
ADAMTS3	0.0839	0.2401	0.0672	0.0814	0.7836	0.1473	0.52565	0.46715	0.9194	0.0363	0.29825	0.22955	0.3376	0.2381	0.52755	0.0844	0.10905	0.1663	0.4967	0.3997	0.1797
ADAMTS4	1.8375	3.1786	0.8295	1.596	2.438	2.1332	1.6747	6.34315	0.2232	1.1527	1.62515	2.1713	0.6484	4.26255	0.5815	1.694	1.92375	3.0057	0.9977	0.825	0.9508
ADAMTS5	0.3761	1.1676	0.1333	0.47465	0.5586	0.3247	1.2542	3.83695	0.3514	0.3108	0.49805	0.45925	0.5507	0.79295	0.4479	0.5041	0.20925	1.21675	0.4333	1.0789	0.5977
ADAMTS6	0.18355	0.3674	0.1044	0.20495	0.704	0.1794	0.0319	0.112	0.0253	0.0591	0.19345	0.15365	0.191	0.51945	0.0683	0.2148	0.0608	0.37515	0.26675	0.0785	0.3631
ADAMTS7	2.11925	1.1445	0.6252	0.9878	0.9962	1.0419	0.49325	1.5806	1.0302	0.4286	1.25835	1.0874	1.0768	1.69045	0.28745	1.1201	1.07075	1.66445	1.8399	0.6426	1.9158
ADAMTS8	0.1726	0.172	0.0536	0.26865	0.6501	0.0431	0.067	0.20225	0.2233	0.0431	0.55295	0.1606	0.1949	0.8587	1.1042	0.2923	0.03995	0.5561	0.8057	0.116	0.859
ADAMTS9	0.6702	1.2129	0.369	1.1916	3.0552	0.5999	0.6373	4.15495	7.402	0.7588	1.11905	0.7611	1.3876	3.35085	0.98735	1.1658	0.62915	2.0435	0.6668	4.9668	2.9185
ADAMTS10	0.4862	1.1643	0.4574	0.456	3.2904	0.4515	0.33325	2.49895	1.4491	1.3963	1.168	0.65545	0.9538	2.8891	0.8267	0.5444	0.34185	1.0084	0.8395	1.4968	0.9073
ADAMTS12	0.96495	3.8201	0.298	1.833	0.4504	1.6636	0.30945	0.58265	0.0747	0.2506	1.98795	2.60225	0.9432	4.65665	0.15395	1.5641	0.55415	2.2623	1.7629	0.2938	0.3324
ADAMTS13	0.6716	0.6864	0.4382	0.5942	1.1282	0.2521	0.80565	0.41555	1.7472	0.8952	0.5219	0.50765	0.9143	0.93205	1.0607	0.6198	0.826	0.469	1.0174	0.7465	1.4387
ADAMTS14	0.88985	1.051	0.5575	1.6095	1.1066	1.4167	0.10545	0.28935	0.4273	0.1451	1.11325	1.0743	1.2238	2.7896	0.07205	1.6063	0.5003	1.75	1.2997	0.444	0.813
ADAMTS15	0.43625	7.1658	0.5299	0.7301	1.7428	1.9298	0.33875	1.0688	2.8216	0.1671	0.5767	0.72865	3.383	1.4863	0.40695	0.4136	0.41655	0.64795	0.7818	3.059	3.3435
ADAMTS16	0.21445	0.9743	0.0515	0.1353	0.1013	0.0572	0.2024	0.2396	1.5204	0.0476	0.75475	0.3864	0.2385	0.48705	0.05845	0.1321	0.19195	0.15405	0.22875	0.0671	0.1308
ADAMTS17	0.15715	0.4028	0.5284	0.2562	0.2272	0.4401	0.4336	0.22635	0.13	0.6618	0.1964	0.638	0.5087	0.2799	0.343	0.1986	0.41275	0.42775	0.37295	0.3934	0.431
ADAMTS18	0.02875	0.1466	0.0122	0.0391	0.3027	0.0268	0.1722	0.2563	0.0261	0.0128	0.07285	0.06715	0.0796	0.1288	0.0088	0.0433	0.0094	0.1013	0.1403	0.1168	0.1269
ADAMTS19	0.0288	0.0887	0.0051	0.01195	0.0451	0.0021	0.003	0	0	0	0.00245	0.0049	0.0137	0.00625	0.0289	0.0177	0	0.0116	0.7548	0	0.6814
ADAMTS20	0.03985	0.0045	0	0	0.0103	0.052	0	0.0086	0	0	0.003	0.20425	0.0112	0.00165	0	0	0.0071	0.00485	0.24475	0.0039	0.0033
ADAMTSL1	0.1303	0.4498	0.0659	0.2224	0.2756	0.1362	7.5815	0.27795	0.0418	0.1447	0.17175	0.26085	0.2189	0.6038	0.7811	0.2138	0.12425	0.366	0.15875	0.2579	0.4305
ADAMTSL2	1.4298	1.8519	0.7488	1.44105	3.2511	1.0618	2.35195	3.0572	1.382	2.5915	3.52135	1.8252	1.0107	8.9834	1.69695	1.955	0.50885	1.87635	1.58825	4.2155	1.2284
ADAMTSL3	0.0556	0.6116	0.3979	0.135	0.1487	0.0792	0.2591	2.35055	0.7473	1.0391	0.4657	0.3267	0.3133	0.76745	1.0948	0.1444	0.0444	0.3945	1.717	1.1616	0.1944
ADAMTSL4	2.2275	1.1483	1.6365	0.85825	1.3158	3.8003	0.4746	2.39535	1.9191	4.1624	3.01635	1.8504	1.4111	3.366	0.60145	0.8434	1.34415	2.48805	3.31885	1.4404	0.6404
ADAMTSL5	1.4701	0.9299	2.4444	1.8472	0.1029	2.3966	0.4833	0.1823	0.9891	0.936	0.9572	1.29715	0.2774	1.50575	0.46105	1.8397	1.1787	2.39475	1.0499	0.3676	0.2531
ADAP1	2.13285	0.8489	1.8323	14.3728	1.0381	0.9559	4.92645	0.90935	2.2224	0.2522	2.316	1.18695	1.8768	6.21575	0.5487	13.0309	0.5658	8.25885	0.9056	1.9469	2.9389
ADAP2	1.9289	3.6485	1.7839	1.62605	6.8418	3.236	1.30135	6.7089	4.144	1.5057	4.6434	2.81825	3.0629	2.6484	1.2343	1.3379	2.2058	3.38785	2.9732	2.1345	1.8051
ADAR	39.4272	68.0045	45.5098	35.053	36.3639	45.5226	20.6684	35.9142	25.3969	30.1198	55.705	47.9114	52.7279	39.4457	36.1251	34.487	42.4128	47.0635	54.757	33.0013	41.7406
ADARB1	1.8764	2.6267	1.0582	1.1613	1.3469	1.8222	0.9741	3.46585	1.454	0.9008	2.0369	1.50165	1.575	1.9488	3.98585	1.076	5.02265	1.8083	2.04345	1.8958	1.2656
ADARB2	0.00915	0.0321	0.0377	0.03215	0.2283	0.0352	0.01065	0.0431	0.0236	0.0052	0.04595	0.0638	0.0747	0.11415	0.2535	0.05	0.02295	0.05185	0.0324	0.008	0.0294
ADAT1	4.604	5.4804	4.1679	4.37505	4.598	4.1637	5.3622	4.1555	6.203	2.2798	5.6154	5.2347	3.1522	4.23105	4.17285	4.5793	4.84225	5.155	4.5877	4.0732	3.8233
ADAT2	1.2038	0.6837	1.3823	2.2609	0.7692	0.9619	0.2382	0.6405	0.8639	0.5012	1.025	1.2367	0.7478	0.92545	0.9729	2.337	0.9855	1.37875	1.4947	0.5765	1.3566
ADAT3	1.40485	0.7476	1.4352	2.7232	1.023	1.2087	1.30195	0.62315	0.9415	0.5814	0.91735	1.0296	2.6572	1.3519	1.2203	2.554	1.28515	3.63045	2.7941	0.7055	2.0012
ADCK1	1.9118	1.6534	1.8615	2.53775	2.3098	1.4223	3.4889	0.92415	2.0335	1.4992	1.7218	1.71165	1.8509	1.72255	2.49755	2.655	3.2696	2.0642	2.4144	2.0155	2.702
ADCK2	16.482	16.0409	12.2289	16.0687	18.8618	10.7399	20.6768	13.1872	17.209	9.1248	11.2378	13.4933	13.0204	10.9665	14.8925	16.0888	12.8371	9.2213	12.6755	12.1132	11.211
ADCK5	6.88315	3.5005	6.2481	9.09615	2.6276	5.1499	2.77215	1.89265	3.7085	4.5858	4.51325	4.78675	6.007	4.6377	3.65915	9.4336	4.4244	5.64775	7.54	2.4954	7.554
ADCY1	0.2663	1.2972	0.13	0.10795	1.4562	0.1853	3.7735	0.48785	0.0412	0.262	0.257	0.195	0.1837	0.3153	1.0568	0.1308	3.7148	0.26095	2.5433	0.7863	0.34
ADCY2	0.02935	0.2365	0.0156	0.05215	3.5173	0.06	0.00275	0.10415	0.4882	0.0011	0.03385	0.0705	0.017	0.22445	0.8386	0.0572	0.4661	0.10705	0.04515	0.0177	0.0388
ADCY3	4.82515	5.2604	7.4183	7.9741	5.8494	8.2891	1.52035	6.06425	1.3109	0.727	4.67825	9.94365	5.5902	5.105	2.94915	9.2636	5.40945	6.5291	5.95295	2.1705	2.926
ADCY4	0.71025	1.0257	0.568	0.79865	0.6817	0.5673	0.7713	2.47245	0.3083	0.6141	0.91405	0.57915	0.536	1.834	0.9147	0.8561	0.4366	1.1255	0.7	1.5735	0.9711
ADCY5	0.3098	0.8466	0.1716	0.2929	1.3071	0.1365	4.5787	7.77485	2.721	0.3426	0.3728	0.50705	1.5195	1.74115	2.6453	0.3213	0.08515	1.0897	0.7851	0.1637	1.2888
ADCY6	4.77105	9.2056	5.1467	8.5355	5.6861	1.8058	8.9024	6.5474	8.7085	3.2895	6.0433	3.0439	2.8991	6.69515	10.3112	8.2558	6.20245	5.44515	2.16155	5.8088	6.0302
ADCY7	0.55535	0.944	1.0547	0.98435	0.8926	2.2812	0.35695	0.97095	0.7937	0.1688	2.3514	1.83495	0.9722	1.60655	0.21955	0.9196	0.56035	1.8135	1.08715	0.4973	0.854
ADCY8	0	0.003	0	0	4.3718	0.0023	0	0.0943	0.0142	0.0036	0.0065	0.0151	0.0741	0.00405	0.00245	0	0.0035	0.0025	0.10345	0.4574	0
ADCY9	1.55005	4.4288	2.7297	2.3821	2.5493	2.9798	2.9566	5.62845	6.6718	3.8716	3.822	2.7189	1.8503	3.14355	1.55535	2.2337	4.3849	4.0261	1.4252	7.9245	0.8871
ADCY10	0.0273	0.0501	0.0214	0.02045	0.0481	0.023	0.03835	0.0856	0.0429	0.5133	0.02575	0.09575	0.0199	0.02675	0.06415	0.0239	0.01105	0.04145	0.151	0.0198	0.0293
ADCYAP1	0.0723	0.1051	0.0282	0.1192	0.3101	0.0903	1.35795	0.15845	0.0914	0.0187	0.11865	0.12775	0.0291	1.49715	0.06655	0.1796	0.03305	0.1367	0.0502	0.0206	0.0118
ADCYAP1R1	0.02595	0.1895	0.0275	0.01255	35.9507	0.0751	0.04765	0.03635	0.0033	0.029	0.0679	0.0626	0.5624	0.1675	0.1108	0.0142	0.08285	0.0447	0.71	0.2235	1.3033
ADD1	16.3021	18.1702	11.1803	13.8043	26.8073	13.4483	16.5368	22.3982	24.0431	10.2639	16.1659	12.9571	13.1473	19.0287	21.5531	13.4943	19.1352	14.9906	12.1255	19.7617	15.1506
ADD2	0.06515	0.224	0.0885	0.0235	4.7035	0.0958	0.0346	0.13345	0.0693	0.0205	0.1733	0.7737	1.3592	0.281	0.1677	0.0221	0.03755	0.09485	8.81295	0.0875	0.3467
ADD3	8.37315	8.2078	11.4223	25.0669	19.1134	8.8303	7.8294	20.6431	11.2519	3.0634	10.8817	16.6248	13.2709	18.3834	7.00905	23.6555	5.49425	20.5874	15.0503	17.5351	10.5408
ADGB	0	0.0055	0	0.0163	0.003	0.0018	0.0109	0.006	0.004	0	0.0222	0.0055	0.0083	0.0034	0.00345	0.0216	0.0019	0.0035	0.01885	0.0025	0.0385
ADGRA1	0	0	0.0092	0	2.6162	0.0087	0.01635	0.00185	0.0074	0	0.00555	0.00455	0.0122	0.07665	0.00665	0	0	0.00845	0.02365	0	0
ADGRA2	2.6282	4.4614	1.2488	3.5196	2.6521	2.4781	2.3883	9.7957	0.7298	1.1004	3.6709	3.188	2.9416	9.61865	9.91095	3.9021	5.15095	7.5766	4.62285	2.8755	2.3097
ADGRA3	3.0529	3.1688	2.881	5.4245	6.4278	2.8978	1.64775	3.2597	7.2695	3.6435	3.4838	3.9144	6.2979	4.8835	5.0228	5.5006	5.8598	3.52575	7.26005	3.1587	6.0155
ADGRB1	0.06605	0.194	0.0883	0.06865	5.6242	0.1367	0.0396	0.14695	0.1472	0.0296	0.311	0.2474	0.2755	0.29995	0.21395	0.0682	0.4267	0.144	1.46335	0.0843	0.1283
ADGRB2	0.99375	2.7707	0.7735	0.32225	19.3516	0.6266	0.19955	0.24965	1.4169	0.0384	0.64455	1.01145	1.4083	0.99205	0.59365	0.2995	1.32935	0.54955	0.64785	2.4002	0.9167
ADGRB3	0.028	0.0275	0.0037	0.01405	3.5631	0.0192	0.0213	0.0695	0.0463	0.011	0.07215	0.0465	0.014	0.14705	0.0716	0.0167	0.0161	0.0537	0.0407	0.2411	0.0181
ADGRD1	0.07195	0.1432	0.0206	0.14375	0.2513	0.0865	0.02055	0.10025	0.0736	0.3648	1.62895	0.2424	0.0982	0.65425	0.3064	0.1463	0.0709	0.3521	0.9651	1.6599	0.0755
ADGRD2	0.0075	0.0067	0.1673	0.00895	0.0322	0.0892	0	0.0026	0	0	0.0037	0.0337	0.0261	0.00235	0.01975	0.0096	0.00355	0.0165	0.03905	0.002	0.008
ADGRE1	0.1235	0.2668	0.1264	0.15715	0.6347	0.2944	0.1316	0.73955	0.2851	0.0811	0.3695	0.2642	0.2251	0.20475	0.08805	0.1584	0.0934	0.2541	0.30005	0.0879	0.1291
ADGRE2	0.7206	0.494	0.5465	0.6298	0.9269	0.7725	0.1924	1.182	0.3278	0.113	1.02595	1.1756	0.3234	0.61195	0.2308	0.5762	1.02835	0.89505	0.58125	0.2148	0.3141
ADGRE3	0.03265	0.0226	0.0388	0.11985	0.068	0.0655	0.0315	0.12845	0.0931	0.0144	0.20035	0.1219	0.0239	0.1607	0.04815	0.123	0.0152	0.1744	0.05145	0.0401	0.0362
ADGRE5	11.1038	5.3753	10.5762	35.7761	8.7312	9.1227	1.93995	18.0353	13.7831	4.6165	20.8655	9.49895	11.2483	25.44	5.817	37.1257	18.5647	22.0065	11.3085	14.3704	14.0899
ADGRF1	2.35395	0.0385	1.2648	0.09355	0.0018	0.4227	5.4508	0.01845	0.9142	0.0017	3.3772	0.6642	0.3578	2.373	0.5177	0.0769	0.0056	0.2719	0.00595	3.4573	0.2593
ADGRF2	0.01295	0.0045	0.035	0.0101	0.0027	0.1033	0	0.0194	0.0576	0	0.023	0.04105	0.0177	0.018	0	0.014	0.00555	0.02095	0.0159	0.0216	0.0267
ADGRF3	0.16735	0.0891	0.1785	0.1052	0.1262	0.0925	0.29935	0.0981	0.1993	0.0357	0.1395	0.14385	0.2331	0.1396	0.12635	0.1116	0.0541	0.1309	0.1102	0.1747	0.2073
ADGRF4	5.09275	0.0515	5.1539	1.6114	0.0121	7.7335	0	0.0361	0.0408	0	0.7815	2.66055	0.1001	1.82825	0.02515	1.8811	0.07655	0.4858	0.02885	0.083	0.0936
ADGRF5	2.26285	4.781	0.9729	2.11195	4.793	1.9555	42.3447	30.8588	1.8383	2.3778	24.8756	3.78515	1.6156	4.9782	2.9457	2.0405	1.2196	4.84	2.3221	14.9198	1.5799
ADGRG1	28.8762	15.6286	26.912	30.011	75.4995	25.5628	124.803	37.6001	33.025	1.3822	20.7937	25.9409	25.5766	28.2919	14.3361	32.6886	78.9937	19.8423	1.77955	78.4393	24.7559
ADGRG2	0.0386	0.1026	0.0495	0.04295	0.064	0.0417	0.0742	0.23665	0.0377	0.1157	0.2225	0.0944	2.1338	0.3884	0.32065	0.0479	0.05015	0.1306	0.6976	0.6577	0.3218
ADGRG3	0.1913	0.0938	0.3754	0.40205	0.2289	0.4139	0.3925	0.2086	0.156	0.2513	0.37725	0.54645	0.2212	0.4605	0.09085	0.4171	0.20405	0.4451	0.1379	0.1006	0.346
ADGRG4	0	0	0	0	0	0	0	0.00215	0.002	0	0	0	0	0.00375	0	0	0	0.0033	0	0	0
ADGRG5	0.1877	0.2466	1.0481	1.3299	0.1996	0.3051	0.089	0.91155	0.4888	0.3911	0.6577	0.44635	0.1685	0.94935	0.1589	1.2937	0.15915	1.7385	1.18275	0.3623	0.585
ADGRG6	4.34545	1.054	4.1576	2.0084	0.4244	1.7598	0.80695	7.1042	6.6774	5.0308	3.70965	1.73475	1.0079	5.40345	0.76845	1.2676	1.7642	5.4021	1.1018	0.3263	0.5385
ADGRG7	0.0098	0	0.0081	0.9752	0.0432	0.005	0	0.005	0.0047	0.3698	0.0028	0.0085	0	0.15955	0	0.8319	0	1.2275	0.01115	0	0
ADGRL1	3.4976	7.9376	3.4326	5.78955	12.2503	4.2164	7.7435	1.9309	4.6418	0.4893	4.3938	6.47345	13.1049	3.09605	3.7949	5.8801	4.698	6.83985	14.3362	10.156	8.6567
ADGRL2	2.215	3.4306	4.5139	1.07505	4.7759	3.9513	7.41205	14.0207	8.5857	4.2937	3.9053	5.01825	9.0289	4.76285	6.46985	1.2052	1.0281	4.11485	5.74835	10.7137	5.9056
ADGRL3	0.0909	0.082	0.0647	0.096	5.2967	0.1733	0.0622	0.40785	0.0364	0.031	0.1137	0.50545	0.1789	0.158	0.1013	0.1143	0.0564	0.32985	0.20265	0.0299	0.2085
ADGRL4	3.2982	7.1367	1.5968	2.63915	7.194	2.7287	4.778	29.3928	1.4245	3.0556	4.2914	2.8747	1.9467	6.03765	3.77695	2.5385	1.46435	5.6209	2.892	8.5674	2.371
ADGRV1	0.4262	0.5615	0.1511	0.02485	1.3189	0.3322	0.23205	0.0708	0.0301	0.449	0.53055	0.78545	0.0603	0.08085	0.49485	0.0322	0.0456	0.02865	0.43505	0.127	0.2161
ADH1A	0.0267	0.0139	0.0139	0	0.0079	0.0065	0.00665	0.01255	0.0071	131.975	0.0233	0.02385	0.0088	0.13135	0.01635	0	0	0.04755	0.01335	0	0.0175
ADH1B	0.09235	1.3838	0.0082	0.20605	0.0234	0.0138	0.1425	0.824	0.3563	122.912	3.1552	0.6683	0.089	2.9744	0.31505	0.3373	0.00265	0.86485	0.2542	0.1114	0.0249
ADH1C	0.3963	0.2688	0.2173	6.26005	0.0208	0.0811	1.14395	0.12625	0.0832	136.29	1.19325	0.8004	0.1113	12.2011	2.16555	4.8909	0.0093	9.73205	0.10995	0.0402	0.91
ADH4	0.0374	0.0129	0.0105	0.1439	0.0179	0.0088	0.0354	0.0104	0.0085	127.169	0.022	0.0258	0.012	0.1714	0.0132	0.1666	0	0.2479	0.01435	0	0.0217
ADH5	26.285	19.7952	25.9843	27.5787	33.67	25.2418	26.1061	30.1634	26.1499	37.6468	23.6569	31.2613	16.7119	20.0859	32.2075	25.5166	22.3213	17.8027	22.6317	19.0923	32.2937
ADH6	0.15245	0.033	0.0999	1.357	0.0449	0.0634	0.06435	0.9939	0.8659	33.8157	0.1306	0.1466	0.0565	0.60885	0.0706	0.8494	0.0372	0.8544	0.0777	0.0185	0.1784
ADH7	0.0347	0	0.9007	0	0.0127	5.1886	0.0086	0	0	0.0225	0.04075	16.9472	0	0	0	0	0.00755	0.00955	0	0	0
ADHFE1	0.4552	1.0201	0.941	0.10385	2.3746	0.3261	2.7501	1.73495	4.9724	6.9356	0.87105	0.692	1.0043	0.9717	3.9051	0.1206	1.1156	0.26095	0.66405	1.776	0.4171
ADI1	17.1227	11.6432	20.7373	18.8458	14.0916	11.8065	16.8779	18.6838	18.1782	62.4203	18.3126	18.5378	16.618	12.9883	47.5939	18.1791	17.399	11.5216	9.9972	14.0379	18.7384
ADIG	0	0	0	0	0.2089	0	0	0	0.0753	0.0284	0	0	0	0	0.0148	0	0	0	0	0.1472	0
ADIPOQ	0	1.0056	0	0	0	0	0	0	0	0	0	0	0.0053	0.0259	0	0	0	0.00615	0.00585	0	0
ADIPOR1	39.9656	61.1665	52.2306	38.6876	32.9137	49.0631	24.3022	39.754	31.7585	42.543	57.2977	56.8122	56.1352	37.9935	46.9727	39.1393	55.6405	42.3357	41.0909	31.4219	38.336
ADIPOR2	13.4019	21.1541	17.546	19.7056	14.5933	18.3364	32.8145	14.1537	12.8711	18.3483	12.6003	22.0017	9.435	14.5312	14.7319	19.4005	26.3159	12.0653	36.8035	11.8462	10.6777
ADK	11.1981	10.468	15.5074	11.5168	8.3029	17.4556	6.11705	4.8475	7.1914	12.8608	15.7109	13.2096	7.1041	6.40195	7.73785	10.9541	4.70525	8.6529	4.6708	21.0243	8.6835
ADM	15.3434	2.3445	22.9694	7.5868	16.12	35.0636	40.9335	70.7892	5.8574	4.0413	5.1684	25.709	4.3574	8.912	3.32605	7.4962	5.66875	4.04215	4.08095	11.6346	12.1118
ADM2	0.792	2.9497	1.487	2.5732	0.1673	1.1263	3.4578	8.1908	10.1876	2.9669	3.3857	2.50865	1.1358	3.8193	8.2089	2.64	0.59455	2.94045	1.7434	2.8228	2.5221
ADM5	1.30975	0.4346	0.6151	0.6112	0.5795	0.4825	0.1711	0.3143	0.4343	0.1851	0.45745	0.66085	1.2609	0.74545	0.5087	0.6022	0.6431	0.74885	2.17205	0.2568	1.1904
ADNP	18.7835	27.1063	19.0435	19.3413	16.843	15.0743	15.5275	14.9225	13.1833	7.9996	15.9171	19.9033	20.2355	13.4971	18.2028	22.27	18.1584	18.0948	25.5273	15.7799	17.8804
ADNP2	4.9795	6.1077	5.6177	4.9627	5.8069	5.3925	5.94685	4.6306	3.905	2.0825	4.87925	6.27855	3.7733	3.5226	4.9326	4.2988	4.26765	5.60075	6.54485	3.9271	4.5672
ADO	7.11945	9.1845	7.2895	8.6068	9.8524	7.1776	4.1245	7.31285	8.2157	2.9679	7.0684	8.44505	8.8359	8.0469	9.0953	8.6837	8.5575	9.2819	9.8439	7.0704	6.7387
ADORA1	0.32065	2.4478	0.6081	0.3928	19.019	0.2866	0.11065	0.84325	6.4653	0.1553	1.12485	0.4769	1.9445	3.33235	0.13385	0.3727	0.4015	0.38565	0.87245	9.1453	0.8357
ADORA2A	0.0309	0.0683	0.0569	0.03155	0.037	0.0335	0.03655	0.2467	0.0555	0.3899	0.0804	0.06815	0.0326	0.0638	0.0373	0.0338	0.02815	0.09385	0.1606	0.0278	0.0228
ADORA2B	3.0026	0.8619	5.5803	7.63445	2.5722	7.1709	0.1328	0.86225	0.2914	0.2062	3.9158	4.8354	0.404	2.37625	0.5583	7.3427	1.79785	1.61935	3.5853	0.3561	0.7052
ADPGK	9.606	9.0162	10.6112	9.0713	9.0672	8.0217	9.28255	10.0939	6.8845	4.0059	11.9449	13.0671	8.5153	9.02355	14.3383	8.3848	9.8832	7.98195	15.734	8.228	9.3843
ADPRH	1.79115	2.7116	1.5151	1.44755	2.876	1.5505	1.61775	5.34815	2.6213	1.0058	3.2295	2.5006	1.7538	2.88455	3.50545	1.5268	4.52075	2.0409	1.6707	3.1089	1.5147
ADPRHL1	1.02415	2.6539	1.0758	1.6635	0.7376	1.0732	0.62835	0.2262	0.2714	0.6771	1.8975	1.0224	3.1844	1.4027	3.0278	1.7592	0.27655	1.72145	0.68765	0.1546	2.2595
ADPRM	3.4342	3.5348	3.3217	3.3114	4.0018	3.0379	2.17105	4.27675	3.6452	3.3963	3.24145	3.30955	2.5732	4.0903	12.6051	2.8011	4.2881	3.2471	3.4342	5.1969	3.9618
ADRA1A	0.0032	0.0181	0	0.00575	0.2007	0.0037	0.00945	0.11905	0.0245	0.3351	0.0143	0.00565	0.0043	0.0174	0.38045	0.0077	0.00255	0.03845	0.0075	0.0129	0
ADRA1B	0.06135	0.321	0.0462	0.095	0.982	0.1079	0.37185	5.11695	0.4844	1.3779	0.58575	0.1348	1.8075	0.35065	0.0876	0.123	0.40195	0.1617	0.15435	2.0616	0.2506
ADRA1D	0.04805	0.0685	0.049	0.06845	0.6918	0.0804	0.0226	0.0406	0.0201	0.0393	0.09525	0.10275	0.1211	0.10705	0.4074	0.0939	0.0547	0.2875	0.1491	0.0699	0.0387
ADRA2A	0.56755	4.3104	0.8819	2.44665	0.4105	0.6315	0.1271	0.6407	0.3547	0.2085	1.7586	0.71025	2.0962	14.0158	2.72815	2.0435	0.42575	4.7302	0.7394	0.689	2.0063
ADRA2B	0.16065	0.2	0.1747	0.1776	0.1983	0.09	0.9258	1.6038	0.1787	0.4211	0.12565	0.5736	0.6713	0.3892	0.1694	0.197	0.1381	0.2437	0.72205	0.2604	0.1461
ADRA2C	0.45245	0.857	1.5672	0.99745	0.247	0.7413	0.28205	2.07535	1.1665	0.6255	0.4059	0.91415	15.726	2.1615	2.45835	1.6436	1.8232	0.9104	7.0698	0.8952	8.672
ADRB1	0.325	0.0979	0.2846	0.17975	0.9817	0.1115	2.07145	0.06715	0.0329	0.0611	0.6094	0.4517	0.1226	0.24375	11.4294	0.1387	0.016	0.46005	0.0652	0.1458	0.1312
ADRB2	0.69285	0.5379	2.7767	0.15255	0.6445	4.689	2.7644	0.7171	0.8591	1.3162	1.2564	1.0365	0.1624	0.5105	7.8629	0.1408	0.44365	0.37025	0.3692	0.3183	0.188
ADRB3	0.0294	0.009	0.0064	0.0071	0.0153	0.0134	0	0.01025	0	0	0.0369	0.01965	0.0156	0.0686	0.0089	0.0112	0.01165	0.03585	0.11965	0.0241	0.0132
GRK2	24.4501	15.9036	22.7022	33.9177	14.0385	21.0994	10.842	13.7116	11.6333	9.2491	20.6523	21.1523	20.1419	22.6991	36.716	34.5961	14.8306	24.0763	14.8776	11.0702	20.3844
GRK3	1.9331	3.0754	1.2816	1.5457	1.7002	2.2094	1.12205	1.95145	1.234	0.88	3.3638	3.14805	2.0161	2.5411	4.644	1.7678	2.1254	1.6525	3.4907	2.201	1.9306
ADRM1	71.667	39.6296	68.6487	77.0726	43.8569	72.2187	33.7737	29.8071	44.3971	50.69	48.4029	65.6674	52.6149	46.7193	42.4835	90.0809	80.5791	56.7981	108.258	34.5815	61.2126
ADSL	8.8431	7.9329	9.0503	11.9481	10.7072	9.7262	5.4803	9.17735	8.2589	7.0845	8.42365	13.6195	8.6163	7.04145	10.046	12.0664	14.3306	7.04095	21.6577	7.9882	12.0722
ADTRP	0.64105	0.311	0.4092	1.70315	0.0658	1.4601	1.8204	0.409	0.1279	0.0983	0.6694	0.87205	0.3225	1.3793	0.2431	1.2315	0.25535	1.65345	3.598	0.9927	0.117
AEBP1	30.1206	128.246	24.8407	28.9732	85.7232	46.0015	4.14795	64.92	24.7768	7.6565	59.8447	50.3561	39.0509	148.584	45.1272	31.6981	298.339	49.4419	33.65	22.197	25.4593
AEBP2	5.77195	4.5806	6.8874	4.4835	3.8512	6.3999	5.51345	5.83585	5.1275	1.7644	5.34205	8.34415	6.3323	4.19155	4.86175	4.2544	3.9831	5.7366	14.0085	7.1219	4.414
AEN	4.13785	4.2389	5.4349	8.3472	6.5514	5.4915	6.4409	5.85075	5.5337	3.856	4.3822	5.2114	2.1771	4.8397	4.69755	7.7999	10.2616	5.094	37.7938	5.4842	5.9709
TLE5	81.5661	59.4772	74.0194	62.3971	66.4814	44.1083	127.325	57.5696	74.5572	35.4052	57.4254	54.3329	56.277	76.1358	88.4098	62.1656	51.7838	48.8398	30.2092	113.124	79.0552
AFAP1	2.7987	6.1856	3.7022	5.96635	5.7128	4.1925	0.72545	5.00875	2.6037	0.5831	4.94225	4.8799	3.8576	7.40425	3.8703	6.419	2.95995	6.5343	6.33345	6.2745	3.6397
AFAP1L1	2.1951	2.2941	1.379	1.0381	4.8339	4.2413	4.49595	8.73095	1.6605	1.7446	2.3212	2.1035	1.4497	2.369	1.1161	1.109	5.57455	1.86555	6.75595	2.6719	1.1116
AFAP1L2	3.36395	3.3978	7.7565	3.02535	3.4929	12.3884	1.02005	4.4039	0.5637	0.375	2.4142	3.11985	3.9985	7.2441	2.72645	2.7518	4.9118	2.9632	2.23375	36.1887	3.2447
AFF1	5.44895	8.526	5.9406	5.90915	4.1841	5.5662	12.8851	18.0265	12.0527	3.3486	8.0979	5.5194	4.424	8.30645	10.8171	5.4342	4.2419	7.8765	7.31495	27.0232	5.8306
AFF2	0.0163	0.0538	0.0262	0.0077	0.0408	0.0399	0.0087	0.18365	0.2462	0.0053	0.06785	0.34925	0.0947	0.0753	0.04195	0.0073	0.07665	0.0289	0.4759	0.2383	0.2671
AFF3	0.05605	6.7417	0.0674	0.06025	1.12	0.0487	0.0372	1.5238	0.5219	0.7235	0.3037	0.11875	0.1487	0.2461	5.0493	0.0595	1.18415	0.2082	0.45665	0.0909	0.466
AFF4	6.7042	13.8595	6.8471	6.5277	8.7002	8.6147	10.7117	14.2006	10.1049	6.98	10.1782	7.2364	6.7134	10.2386	11.5706	6.0319	7.8644	10.7045	5.41445	12.0665	6.9101
AFG3L2	9.7041	9.5252	9.5333	9.50105	6.6328	10.0704	26.8969	12.0905	11.6081	7.3172	7.50905	10.5006	8.5989	7.8683	9.4083	8.0801	14.2712	8.52885	9.24925	8.1063	7.2272
AFM	0	0	0	0	0	0	0	0.13165	0.0176	47.3293	0	0	0	0.01185	0	0	0	0	0	0	0
AFMID	6.91515	7.8696	7.0624	7.57625	4.3829	4.5095	0.9921	6.90105	11.7667	22.0744	7.3276	8.05105	6.0588	5.72585	10.6962	7.4865	4.8732	4.88575	3.01795	4.3923	6.7554
AFP	0.00455	0.0446	0.005	0.0293	0.0517	0.0122	0.0099	0.05055	0.045	2.0894	0.0073	0.0247	0.0086	0.02085	0.0153	0.022	0	0.01395	0.12235	0	0.0113
AFTPH	7.7208	11.4796	8.056	8.03795	4.1602	6.4072	5.36515	9.0715	8.1599	4.5113	8.16685	8.7458	6.7575	7.65155	12.3634	7.8562	3.7796	8.35545	5.2171	7.5089	5.8723
AGA	7.32735	10.4097	7.4577	6.1979	9.9705	7.6559	5.63995	8.4908	10.1642	6.6178	11.728	8.10275	4.2505	7.518	10.0819	6.6307	11.3253	4.82255	6.243	13.0567	7.8684
AGAP1	1.5181	3.6683	2.0632	4.42335	5.6064	1.7227	1.3802	4.05845	4.2544	1.0281	2.9151	2.7168	3.7364	2.7649	3.4379	4.3114	2.91065	4.2498	3.4555	3.0393	2.8076
AGAP2	1.1825	0.6735	0.7352	0.5267	4.6421	0.7671	0.3438	1.0002	0.3765	0.386	0.84125	0.66505	0.3017	0.9504	0.3807	0.4342	0.4458	0.98655	1.3017	0.4358	0.4384
AGAP3	11.2769	6.2032	6.7934	8.09175	10.0537	7.8234	3.9731	4.44685	5.8754	5.4265	7.85635	7.1511	7.9496	8.30075	9.00455	8.1304	15.682	5.4629	3.84615	6.3574	8.0994
AGAP4	0.497	0.4861	0.5414	0.43405	0.6121	0.2458	0.2191	0.434	0.5846	0.2271	0.5172	0.48205	0.8414	0.5301	0.57795	0.4167	0.2764	0.74765	0.8375	0.4233	0.4707
AGAP5	0.06045	0.0804	0.0738	0.07695	0.0648	0.032	0.0305	0.0805	0.0885	0.0406	0.10605	0.06945	0.1192	0.0849	0.08435	0.0712	0.0313	0.1847	0.12245	0.0639	0.0696
AGAP6	1.98145	1.8212	2.3329	1.7769	2.4504	0.9752	0.69085	1.4005	1.8458	1.1133	1.96055	1.81425	2.6625	2.17525	1.51825	1.9052	1.23545	2.49615	3.7804	1.5459	2.591
AGAP9	1.08435	0.9271	1.2186	0.979	1.1277	0.5278	0.47075	1.11765	1.8809	0.6784	1.13705	0.95935	1.0421	1.80785	0.93965	0.9533	0.3705	1.34655	1.33205	0.8602	1.2029
AGBL1	0	0	0	0	0.0117	0.0111	0	0	0	0	0.00955	0.00675	0	0	0	0	0	0	0	0	0
AGBL2	0.29075	0.2791	0.2241	0.19755	0.3174	0.1549	0.1141	0.4158	0.924	0.2822	0.3061	0.3104	0.461	0.3124	0.15565	0.1925	0.15735	0.27	0.15865	0.2139	0.359
AGBL3	0.2244	0.2739	0.2497	0.1649	0.8697	0.1003	0.1567	1.36805	0.9189	0.3941	0.30835	0.21995	0.3818	0.33965	0.48255	0.1595	0.2666	0.2256	0.27385	0.4394	0.298
AGBL4	0.01715	0.1144	0.0028	0.0237	0.2098	0.004	0.04745	0.0693	0.1238	0.0085	0.0546	0.0447	0.058	0.036	0.03955	0.0135	0.0197	0.02155	0.3357	0.1324	0.0381
AGBL5	7.407	6.3659	6.7654	6.33085	6.9911	4.6165	3.94035	8.78165	12.2088	3.6097	6.14635	8.0026	13.2922	4.55295	9.78965	6.8369	7.0466	4.6763	7.46065	8.1106	9.9613
AGER	2.5239	1.0658	2.5547	1.2358	2.9909	1.0949	0.67655	2.2381	2.5175	0.979	9.86695	4.2591	2.7718	2.0995	1.41705	1.2457	1.8231	1.14825	5.02185	11.5049	2.9069
AGFG1	6.22815	8.3101	7.8345	9.17915	10.0701	8.9887	4.8651	7.8238	8.4104	4.4664	8.85205	10.0615	7.9056	8.3684	5.5964	9.252	7.0102	10.6021	9.42635	6.484	5.6227
AGFG2	3.90645	3.3013	4.5518	7.40965	8.6574	2.7293	5.6396	4.1015	5.5776	16.3616	5.1041	3.3797	6.7735	9.89655	10.0788	7.3007	4.14885	6.22065	3.61155	5.1491	3.5435
AGGF1	5.99955	9.2567	7.5932	7.15075	11.0687	5.7205	6.1624	8.0035	7.2183	5.2	7.00695	6.0911	5.7781	6.08095	7.31845	6.8017	6.61755	7.42315	6.9114	7.7053	6.688
AGK	4.6078	4.88	4.6617	4.89585	7.1733	3.5653	5.8902	4.5422	6.6468	2.6358	4.70845	5.60445	5.5994	3.634	4.82815	5.1058	6.1204	3.85815	4.83855	4.1115	4.7673
AGL	3.69775	5.878	4.8507	3.17765	3.0529	3.8655	6.61795	3.9668	4.5189	3.1661	3.7539	4.4263	2.4292	2.63625	5.1791	2.9392	2.3188	4.0343	9.876	3.3035	3.2346
AGMAT	1.91485	0.8699	1.6585	17.4273	0.6941	0.973	0.52835	10.5109	3.5423	22.445	1.1417	1.09985	1.2337	1.4094	1.2869	17.5007	0.52835	9.43345	1.20035	0.5388	2.6206
AGMO	0.0872	0.0707	0.0051	0.2501	1.4143	0.033	0.01095	2.97825	1.9086	12.9168	0.04565	0.1549	0.0637	0.8346	0.03585	0.1703	0.1313	0.26715	0.61275	0.0458	0.0182
AGO1	3.0228	3.9092	3.0298	2.7696	3.4294	2.9917	1.2848	3.6016	2.7301	1.4362	3.55275	3.7506	3.9305	2.63965	4.2654	2.5895	3.59815	4.4286	5.7293	2.7723	3.3469
AGO2	3.3049	3.5818	4.1328	5.251	3.0929	5.0952	1.9302	2.77895	1.8025	1.5065	3.75725	5.8372	4.8715	3.5032	2.5558	5.5866	3.0272	6.5125	4.4861	2.6049	3.3389
AGO3	0.9847	1.2807	1.1628	0.79065	1.1672	0.9481	0.5169	1.158	0.9149	0.4152	1.1621	1.1031	1.2351	1.08565	1.08055	0.7842	0.6038	1.5358	0.63165	1.2209	1.0195
AGO4	3.89035	4.0547	3.4653	2.9982	3.62	2.3767	1.9334	3.3083	2.8466	1.7495	4.89995	3.9933	2.7207	3.7828	3.58485	2.7884	3.09375	3.4755	2.246	3.0105	3.0932
AGPAT1	16.8374	19.8833	14.3848	16.0213	31.7348	12.8784	12.9856	23.4797	23.4411	18.2686	19.4721	16.6125	27.1761	18.8028	18.3053	16.5912	40.5799	15.5112	16.1034	22.0873	18.0979
AGPAT2	46.259	25.9085	39.5055	92.2235	8.8088	37.0033	56.1382	22.4863	29.5247	55.4485	60.8092	30.732	37.6872	67.0383	23.7093	96.5363	53.6732	70.1415	36.3225	51.3844	75.5978
AGPAT3	8.62915	10.2205	7.3472	10.1451	11.4148	6.551	10.3669	11.6093	10.7894	10.9029	9.3514	7.7288	7.3618	6.81	9.9791	10.0137	10.1352	8.50995	3.3544	9.4805	8.8632
AGPAT4	0.89855	0.9504	1.075	0.6075	3.8011	1.7432	0.15485	1.2807	2.5716	0.3025	0.8536	1.11845	0.9647	1.83675	0.48835	0.54	0.4277	0.77205	2.60795	0.3824	2.3198
AGPAT5	4.3488	5.9259	6.0391	10.7903	24.8614	5.1066	10.6624	10.2953	6.3682	3.4749	4.61325	6.45915	5.6238	4.8139	6.58575	8.5853	5.6317	7.77545	8.39785	4.4511	6.8167
AGPS	5.4936	5.9342	7.6403	8.65845	5.6826	7.4106	2.99335	9.4843	9.7529	4.6128	7.22755	7.2259	3.9284	6.4774	2.01645	7.9047	6.6427	7.24065	5.1219	4.2338	5.5008
AGR2	34.7393	120.857	16.5957	214.596	0.0072	3.0265	0.0152	0.02005	0.1446	0.0622	146.554	16.2268	1.2693	147.587	155.473	166.235	0.0147	333.606	0.08855	14.7315	23.9536
AGR3	0.11605	76.6205	0.2422	22.3183	0.0669	0.0261	0.04475	0.0123	0.1846	0	37.0359	4.03975	1.4423	23.7262	2.21945	14.2728	0	29.248	0	0.1505	5.5288
AGRN	44.3406	23.0369	37.6688	20.3928	24.8649	45.2107	15.1278	45.3544	63.1312	11.3454	39.2687	31.6149	62.5485	38.0154	16.7026	19.2216	32.4012	32.9415	5.88655	45.5491	45.5421
AGRP	0.0824	0.0867	0.0624	0.05395	0.1915	0.027	0.1578	0.09535	0.1368	0.0588	0.3327	0.1265	0.1652	0.26935	0.0546	0.0557	0.0407	0.1687	0.06895	0.0717	0.1026
AGT	0.9451	2.9288	0.2442	9.4307	224.502	0.6281	0.68575	37.0705	40.0665	1000.29	2.95305	0.64935	0.4436	13.2029	3.30385	11.0162	1.1386	12.7346	0.2337	2.6284	1.0216
AGTPBP1	2.36955	3.0544	3.3781	3.68495	4.0227	2.9913	1.73945	3.814	2.8014	1.1829	3.44865	3.6247	2.4936	3.13755	3.0857	3.4553	3.15425	3.52485	7.97565	2.6106	3.1535
AGTR1	0.1061	0.8313	0.0245	0.04105	0.1869	0.0425	0.4318	2.30085	0.1626	7.8508	0.31975	0.13585	0.101	0.5866	2.6677	0.0733	0.03625	0.13345	0.19	0.2169	0.0227
AGTR2	0	0	0	0	0	0	0	0	0	0	0.32635	0.12735	0	0.00835	0	0	0	0	0.005	0	0.0521
AGTRAP	22.7967	20.4861	34.0314	16.1634	19.8431	31.1624	5.64995	18.6919	29.0332	7.7255	23.1298	21.2706	27.5786	19.613	50.6148	15.8492	27.076	13.5442	24.4863	23.2109	30.8358
AGXT	0.0044	0.0059	0.0074	0.17125	0.0145	0.0043	0.0072	0.1975	0.1223	200.357	0.0034	0.0044	0.0062	0.02395	0.00995	0.2644	0.0076	0.04995	0.00975	0	0.0272
AGXT2	0	0.0267	0	0	0	0	0.0242	11.2356	4.6579	7.4359	0	0	0	0	0	0	0	0.00745	0.019	0	0
AHCTF1	5.26015	8.2634	5.6492	4.4898	3.9641	5.4829	2.70355	4.77845	3.1642	3.8047	5.35295	6.4215	4.3996	4.40875	4.25995	4.6149	4.06635	6.7129	7.01485	4.7134	3.955
AHCY	50.8933	49.8994	49.3309	122.6	43.026	49.4693	24.1791	37.4125	43.9045	59.0445	39.5829	69.6997	70.5211	29.1881	69.0323	146.741	62.173	52.5363	67.3267	47.2537	78.1145
AHCYL1	24.9012	38.2769	26.6482	26.9702	78.1421	19.7591	28.1041	33.3706	34.7155	18.8134	31.8143	26.4048	35.5295	27.7597	28.22	24.7146	22.7322	29.0953	20.3667	40.3887	34.1075
AHCYL2	2.40865	4.5144	2.5476	10.0981	13.4849	3.049	29.3508	4.0136	5.4661	1.7372	17.3939	4.168	2.7087	9.5474	4.37785	9.199	10.2477	9.48575	8.66575	9.8224	2.2604
AHDC1	4.6145	5.4001	7.0663	2.83025	8.4754	7.7605	2.6283	5.5621	5.5591	1.8009	6.12295	7.06	16.0202	6.38985	3.40035	2.8532	4.90815	6.42745	5.7947	10.6687	6.5515
AHI1	1.49655	2.2796	1.7115	1.9093	2.0823	0.9109	0.6837	1.49245	1.506	0.5649	1.9497	1.43755	1.2915	1.9562	2.7561	1.8534	1.3503	2.3302	1.81025	2.3709	2.124
AHNAK	32.2257	70.874	48.8051	20.6519	9.0311	82.5422	36.5299	68.5643	50.7083	17.219	27.4713	43.3422	29.1667	53.9654	47.1752	20.1914	30.5424	35.7261	17.365	30.3305	16.7658
AHNAK2	1.19335	1.9449	6.7695	1.01725	0.5076	22.4458	0.49465	5.5416	8.3118	0.0655	3.77335	7.59485	3.4103	7.67215	1.02645	0.8908	3.86315	2.849	0.3978	2.1949	1.1286
AHR	30.8259	13.013	11.7556	11.0968	6.1774	17.6103	5.90785	15.0418	16.9025	8.8716	28.5205	24.7165	12.3502	27.6005	4.36275	10.6577	12.3989	28.7748	3.34015	19.2591	9.0192
AHRR	0.21415	0.249	0.3072	0.17985	0.3238	0.3682	0.13435	0.33585	0.1147	0.0529	0.22545	0.4259	0.2565	0.21925	0.12915	0.1591	0.7799	0.3168	0.1468	0.1359	0.1821
AHSA1	41.4354	32.514	38.9696	45.7948	27.3093	37.6746	42.233	17.616	24.7137	22.9037	30.7036	38.4984	33.2448	28.6013	38.9813	47.1575	38.7028	26.8338	78.9412	22.6237	50.3817
AHSG	0	0	0.0153	0.03045	0.0672	0.0284	0	0.0074	0.0074	973.468	0.01035	0.0808	0.0269	0.0688	0	0.0391	0.0073	0.02285	0.0183	0.0075	0.0293
AHSP	0	0	0.0234	0	0.0787	0.0254	0	0.06265	0.0224	0.0272	0.03465	0.02255	0.0365	0.02955	0	0	0	0.05	0.14925	0.0434	0
AICDA	0.0077	0.0103	0.0117	0.0055	0.0057	0.0113	0	0.13195	0.0744	0	0.03325	0.02435	0.0065	0.03465	0	0	0.00555	0.032	0.4214	0.0052	0.013
AIDA	3.778	7.254	4.7033	4.5831	8.6347	4.768	1.8164	7.74135	4.128	3.5276	6.8031	5.9849	6.8538	5.5831	4.61	4.1034	4.7045	6.86495	5.234	4.53	3.1302
AIF1	7.5497	14.0677	10.3039	7.1397	39.7879	9.7244	4.90735	27.0338	15.3018	8.7852	22.5302	13.6367	12.3637	19.7578	6.2601	6.2463	8.77435	11.5668	20.4794	8.5728	7.1019
AIF1L	1.66925	6.6769	5.1224	0.8793	27.8691	3.8634	9.01045	17.7486	72.4474	1.1124	3.75415	2.7033	18.6842	1.89765	5.0417	0.8071	22.6142	1.4519	12.2903	19.7404	9.108
AIFM1	15.5143	17.3498	14.845	24.9275	9.0894	11.9119	45.8666	22.644	55.2381	31.6066	14.536	13.1562	23.4068	10.3112	17.2805	25.4734	19.1982	13.9401	14.1337	9.0905	32.4296
AIFM2	4.7812	3.7065	4.0252	7.89815	1.9485	3.0131	6.17715	4.0875	4.8964	8.0321	5.52755	3.939	2.8418	4.67085	2.0491	7.8089	5.5377	4.8934	2.78645	5.135	5.9287
AIFM3	0.9512	0.2995	0.3944	5.79985	0.4798	0.1735	0.4977	0.2062	0.4748	0.2661	0.3914	0.56855	0.1715	0.461	0.1727	6.8777	0.2214	0.233	0.2353	0.1941	0.3597
AIG1	7.94875	6.7426	5.5485	5.66255	9.2109	4.8817	5.105	15.1316	14.6943	18.2999	5.4546	5.60355	6.9803	5.1816	7.6881	5.9738	2.76475	5.1778	1.3816	9.4714	7.093
CRYBG1	9.42225	10.2922	13.501	12.5839	0.7828	19.1082	3.8304	10.3005	6.1464	1.429	6.237	10.3276	1.8018	5.7785	25.0064	11.4834	1.4583	8.02135	4.46815	3.4578	2.9018
CRYBG2	6.64055	0.343	8.6064	3.10265	0.0126	9.7201	0.02105	0.0805	0.1192	0.3454	0.6719	2.5541	0.7729	3.35355	0.06125	3.3651	0.13225	2.567	0.6799	0.1812	0.8024
AIM2	4.0545	0.4896	7.2169	0.55655	0.523	8.2953	0.05105	0.68355	0.147	0.1011	2.1328	2.72785	0.4234	0.6547	0.1425	0.464	0.92105	0.99055	1.45685	0.126	0.2783
AIMP1	16.3186	16.9602	17.3162	18.9869	15.1529	13.8545	13.8034	13.5971	12.9202	10.8935	14.31	13.9053	10.6343	13.8458	15.6063	18.087	12.5992	13.829	15.0866	15.8552	12.6873
AIMP2	11.3946	10.4989	11.7173	18.1049	14.433	13.4473	16.138	6.62815	12.1075	11.9739	11.7544	13.3614	13.9803	8.39605	10.9458	18.2577	14.7377	12.5224	16.4473	8.2266	11.9115
AIP	42.9064	26.0751	38.968	32.9523	33.807	27.4566	36.4377	37.4858	35.6412	26.1431	36.3747	29.8709	35.1204	39.2253	34.8805	34.9238	42.007	21.5245	27.8984	51.6761	40.5871
AIPL1	0	0	0.0111	0	0.0068	0.0091	0	0.0033	0	0	0	0.0042	0.0095	0	0	0	0	0.0084	0.39915	0	0.0103
AIRE	0.00915	0.0059	0.006	0.02405	0.1621	0.0083	0.00145	0.0172	0.0151	0.0051	0.01395	0.015	0.0128	0.04035	0.00895	0.0322	0.0046	0.0255	2.41725	0.0054	0.0144
AJAP1	0.0337	0.0565	0.028	0.02745	0.195	0.2648	0.04295	0.601	1.1613	0.006	0.02785	0.0328	0.1888	0.16345	0.1314	0.0291	0.04825	0.07235	0.06425	0.2749	0.0195
AJUBA	5.14315	3.775	11.3972	4.15895	1.7773	13.9374	0.97315	7.80215	8.273	6.8502	4.9314	9.5676	6.5009	3.42665	2.05345	4.4216	1.89475	4.31505	2.4829	6.9382	4.063
AK1	2.2553	3.0438	4.5358	3.5497	5.3364	3.408	3.45785	1.5853	4.4298	3.3311	5.53935	2.26025	2.6099	4.1825	1.58525	3.6309	4.1274	3.15195	1.2888	13.1624	3.9514
AK2	21.4484	20.3038	29.4177	23.938	22.2306	20.9019	13.7069	22.903	18.1501	17.1779	24.5819	20.6635	25.7958	15.3522	16.7539	22.3701	29.9911	15.9006	12.2624	19.4549	19.4121
AK3	15.8156	12.2873	15.3249	21.5414	16.7891	12.6712	19.528	14.2358	14.7229	21.4288	13.9293	11.9855	14.9758	13.3288	19.9155	23.3119	8.6699	17.5844	5.9929	19.7647	12.5128
AK4	1.90235	4.7739	6.389	4.8782	10.1276	5.4486	0.28915	26.1854	10.7124	12.7233	2.7799	6.028	6.2808	3.9919	10.0991	5.882	2.43715	4.0428	29.6687	1.231	4.8847
AK5	0.0858	0.7078	0.0313	0.0448	1.3217	0.1058	0.0176	0.08265	0.0632	0.0097	0.0293	0.0435	0.1208	0.2586	1.11815	0.0552	0.31115	0.07875	1.42965	0.0437	0.0838
AK6	6.7798	9.2345	8.2934	7.8719	10.5726	5.1526	9.16425	7.81605	6.7135	7.6668	6.19185	5.4605	5.7303	6.77605	9.0376	7.4985	6.75305	5.93575	6.73585	8.7881	6.8412
AK7	0.0878	0.2862	0.3298	0.477	0.144	0.1456	0.321	0.81665	2.8002	0.1894	0.7272	0.37335	0.6459	0.9991	0.30415	0.4066	0.0896	0.63055	0.40885	0.3517	1.213
AK8	0.32515	1.7366	0.4213	0.24055	1.5951	0.4715	0.33695	1.3851	3.229	0.0805	0.8284	0.67385	1.1192	0.7957	0.8371	0.2565	0.34495	0.407	0.5816	2.3746	1.4612
AK9	0.5005	0.769	0.4478	0.60335	0.7615	0.2354	0.52335	0.63665	0.7782	0.2072	0.61545	0.3405	0.4746	0.46275	0.7205	0.648	0.2914	0.61705	0.15825	1.0008	0.7084
AKAP1	13.6489	16.3567	12.5567	39.4965	8.5069	9.1233	17.8765	9.8578	17.0939	16.4406	17.5386	14.4072	8.0103	14.1053	25.0724	42.8194	8.048	22.8822	34.2064	16.6151	12.8956
AKAP3	0.1867	0.2832	0.1741	0.22715	0.7627	0.1958	0.29775	0.26645	0.7286	0.1021	0.24325	0.25875	0.8318	0.282	0.5108	0.1855	0.23265	0.21195	3.41975	0.3796	0.4257
AKAP4	0	0	0	0.01005	0	0	0.005	0.0045	0	0	0	0	0	0	0	0.0205	0	0.0078	0.00995	0	0
AKAP5	0.28065	0.858	0.5436	0.55025	0.5038	0.2188	0.07045	0.3925	1.1438	0.1314	0.56075	0.31255	0.2528	0.47425	0.2773	0.4845	0.1214	0.5128	1.15915	0.292	0.3148
AKAP6	0.0866	0.1378	0.1115	0.10015	2.1348	0.2211	1.54585	0.69605	0.5345	0.1537	0.3526	0.18405	0.195	0.1597	0.1636	0.1035	0.4264	0.18055	0.12185	0.725	0.2025
AKAP7	1.11765	1.4479	1.1927	1.75625	4.054	0.703	1.5792	2.61495	3.5561	2.1127	1.14185	1.36955	1.2339	2.3317	2.73055	1.7438	1.3562	1.3937	2.8332	1.6352	2.4011
AKAP8	9.64195	8.2507	10.0257	9.902	8.0553	8.1248	6.64625	11.1035	7.3058	4.6873	7.63645	8.7441	7.7344	8.2967	7.96425	10.1463	8.3487	8.0142	12.7513	7.1258	8.5788
AKAP8L	10.49	9.1948	9.622	6.8331	9.8225	6.9449	7.3941	6.67945	9.1528	6.1817	7.3368	8.2487	11.1768	9.0864	10.0158	7.347	9.37275	5.18145	15.7185	9.4731	11.3377
AKAP9	2.88205	6.7879	2.8187	2.826	1.7471	2.796	7.43555	3.63385	3.5529	2.2128	4.04355	3.11715	2.4876	3.7802	5.28895	2.8955	2.8233	6.63775	3.68895	4.9542	2.0841
AKAP10	4.6562	5.8957	5.3783	4.21965	6.511	4.8241	4.28775	6.9991	7.2895	1.8259	5.9226	5.0648	4.0295	4.74145	5.56745	3.9755	4.1256	5.11105	6.2435	6.0202	3.9795
AKAP11	4.0628	6.2701	4.4075	6.6814	6.0212	4.1603	4.5749	7.3957	4.7986	1.7918	5.28345	4.3952	3.1758	6.2592	4.75285	7.2793	3.4691	7.5266	3.4847	6.2513	3.2923
AKAP12	2.7297	3.1289	0.8671	1.6395	13.6046	1.3684	1.1083	19.3931	15.8897	1.4033	2.9066	2.1746	4.4881	10.6403	5.2401	1.721	5.64375	3.85365	33.4836	4.7817	2.4134
AKAP13	3.7753	6.4713	5.4651	4.469	3.9289	5.9089	5.4674	7.74475	5.0359	2.9089	8.60565	6.32275	3.2625	11.031	5.0798	4.4511	4.44545	8.98065	4.67245	11.0966	3.9984
AKAP14	0.01365	0.0185	0.0196	0.0363	0.102	0.0129	0.01585	0.012	0	0.0157	0.114	0.0622	0.1873	0.02585	0.0217	0.0358	0	0.0462	0.0113	0	0.287
AKAP17A	13.4712	9.451	15.4324	13.5335	8.8382	7.9114	7.03305	8.9263	8.2985	7.4211	11.4076	10.0311	8.8651	11.972	13.6186	14.1923	9.6158	9.26985	24.4589	12.085	13.7468
AKIP1	7.3591	6.585	9.7999	7.9571	11.5337	7.8184	7.5205	7.667	8.0377	5.9622	7.7433	8.25025	4.8223	7.10545	5.18445	7.3594	8.09405	5.3467	4.9426	10.2322	6.402
AKIRIN1	19.4988	21.2373	21.0633	21.3287	37.6162	19.9211	17.966	14.2011	14.435	11.8153	25.5834	24.3749	25.9714	18.6665	21.1336	20.1686	20.0177	17.7507	52.8776	20.5503	20.0426
AKIRIN2	17.9734	16.7046	21.6316	23.7578	34.7461	22.9017	14.8812	14.8425	16.8074	15.7763	18.6132	24.08	28.4062	15.0082	11.3074	25.7599	14.8296	20.9673	46.8373	19.7381	21.3145
AKNA	2.5971	2.8711	3.1	4.54585	2.8404	2.3383	2.4605	3.87765	2.1831	1.4344	4.7441	2.7271	3.0074	3.62525	2.4696	4.3825	2.0886	5.5979	7.16305	4.3314	3.8003
AKNAD1	0.02205	0.064	0.0164	0.06385	0.4205	0.0892	0.10635	0.0136	0.0072	0.0031	0.0277	0.0201	0.0086	0.02465	0.02335	0.0731	0.06975	0.03635	0.06675	0.0048	0.0182
AKR1A1	44.148	37.5063	51.8273	48.4691	29.9074	30.6932	14.1633	44.3263	51.9102	57.8359	41.3874	38.344	30.2517	33.9021	54.7962	43.4905	27.2625	30.2708	36.8661	41.9112	58.172
AKR1B1	34.0621	8.9297	16.4872	6.0215	47.6637	16.9677	31.611	44.4635	70.8202	3.4373	17.3614	26.7022	18.794	16.5699	5.47795	6.4982	26.6455	10.3613	34.8217	15.1191	17.0613
AKR1B10	1.85755	0.1248	11.7592	5.00795	0.1089	59.2374	0.00895	0.12655	1.3297	105.899	0.7928	39.4967	0.1646	13.6138	0.0313	3.7404	0.4195	20.6319	0.24225	0.0239	0.6062
AKR1B15	0.35075	0.1364	0.9897	0.03815	0.065	3.3409	0.0045	0.00475	0.0159	0.2554	0.1274	1.11505	0.0847	0.09535	0.0084	0.0258	0.0362	0.06125	0.01225	0.0184	0.1834
AKR1C1	2.0551	0.3272	1.1298	0.2596	0.2642	3.5284	5.7394	2.33785	21.6859	41.2277	1.9584	16.8876	0.1654	1.7233	0.28835	0.2251	0.15765	1.4379	0.1335	0.1998	0.222
AKR1C2	12.4449	0.3936	1.8526	0.30465	0.0895	6.4339	0.1756	0.6273	4.4298	31.3295	1.15365	34.3664	0.121	1.79605	0.1688	0.2687	0.18985	0.68265	0.09535	0.128	0.1672
AKR1C3	14.1487	2.2569	4.5987	11.8674	1.4264	5.4709	0.59335	25.2714	23.8756	70.3421	8.25845	25.6434	1.5234	13.7605	0.78085	12.213	0.32635	14.1168	0.4083	0.8998	3.5775
AKR1C4	0.0193	0.0098	0.0139	0.18875	0	0.0131	0	0.10605	0.1474	85.2398	0.038	0.08065	0.0101	0.2896	0	0.244	0	0.38875	0.0038	0	0.0229
AKR1D1	0.0094	0.019	0.0062	0	0.0089	0.0068	0.00975	0.0125	0.0303	8.238	0.0169	0.01975	0.0051	0.00675	0.0106	0	0.0061	0.0142	0.0172	0.0146	0
AKR1E2	1.25275	0.5843	1.8732	1.0666	0.1368	0.6413	0.09815	0.4962	0.5293	0.0855	1.0467	1.47115	0.6697	0.81	0.3759	0.8905	0.9787	0.7622	0.6682	0.2576	0.6318
AKR7A2	26.555	28.5368	27.165	29.3198	28.6071	18.026	14.2141	32.5129	31.4344	25.6603	22.7397	21.4819	32.9713	22.4992	28.6333	27.109	29.8821	25.9337	15.3986	21.9175	27.9305
AKR7A3	0.4755	6.9718	1.1947	16.6978	0.7858	0.2346	4.0003	7.25605	12.8797	26.8079	1.1179	0.40355	0.6634	10.4609	0.4002	13.7946	0.3577	19.7113	0.6941	0.2586	0.7755
AKT1	13.4145	15.5309	12.8321	13.1939	14.3131	12.6768	17.013	9.3301	10.0266	6.838	13.7898	14.3703	13.5005	12.6299	19.3128	12.1757	19.3149	11.7518	8.8974	13.1642	15.8649
AKT1S1	13.3919	10.2604	10.8185	11.6281	10.9549	10.9811	7.6929	8.4847	9.8886	10.4508	8.22235	10.5781	15.0331	9.08615	12.8368	12.0064	14.1262	13.9603	8.5736	8.6084	13.4681
AKT2	8.343	8.8627	8.3989	7.40705	8.5887	7.7051	13.1491	6.59355	9.3741	7.4272	6.92675	8.73465	11.1801	6.8084	10.022	7.8618	10.0912	6.45015	7.34745	16.0669	9.0198
AKT3	1.48985	3.0035	1.0476	0.9077	5.6559	1.6106	4.3955	7.9565	4.8198	0.5927	2.0405	2.3403	0.9879	4.6013	8.55035	0.9766	9.50265	2.358	2.76375	7.1163	0.673
AKTIP	4.37825	4.907	4.0714	3.59325	8.3952	3.1284	9.81775	6.49455	7.0024	2.7969	5.1177	3.6263	2.9257	4.13145	4.803	3.4522	2.3474	3.106	3.10095	6.3589	3.0568
ALAD	7.86775	12.8373	8.8129	9.9745	12.9072	7.4632	7.56825	10.8368	10.2559	30.4837	10.4954	7.8635	7.5081	13.0479	10.0899	10.4265	10.8095	10.0754	10.0904	14.3452	9.7181
ALAS1	36.6405	18.913	21.0351	30.3269	21.3254	19.0238	47.8785	12.0782	27.3593	67.9218	28.7328	20.9763	21.9151	23.3577	19.9185	28.6773	29.3927	27.3992	21.287	18.2016	25.6262
ALAS2	0.0257	0.0201	0.0345	0.0366	0.1472	0.0222	0.04825	0.12845	0.2111	0.0281	0.03795	0.0355	0.0583	0.05395	0.03835	0.0329	0.0124	0.0426	0.02745	0.0234	0.0525
ALB	0.028	0.1881	0.0254	0.0116	0.1039	0.018	0.0661	0.4053	0.1336	12346.1	0.06195	0.04105	0.0752	1.51065	0.2098	0.0088	0.0072	0.03975	0.1175	0.0949	0.1033
ALCAM	8.0628	25.7129	12.4676	7.5166	12.6364	9.6048	14.1203	7.7529	7.3666	12.1855	30.049	23.2279	8.9194	12.6375	29.2589	6.3364	2.50305	6.2965	1.808	24.2866	9.6772
ALDH1A1	2.79635	5.7099	6.6635	14.2676	6.7301	2.9847	61.2276	160.248	259.488	308.675	19.7497	58.8396	5.3056	68.7678	15.8322	11.4377	6.78945	51.3861	9.98305	47.8669	16.2475
ALDH1A2	0.67745	0.1757	0.2656	0.066	0.2854	0.0819	6.93875	0.47975	0.6148	0.3824	0.33305	0.21005	0.4304	0.39495	1.9219	0.1137	0.0913	0.0813	0.19005	0.0847	0.8369
ALDH1A3	2.9923	2.0624	3.6422	1.67725	0.2436	3.2324	1.44615	1.4881	2.2634	0.204	2.4226	2.9328	0.8963	5.71075	71.6349	1.5733	5.20065	2.82715	1.7533	2.7639	0.8846
ALDH1B1	12.1304	14.1585	8.2733	50.1161	8.0984	6.9473	8.58195	10.5683	13.2675	29.7892	12.1058	11.6512	13.1754	13.3821	19.9942	51.4607	10.5379	19.0875	5.56445	5.941	11.9768
ALDH1L1	1.2927	0.0663	0.3077	0.432	7.3413	0.1092	12.7748	5.932	6.9696	22.7708	0.1458	0.2488	0.1358	0.97275	1.501	0.2193	0.0224	0.082	0.0993	0.0865	0.2505
ALDH1L2	0.5088	1.9566	0.3683	0.66105	1.1331	1.4479	0.47125	0.5483	0.1297	0.0724	1.10545	1.94745	0.9736	1.8983	0.34065	0.6422	1.30385	1.4114	0.7531	0.3143	0.3276
ALDH2	3.4333	8.4548	9.7739	27.5262	10.6103	9.0211	6.8894	16.4899	44.0043	60.8789	20.7819	8.9654	5.4795	17.2604	10.7165	25.1066	1.4944	16.3695	6.80425	8.218	12.0588
ALDH3A1	1.07715	0.0573	6.7796	1.64445	0.2522	12.4009	0.1472	0.30565	0.7361	0.8616	1.2462	18.6229	0.8271	2.0673	0.19605	1.4892	0.30315	4.6321	0.1014	0.1762	1.349
ALDH3A2	7.92195	11.3491	17.718	11.9735	16.0394	15.3141	9.5249	21.341	25.0714	38.6605	22.5235	17.8657	8.7575	10.5871	22.3483	9.8981	8.0364	11.1751	7.10955	34.8041	16.1359
ALDH3B1	2.6239	2.0623	2.3442	5.2559	2.3849	1.2637	0.5293	7.85005	15.2698	1.531	14.1815	1.889	6.3804	12.1903	0.8371	5.0274	3.87525	6.7528	1.3754	6.3812	2.7649
ALDH3B2	14.0515	18.6834	11.7032	0.3684	0	25.4541	0.12585	0.00865	0.0065	0.0044	1.9943	12.5108	15.6309	0.70475	7.9295	0.384	3.8287	0.71195	0.0075	0.0699	13.486
ALDH4A1	11.8617	6.4917	8.4766	7.09615	14.6988	8.8094	4.50625	11.6657	21.592	65.7762	3.4682	5.6317	3.0381	2.7259	18.4346	6.8455	8.2812	2.8957	7.24815	2.0496	6.0027
ALDH5A1	7.5189	4.3303	4.4705	6.32875	8.1262	2.0907	5.02745	5.6199	6.8835	18.3935	5.74635	4.3904	7.7197	3.1505	6.4413	5.9034	2.4937	5.65525	2.40605	9.9607	4.7416
ALDH6A1	2.8188	6.6993	3.1994	3.8984	10.896	1.7025	15.9776	7.38275	10.5938	22.1695	5.37735	3.2022	5.2718	3.03475	19.7583	3.4099	3.8242	4.5893	2.9776	5.1503	5.4867
ALDH7A1	4.78415	11.5975	11.0415	8.85565	17.6735	7.9273	8.71865	13.4405	10.8023	20.2941	7.1777	4.2363	10.7112	6.55335	17.9898	8.4933	9.67375	4.9711	11.1173	8.9241	13.834
ALDH8A1	0.0893	0.2008	0.1012	0.0976	0.3098	0.0756	0.18825	10.3973	23.0999	22.2503	0.1087	0.1631	0.0883	0.1559	0.09885	0.0923	0.07835	0.1011	0.07065	0.0527	0.2253
ALDH9A1	19.6382	46.9159	27.424	26.634	42.8501	22.9266	16.5711	35.8003	28.7427	37.4445	26.4451	25.7252	15.9537	21.3712	46.9241	25.1505	31.7242	19.1954	26.6088	53.0254	26.0955
ALDH16A1	13.505	6.9903	15.8464	9.5443	5.0793	11.0918	5.2254	5.78495	8.1445	7.3445	6.5211	9.32625	5.7479	8.1875	5.87435	8.2946	10.1418	8.2407	16.6173	6.2385	12.5886
ALDH18A1	23.5052	35.63	20.1233	47.1472	13.4911	20.5045	10.3857	21.2344	21.8219	13.019	28.7434	26.5531	28.146	24.3944	31.4933	46.652	23.5727	31.9612	33.3996	26.2833	46.4727
ALDOA	253.915	219.22	249.202	253.541	198.226	254.195	369.86	314.409	344.322	44.6956	215.575	274.872	256.82	162.171	121.296	239.211	272.447	155.765	132.195	130.152	241.245
ALDOB	0.02895	0.0503	0.0305	7.8922	0.1122	0.024	0.3627	8.3393	1.174	930.552	0.153	0.058	0.0389	9.623	0.0614	4.9714	0.0441	4.60255	0.06025	0.0293	0.0523
ALDOC	8.5256	3.6072	9.1135	12.1837	96.8652	10.1896	2.642	29.8989	1.4625	17.2149	8.6935	19.5286	4.4294	6.192	5.42205	11.6198	6.1919	4.4807	14.1238	1.515	4.194
ALG1	4.02095	5.7521	4.2978	7.7341	5.1179	4.2872	5.6798	4.33975	5.9336	4.6282	5.6387	4.0009	3.939	4.4744	5.343	8.0545	7.7476	5.2459	4.61975	4.3574	4.4877
ALG1L	12.8116	0.6993	16.2178	2.7036	1.0125	10.0864	0.7101	0.24465	0.4919	4.7501	6.9734	16.9201	2.5397	1.9735	1.0496	2.8538	0.64865	1.4673	0.8048	1.2297	2.7777
ALG1L2	0.2903	0.2699	0.4788	0.29	0.2136	0.1507	0.0522	0.0968	0.1695	0.04	0.4357	0.33265	1.0214	0.27915	0.1356	0.3072	0.38155	0.3551	0.46865	0.1262	0.3277
ALG2	10.2735	13.7229	10.6809	14.597	10.4966	10.6234	19.9264	13.2858	12.3748	11.6193	13.4164	11.3222	12.0114	12.1778	21.3644	14.5679	10.0046	12.0125	14.1081	15.4936	12.6561
ALG3	21.9275	14.1223	21.969	23.3153	10.9476	20.8265	9.3998	8.0935	13.7722	21.4859	15.2301	31.8412	36.7799	12.0642	14.3259	26.0311	23.5577	26.3026	19.7943	8.2611	20.8533
ALG5	15.7826	14.6618	13.2955	26.025	15.2965	10.0016	9.65795	14.9026	15.3386	15.4188	15.3223	11.0638	9.1505	15.7579	17.035	28.8012	13.0426	14.6546	8.2635	20.8511	13.7495
ALG6	3.5825	4.1098	5.7495	3.37225	3.8797	2.6718	1.1758	2.6757	2.3999	2.4617	3.09695	3.4083	3.6625	2.16715	3.54015	3.0822	4.7119	3.35765	3.83335	1.969	3.7685
ALG8	11.0519	14.5313	8.576	11.1782	11.2817	6.7467	8.45855	8.6773	9.0797	13.1322	11.2907	9.57635	15.31	8.4045	12.5451	11.1792	18.4129	10.8577	8.16245	10.4348	12.3156
ALG9	0.8792	0.9778	0.7085	1.0224	1.7793	0.7172	0.66455	1.3868	0.958	1.0089	1.03165	0.97585	0.958	0.84745	1.29785	0.947	0.8683	1.1014	0.945	1.0984	0.9315
ALG10	0.89305	0.9743	1.2523	0.8057	0.5941	0.8177	0.5988	0.7909	0.6296	0.3905	0.89085	1.38775	1.2336	0.57405	0.8904	0.7845	0.4922	1.0324	1.4349	0.7203	0.6955
ALG10B	0.7775	1.2894	1.2233	0.5685	1.0893	0.6628	1.1362	1.3366	1.2248	0.4287	1.1154	1.10565	1.3152	0.87435	1.22235	0.5822	0.8236	0.84315	1.19965	1.0949	1.0256
ALG11	0.69015	1.1105	0.6802	1.14325	0.5607	0.6997	0.86155	0.96265	0.7286	0.421	0.9503	0.80845	0.5506	0.8316	0.8755	1.234	0.85175	1.0616	0.9477	0.7056	0.6014
ALG12	2.6516	2.9189	2.8113	3.08025	2.2164	2.7687	5.5767	3.42985	3.9853	3.1382	3.3088	3.5609	2.0671	2.46815	4.59	3.1279	3.45545	3.6516	2.29695	3.1601	3.2515
ALG13	2.9148	3.5287	3.3609	3.50225	3.9031	2.0253	3.99985	3.7478	3.19	2.5404	3.5819	3.0707	3.0231	3.25335	4.8206	3.284	3.03875	3.86775	4.1522	3.547	3.0072
ALG14	0.94095	1.1977	0.9982	1.62265	1.6683	0.8069	0.83285	1.1797	0.9925	1.48	1.06095	0.8415	1.0238	0.9785	1.5482	1.6453	1.4457	1.05295	0.9745	1.4745	1.2372
ALK	0.0115	0.0284	0.0174	0.0066	0.6178	0.0193	0.0121	0.0331	0.0314	0.0053	0.0537	0.0754	0.3243	0.042	0.0212	0.0067	0.38865	0.02465	0.10915	0.3237	0.0436
ALKBH1	3.6545	4.5921	4.3391	3.83225	4.4184	3.8246	4.20275	3.762	3.4321	2.3175	3.9312	4.13205	4.4889	3.7872	4.00635	3.8354	3.8933	4.03475	9.33795	4.1408	3.7054
ALKBH2	7.8491	6.4002	9.0123	7.69715	10.6504	5.5474	2.65515	5.22665	4.5982	9.1437	4.686	7.04615	8.3707	5.17975	8.1909	6.9454	7.89865	3.68495	8.4474	4.6586	8.8558
ALKBH3	6.82025	7.2617	7.0173	7.77815	7.3412	7.7484	7.5525	6.4538	5.7886	4.3039	6.54625	7.9969	7.0582	6.4142	10.2959	8.1401	9.3769	5.8538	5.91065	6.3844	5.0457
ALKBH4	6.23625	5.0734	6.2093	5.2149	9.8743	4.9787	6.41245	5.0259	7.5692	4.0769	5.3002	5.75315	5.5279	4.74445	6.2361	5.2721	7.68485	3.6379	9.93815	8.0639	7.8648
ALKBH5	27.1472	31.1645	31.0199	21.7052	29.8768	29.5327	24.0766	43.0212	35.2897	21.1093	29.4243	31.224	25.2846	27.149	38.0195	20.5786	34.3306	21.3854	41.5879	33.7432	35.9359
ALKBH6	1.1247	0.5218	1.0382	0.57775	0.8348	0.4075	0.5211	0.54895	0.8101	0.5627	0.73205	0.88235	1.4457	0.7224	0.64975	0.6375	0.5755	0.79865	0.91305	0.5839	0.7042
ALKBH7	26.5116	19.0109	19.5682	36.52	28.491	14.7082	57.185	19.9005	37.1284	36.4616	18.3403	18.1148	44.3779	22.8382	44.7843	36.5063	27.8221	24.3231	34.8575	30.1631	30.8204
ALKBH8	1.67365	2.3725	1.4883	1.8163	2.1411	1.6862	1.58925	2.1184	1.5229	0.97	2.0248	1.8404	1.1074	2.03335	1.7767	1.7864	1.518	1.6846	2.21575	2.495	1.3061
ALLC	0	0	0	0	0.0389	0	0	0.01095	0.0077	0.0238	0	0.0101	0.0115	0.03225	0.03065	0	0.0084	0.01455	0.03405	0	0.0073
ALMS1	1.85035	3.0117	1.8813	1.529	1.2712	1.4418	1.12385	1.86445	1.6323	0.8572	1.7133	2.5387	1.9568	1.50445	1.74575	1.4762	1.1503	2.4052	3.1782	2.0489	2.0532
ALOX5	16.7177	5.0947	4.0146	4.52065	6.2903	2.4324	1.2419	8.56685	17.1234	0.7328	11.3633	5.46415	5.5961	22.1364	5.1309	3.7988	1.358	6.0914	3.1793	10.4743	2.5338
ALOX5AP	3.9335	9.3433	7.0571	5.92465	39.6219	5.91	4.2444	6.7559	7.0439	1.1148	18.0764	9.87285	12.7685	22.1972	2.4162	5.137	2.5883	10.0527	3.33445	7.4795	3.8354
ALOX12	0.86875	0.3873	0.7922	0.36745	0.5706	1.5042	0.2901	0.9045	0.9608	0.2333	0.50655	1.21805	0.721	0.48705	0.45755	0.3432	0.71995	0.63665	2.02375	0.4137	0.3678
ALOX12B	0.0861	0.0342	0.4585	0.1007	0.0432	3.355	0.0056	0.2637	0.1845	0	0.0947	0.33895	0.113	0.12565	0.31335	0.1062	0.1749	0.1328	0.0991	0.0601	0.0752
ALOX15	0.65015	0.2165	0.2269	0.3017	0.0199	0.0911	0.0045	0.0201	0.0172	0.0348	0.386	0.63715	0.042	0.0406	0.7527	0.3364	0.02325	0.1133	0.10395	0.0165	0.1863
ALOX15B	0.51245	1.4	1.0178	0.28885	0.9196	2.1464	0.09095	0.6382	1.1068	0.1116	10.875	2.4486	0.9626	1.5794	37.604	0.2606	0.3101	0.53625	0.60915	11.1648	0.2386
ALOXE3	0.1718	0.1469	0.3485	0.0387	0.0443	1.8385	0.0165	0.0157	0.0383	0	0.0809	0.308	0.2199	0.14765	0.1104	0.0315	0.0885	0.0839	0.0349	0.0973	0.04
ALPI	0	0	0	0.42545	0	0	0	0.4697	0.1147	0.0192	0	0	0.0053	0.05125	0	0.407	0	0.3298	0.02485	0	0.016
ALPK1	1.65905	2.1109	1.8285	1.5683	0.9773	1.3583	1.21485	2.01465	1.9962	0.5247	2.18905	1.5714	1.2724	2.04505	0.94275	1.4693	1.41835	1.63235	0.63715	1.7048	1.7592
ALPK2	0.13565	0.1613	0.0715	0.1137	0.123	0.2557	0.00455	9.20785	2.7558	0.6037	0.1078	0.1855	0.09	0.35395	0.0321	0.0876	0.0811	0.1603	0.0573	0.0086	0.0444
ALPK3	0.6006	0.6682	0.6102	0.7209	1.3184	0.5089	12.0411	3.77485	5.1285	0.8705	3.6253	0.56965	0.4676	2.0213	0.62715	0.7455	0.1563	1.0332	2.1405	1.5018	1.0075
ALPL	2.8451	3.8733	2.1117	1.1613	5.0517	3.1814	1.9195	20.7035	3.6264	7.3322	19.2719	9.86615	26.8141	3.0092	2.4914	1.3898	2.26335	2.34395	192.96	4.6943	31.3148
ALPP	0.1881	0	0.0681	0.0302	0	0.0286	0	0	0	0	0.17425	0.03515	0.8334	0.19545	0.0047	0.0417	0	0.1449	3.20625	0	1.4906
ALS2	2.0544	3.024	2.071	2.0772	3.4262	2.1114	1.6028	2.87985	2.7864	2.5821	2.81945	2.90855	2.1101	2.5872	2.2948	1.9653	3.22165	2.7446	3.6273	2.0682	2.5862
ALS2CL	8.57755	0.9644	9.8423	4.2592	0.324	4.483	7.1516	0.79225	3.7665	2.5366	3.63175	2.6695	2.2662	7.9076	0.69935	4.8228	0.7365	2.63275	0.8735	8.5479	2.7396
ALX1	0.02915	0.0186	0.0204	0	0.0171	0.0716	0	0.05135	0.0641	0	0.01755	0.10135	0.0466	0.01575	0.03455	0	13.8459	0	0.81235	0	0.0444
ALX3	0	0.0141	0	0	0.1838	0	0	0	0	0	0	0.01505	0.0371	0	0	0	0	0	0.0117	0	0
ALX4	0.00545	0.1524	0.0099	0.0045	0.1042	0.0388	0.01665	0.0368	0.0066	0.003	0.009	0.019	0.0189	0.00855	0.10485	0.0068	0.03975	0.01825	0.5255	0.0154	0.0308
ALYREF	60.0164	32.8405	64.9129	64.1728	46.1938	51.1851	15.2552	17.0713	22.6955	21.6682	36.4416	56.4562	38.0502	29.1549	29.7721	61.7161	35.943	29.8995	91.4965	23.3548	45.0659
AMACR	1.04865	1.0394	0.7653	3.5241	0.8935	0.7829	1.32265	4.96915	27.2317	3.5689	1.32675	1.0879	0.6018	0.916	20.649	3.9874	0.9704	1.2977	0.5138	0.7528	0.6932
AMBN	0	0	0	0	0	0	0.01405	0	0	0	0	0	0	0	0	0	0	0	0.03505	0	0
AMBP	0.02595	0.3066	0.0395	0.4453	0.0226	0.028	0.1769	0.52375	1.4706	2441.65	0.5139	0.06315	0.1141	9.69665	0.1276	0.4432	0.0306	0.3726	0.2193	0.0416	0.6407
AMBRA1	4.46735	6.5749	4.4656	5.64135	4.9702	4.7995	7.8998	5.0126	5.3611	3.4611	5.5658	4.87455	5.1949	5.75415	5.54425	6.0131	8.17	5.4385	7.58085	6.5436	5.9224
AMD1	8.6863	9.2982	13.3869	15.7979	15.3101	14.4537	8.4613	14.8116	7.5447	4.3936	11.3752	15.0889	10.5953	8.29585	60.1885	15.4748	10.4929	13.8003	19.0701	9.6283	13.1455
AMDHD1	0.1037	0.2412	0.2246	0.1183	0.3423	0.1161	0.0583	1.63745	1.4416	16.3615	0.2615	0.169	0.0951	0.18465	0.0639	0.1169	0.18265	0.18395	0.66515	0.1278	0.097
AMDHD2	3.3673	3.7845	3.6077	2.8073	3.281	2.7533	3.63435	4.6174	6.9284	4.1993	3.20785	2.80655	2.5756	3.63285	4.1596	2.6809	9.06265	2.30385	4.2379	3.2949	3.4885
AMELX	0	0	0	0.18895	0	0	0.00755	0	0	0	0	0	0	0	0.02435	0.2896	0	0.06575	0	0	0
AMELY	0	0	0	0	0	0	0	0	0	0	0	0	0	0	0.12035	0	0	0	0	0	0
AMER1	0.9244	1.0937	1.1486	1.56115	0.6543	1.3084	1.5083	0.90325	0.6588	0.6773	0.9156	1.818	1.6669	0.95525	0.92425	1.8405	0.78065	1.4982	1.3736	0.7412	1.6462
AMER2	0	0.0014	0.0013	0	3.7221	0.0017	0.00225	0.0014	0.0018	0	0.0022	0.0027	0.0013	0.00495	0.0071	0	0.00695	0.0036	0.02625	0.0017	0.0035
AMER3	0	0.002	0	0.0053	0.0869	0	0.01505	0	0	0	0	0	0.0064	0.11165	0.018	0.0095	0	0.01295	0.1797	0.0051	0.0066
AMFR	16.1724	27.3925	15.6035	18.5853	32.1354	17.433	65.7874	20.0079	20.8016	23.1284	16.7203	19.4382	13.2525	20.1489	19.9245	18.3837	20.4206	14.4613	15.826	24.4999	16.3645
AMH	0.4991	0.3745	1.0303	0.5403	2.4162	0.1591	0.4069	0.1627	0.2503	0.0704	0.1601	0.2455	0.3437	0.4693	0.2719	0.3734	0.2066	0.75705	1.97765	0.1287	1.854
AMHR2	0.0077	0.0194	0.0082	0.0064	0.0055	0.0131	0	0.01185	0.0169	0.006	0.0583	0.01765	0.1173	0.0607	0.07425	0.0059	0.0059	0.03065	0.4263	0.0161	0.0248
AMIGO1	1.1708	2.2736	1.1648	1.5114	4.7045	0.5902	2.2346	4.96525	3.2301	1.1133	2.0328	1.45465	1.6125	1.71645	5.1381	1.6949	1.00535	1.68265	1.49065	4.3122	1.4956
AMIGO2	20.979	7.0894	2.9993	4.5809	2.2285	5.9325	7.24555	2.8715	0.8305	0.7127	13.6852	4.45735	2.3055	10.9957	2.16635	4.7858	0.44235	3.59435	1.8202	7.7052	3.9191
AMIGO3	0.01375	0.0087	0.0131	0.0062	0.015	0.0047	0.00985	0.0065	0.0144	0.0081	0.00975	0.0066	0.0206	0.0088	0.0112	0	0.011	0.0192	0.0092	0.0097	0.0144
AMMECR1	4.2164	3.1345	5.4997	4.27105	1.0273	6.1042	1.5483	1.9906	3.0044	1.0591	3.29915	4.6976	4.1012	2.5377	2.23915	3.998	2.31495	4.0788	2.377	1.7739	3.6718
AMMECR1L	7.0938	8.7213	7.0924	7.86075	7.3117	7.1616	3.58005	6.78685	5.9879	3.6781	7.5944	8.6375	5.3703	7.5556	6.3725	8.0217	11.7578	5.61895	8.8402	5.0502	6.91
AMN	0.98575	0.0352	1.8975	8.7512	0.044	0.7438	0.12655	9.3478	24.413	3.9572	1.1507	1.16625	2.0357	4.21835	0.08205	7.9607	0.05555	9.2442	0.53975	0.0717	0.8378
AMN1	1.12865	1.7721	1.0636	0.87265	2.4234	1.1308	1.7767	1.44175	0.929	0.6627	1.40025	2.0647	2.8055	1.38975	1.4304	0.8004	1.6241	0.91725	1.7348	1.5047	1.7087
AMOT	0.79435	3.8573	1.4936	4.6043	4.498	0.4464	3.7995	5.4348	6.1938	0.5033	2.33125	1.6264	5.3888	2.1758	2.804	4.8137	2.56035	2.50275	0.6829	5.0605	3.8942
AMOTL1	4.52	3.9136	5.7089	1.01345	4.9796	12.6414	5.56385	6.33735	5.5252	1.7891	3.48175	7.691	2.7943	5.1852	12.0042	1.1341	8.1935	4.3071	1.17765	4.6358	4.1323
AMOTL2	6.8333	10.7894	12.4128	6.57315	6.5905	10.8629	11.9381	19.543	20.6296	3.2208	10.7524	8.3398	20.7762	8.97415	7.76645	7.3052	8.4503	8.51855	11.4489	15.1083	8.8876
AMPD1	0.0168	0.0947	0.0429	0.06905	0	0.1121	0	0.0422	0.0124	0	0.2192	0.1728	0.0159	0.10125	0.04905	0.0581	0.00695	0.13275	0.12105	0.0188	0.018
AMPD2	6.9876	5.1397	4.9105	8.71685	10.3336	5.3719	1.41365	7.7099	6.4066	6.5809	6.52375	6.9105	7.6895	8.933	6.49355	9.1308	8.2237	6.96025	7.15805	4.7237	6.6513
AMPD3	1.8894	1.9714	3.0238	2.1637	2.4228	3.9958	16.8374	2.90235	2.1563	0.3247	3.36975	2.8747	1.5738	2.77575	3.3465	2.0654	0.70775	2.1579	1.66675	2.0255	1.7326
AMPH	0.12395	0.8361	0.1117	0.15445	3.2104	0.1895	0.0296	0.1101	0.0405	0.0288	0.1647	0.14545	0.2998	0.78265	0.1964	0.1716	0.4598	0.3164	0.60945	0.0824	0.1655
AMT	2.05855	0.9708	1.582	2.50035	2.8954	0.4813	5.18875	3.4905	7.6962	9.2503	2.2428	1.0959	1.5346	3.63455	2.7579	3.9954	0.8902	1.39275	4.01755	2.4328	2.9916
AMTN	0.04625	0.0223	0.805	0	0	3.0941	0.0149	0	0	0	0.0319	0.9943	0	0.1547	0.3125	0	0	0.01585	0	0.0337	0
AMY1B	0	0	0	0	0.0097	0	0	0	0	0	0.00975	0	0.0602	0	0	0	0	0.0113	0	0.0059	0
AMY2A	0	0	0	0	0.0232	0	0	0	0	0	0.0059	0	0.0129	0.67585	0	0	0	0.0106	0	0.0115	0
AMY2B	0.2813	0.4591	0.5032	0.2899	0.819	0.0938	0.6208	0.91855	1.197	0.6415	0.65415	0.2335	0.6802	1.3348	0.3939	0.2691	0.2676	0.265	0.286	1.3541	0.407
AMZ1	0.0494	0.2606	0.0531	0.03655	0.4549	0.0759	0.01945	0.12425	0.0301	0.0255	0.12225	0.09365	0.102	0.1101	0.0345	0.0386	0.0611	0.13155	0.121	0.0327	0.0578
AMZ2	15.1854	18.0549	13.9065	11.4107	21.857	11.969	9.80975	15.6993	19.1464	6.2012	15.2469	18.3012	13.5197	9.65825	12.2967	11.2477	14.9006	8.70795	14.6753	13.2247	11.7421
ANAPC1	1.3181	1.7055	1.2801	2.10595	1.2096	1.6015	0.787	1.27585	1.0425	0.5878	1.46565	2.00185	1.9593	1.12665	1.21745	2.2813	1.2616	2.45425	2.8418	0.9275	1.0996
ANAPC2	8.30795	7.5238	8.8633	7.37515	8.9902	6.9323	7.74225	6.81395	8.2209	7.4207	6.6805	6.4852	6.8691	7.611	11.668	7.4065	8.7243	7.11	9.04465	6.6047	10.0857
ANAPC4	3.97225	3.313	4.0089	3.367	3.5153	2.741	2.11375	3.0747	3.3659	1.9076	3.74935	3.13035	2.4219	3.338	2.6333	3.2938	2.95905	2.75895	7.3035	3.1919	4.9582
ANAPC5	10.5763	10.3594	11.2633	12.2073	10.7593	9.6606	8.26395	8.0484	8.0012	6.7656	9.29025	12.1202	9.7862	8.34585	11.6545	12.1058	12.9051	7.74675	12.722	8.5	11.3789
ANAPC7	9.8625	9.0822	11.6081	9.5174	11.1725	8.9772	5.04885	5.7982	8.0525	4.933	7.72125	11.9399	8.9123	6.0725	7.82555	9.7257	8.4988	5.7081	16.578	6.9714	12.1876
ANAPC10	2.5147	2.7411	2.9602	2.5634	3.5575	2.3725	2.65825	2.58405	2.0042	1.6198	2.7557	2.8295	2.6404	2.3193	2.2807	2.4857	2.1841	2.3648	4.47695	2.957	2.2537
ANAPC11	23.8138	14.7367	21.3034	19.6632	26.5793	14.8462	10.7446	8.3955	17.175	21.166	17.9876	18.6636	16.7848	13.0727	18.2554	21.1512	17.0467	11.6582	21.3076	12.8654	31.1251
ANAPC13	19.763	24.3636	22.7459	20.1906	29.1139	18.5228	30.9374	19.9388	27.6723	16.6318	21.4872	24.0919	27.3758	18.4036	28.8233	19.9117	20.2157	23.13	19.0309	26.1495	22.3656
ANAPC15	4.47155	3.6542	4.7704	4.6937	4.0392	3.9576	6.2046	2.7851	3.4431	2.6281	3.66535	4.4197	4.2327	3.06655	6.11115	4.73	3.11815	2.39895	4.0852	4.4394	4.5474
ANAPC16	22.0043	24.7998	24.3022	21.261	13.4949	15.7785	18.6049	28.4436	29.7778	18.3599	25.0058	22.8816	24.671	24.0206	34.8899	20.4491	12.3391	19.3276	16.695	30.6337	26.5115
ANG	2.4519	6.6121	3.1857	11.4986	3.0771	1.6484	0.3411	15.715	10.7593	184.23	6.8448	2.486	1.6368	12.2697	14.7972	10.9501	3.28255	8.55085	1.0797	3.0567	3.4146
ANGEL1	3.13025	4.3942	2.9315	5.4997	5.328	3.4525	7.79685	3.74265	3.6443	2.6971	4.5107	4.5339	5.6966	4.6028	4.1225	6.1368	4.85355	5.3897	8.5148	4.236	3.8536
ANGEL2	2.873	5.7406	3.6592	3.18615	4.7336	2.2693	2.1826	4.08285	2.961	2.5533	4.27255	3.8968	3.6787	3.11915	4.55755	3.3334	3.60395	3.3297	4.8489	3.6287	3.3962
ANGPT1	0.2709	0.376	0.1208	0.26245	1.5884	0.2226	9.3086	1.7822	0.171	0.2912	1.11985	0.75825	0.2233	0.5576	1.29845	0.2795	0.298	0.5286	1.52065	0.727	0.1278
ANGPT2	1.6269	1.7479	0.8834	1.0955	7.1331	1.7405	1.9226	15.6904	0.4122	0.7902	1.4128	1.5148	1.5823	1.53175	0.69925	1.1557	0.70665	1.9356	0.8965	1.7125	2.021
ANGPT4	0.04815	0.054	0.0284	0.0129	0.0626	0.0284	0.0668	0.1883	0.0377	0.0111	0.04795	0.036	0.036	0.06805	0.0552	0.0111	0.01075	0.03475	0.0447	0.2288	0.0263
ANGPTL1	0.1591	0.5294	0.068	0.11985	1.4993	0.1494	6.64585	0.4101	0.4427	0.5966	0.4727	0.2457	0.5556	1.52795	0.773	0.1284	0.06565	0.50655	0.26625	3.809	0.3284
ANGPTL2	7.38965	15.3284	4.4866	9.5645	23.382	12.3999	3.1181	20.3667	3.7064	2.8502	12.0786	12.0581	5.8169	15.9516	7.54785	8.9642	7.81305	16.016	2.85925	5.3832	7.2887
ANGPTL3	0.0314	0.0158	0.0218	0.01415	0.0071	0.009	0.0331	0.50715	0.0837	86.6553	0.0233	0.02145	0.0267	0.05975	0.09315	0.0134	0.01255	0.08595	0.02165	0.0159	0.0233
ANGPTL4	13.0204	3.583	10.4651	2.58535	16.611	11.8941	1.4215	300.36	4.4007	34.4601	10.5205	8.477	3.7923	14.9353	3.69145	2.007	6.0643	2.71195	7.7665	15.6958	6.1688
ANGPTL5	0.0071	0.0216	0.0056	0	0.0383	0.0048	0	0.01665	0.0067	0	0.04055	0.0135	0.0098	0.03115	0.0105	0.0063	0	0.0207	0.0253	0.0498	0.0079
ANGPTL6	0.1618	0.1704	0.2211	0.1558	0.6436	0.1679	0.0523	0.1374	0.1713	1.0934	0.27665	0.22185	0.2125	0.21865	0.10225	0.1462	0.3485	0.2908	0.57105	0.1704	0.1861
ANGPTL7	0.02165	0.0254	0.0132	0.01755	0.0336	0.0316	0.0117	0.02085	0.0593	0	0.0295	0.02255	0.0263	0.43315	0.641	0.0197	1.3907	0.12585	0.0279	0.013	0.0327
ANHX	0	0	0	0	0	0	0	0	0	0	0	0	0	0	0	0	0	0.00275	2.1511	0	0
ANK1	0.12345	0.092	0.3031	0.1019	0.366	0.4424	0.02665	0.70515	0.7779	0.0177	0.1175	0.12165	0.104	0.51405	0.2364	0.0949	0.05045	0.37705	0.70445	0.0518	0.1783
ANK2	0.12375	0.5789	0.0937	0.1358	9.6602	0.1543	0.18475	2.05085	0.7602	0.0848	0.46925	0.2614	0.358	0.57685	0.4215	0.1307	2.8234	0.4157	1.10845	0.3528	0.4776
ANK3	0.8664	1.9607	1.3681	0.80695	0.4886	1.4547	2.1523	2.5627	3.4872	0.1206	1.4543	1.4538	0.9019	0.8612	2.98695	0.7454	0.06135	1.1637	0.637	1.9919	1.3978
ANKAR	0.30545	0.3378	0.2773	0.3131	0.3449	0.1639	0.29975	0.6032	0.4117	0.2554	0.4104	0.33855	0.4505	0.4298	0.62245	0.325	0.20185	0.53975	0.22265	0.5515	0.2912
ANKDD1A	1.7738	0.7291	1.0187	0.4575	2.1618	0.7205	0.3575	0.90885	0.5992	0.3268	1.02805	1.05115	1.1366	1.11005	1.0797	0.4788	2.0161	0.6711	1.5771	1.2653	0.9571
ANKDD1B	0.20215	0.0781	0.1022	0.7664	0.1144	0.072	2.82475	0.71575	1.5577	0.0475	0.61215	0.1877	0.074	0.3513	0.139	0.647	0.0672	0.2025	1.1076	0.4094	0.2483
ANKEF1	2.2518	3.7899	2.6974	3.26435	0.3674	2.8378	1.90675	1.7361	2.3033	1.5026	2.5698	3.13235	2.9649	2.10835	2.02825	3.3719	0.221	3.2805	1.7765	1.8357	2.3915
ANKFN1	0.0442	0.0286	0.0149	0.0379	0.8886	0.0179	0.00265	0.00615	0.0033	0.0028	0.1785	0.0464	0.0391	0.1605	0.0283	0.0338	0.03325	0.05415	0.01765	0.0027	0.1625
ANKFY1	3.5945	5.2033	4.3043	3.61725	8.9961	4.6826	3.4192	4.50335	5.7504	1.8596	4.7327	4.15125	3.9684	3.5777	4.13665	3.4822	6.1672	5.4961	3.8193	6.2126	3.8801
ANKH	2.9427	7.3077	3.9859	11.897	7.3078	6.5843	1.9001	5.8381	3.0274	6.8278	5.79415	7.4344	6.1409	10.3864	25.2831	13.3426	3.8249	6.89205	2.21835	9.473	3.9712
ANKHD1	0.4413	0.4544	0.4951	0.4495	0.2608	0.3779	0.5261	0.6553	0.434	0.3734	0.5376	0.46775	0.4103	0.49615	0.4688	0.4337	0.34155	0.7587	0.7937	0.4227	0.3601
ANKHD1-EIF4EBP3	0.4043	0.4136	0.3173	0.2728	0.2565	0.2612	0.3141	0.4091	0.4363	0.2758	0.3988	0.2138	0.2243	0.3553	0.6779	0.2408	0.33185	0.4226	0.3072	0.4763	0.4034
ANKIB1	8.08835	11.0214	7.6594	7.2739	15.8256	7.5235	4.28865	11.0612	13.4606	2.7586	9.1464	9.47915	7.0003	7.3362	6.3239	7.1292	6.92805	9.3494	8.48325	6.4355	6.6276
ANKK1	0.32195	0.212	0.3547	0.088	0.0997	0.3341	0.04545	0.1973	0.1656	0.0302	0.1919	0.513	0.1294	0.17195	0.45015	0.1078	0.0728	0.0828	0.16455	0.1026	0.2676
ANKLE1	0.2439	0.135	0.4961	0.1229	0.4366	0.1874	0.05275	0.1242	0.1176	0.0708	0.2292	0.31715	0.7986	0.13125	0.1263	0.1467	0.30715	0.1612	0.89355	0.105	0.3974
ANKLE2	6.0039	4.8371	7.9262	4.35705	3.7264	6.8013	3.31175	4.70395	4.025	1.9682	4.98685	6.09405	4.7624	5.55585	3.6313	4.3543	4.47675	4.1713	6.31225	5.256	4.0564
ANKMY1	1.06625	1.2755	0.9071	1.30525	0.7756	0.638	0.5964	0.9778	1.0444	0.7171	1.26155	0.95845	1.1128	1.233	1.07795	1.3243	0.8016	0.99375	0.80275	1.2141	1.6554
ANKMY2	7.07975	6.8102	5.952	7.6652	13.8309	4.4173	13.8849	9.31635	10.9911	3.4855	6.98315	6.8387	4.136	7.66065	5.9511	6.9978	6.5755	8.60215	4.9888	10.0242	4.5495
ANKRA2	4.60515	6.3491	5.3486	5.88745	6.6151	3.2762	4.01615	5.24115	4.4607	4.0779	6.10245	5.37695	4.0525	5.4518	8.3341	5.7319	3.79545	4.5831	4.74645	8.1532	4.3435
ANKRD1	0.05855	0.0903	0.049	0.0286	0.0867	0.2821	0.0708	0.2633	0.3302	0.3519	0.4961	0.24585	0.1429	1.0621	0.11955	0.0244	0.02455	0.0681	0.1255	0.0392	0.2062
ANKRD2	0.1999	0.1121	0.2593	0.0269	0.1088	0.4649	0.21145	0.2007	3.8265	0.0804	0.0984	0.4489	0.4689	0.2802	0.10295	0.025	0.0435	0.06185	3.0279	0.0455	0.1594
ANKRD6	0.83815	1.0567	0.8133	0.1708	2.7778	0.5183	0.68075	2.3064	1.6252	0.675	1.51635	1.6717	3.003	1.62785	0.99405	0.2057	1.0294	0.60075	1.0324	1.8369	1.2059
ANKRD7	0.0301	0.038	0.0114	0	0.3191	0.0161	0.3598	0.2115	0.5434	0	0.10645	0.14635	0.2916	0.06455	0.0281	0	0.3826	0.02065	0.70895	0.2004	0.0444
ANKRD9	3.75435	2.3416	5.8008	5.50515	2.538	3.6727	19.4998	1.49165	3.972	1.8675	2.57595	2.72235	3.6655	3.00305	3.3887	6.1429	3.8436	5.0643	2.05005	1.3354	2.4066
ANKRD10	18.1772	16.3354	15.5874	21.3923	20.2728	8.2801	7.42515	16.3588	19.5863	8.4584	16.8268	11.6518	9.0385	29.4899	18.0696	23.9551	13.3356	16.458	11.9551	13.7354	19.7766
ANKRD11	5.5237	4.4105	5.9326	5.52325	4.6382	6.1223	6.55265	5.48495	6.9072	2.2751	5.71915	6.4088	5.9339	5.89735	4.6857	5.6192	5.7086	10.3722	8.86905	5.7492	5.5341
ANKRD12	2.94645	4.7181	3.0341	1.6966	2.3726	3.0194	4.59755	3.9891	2.5279	1.7089	3.6682	3.0365	2.0726	3.3902	3.72085	1.6235	1.93355	5.7537	2.6464	3.8115	1.9514
ANKRD13A	7.1176	6.8093	8.0155	5.4716	5.3731	6.8759	14.1698	12.94	11.518	3.8642	9.43825	6.81505	6.0521	6.4483	6.18	5.296	7.1716	7.3099	6.9957	12.3728	4.8048
ANKRD13B	3.2386	2.5777	2.4568	4.1955	6.5884	2.6264	0.1997	1.15985	2.8241	0.4019	1.4388	3.6123	1.8748	2.0708	1.89545	4.6962	3.00455	3.0943	1.62485	0.8552	2.4854
ANKRD13C	4.27655	5.875	5.4483	4.6685	5.6558	4.6045	3.1948	5.46265	4.3761	2.2441	5.82385	4.61	3.9991	4.53385	6.0054	4.515	4.72775	5.5027	5.3022	4.8921	4.3119
ANKRD13D	10.9931	5.4778	7.7513	4.2452	4.9392	6.5055	2.59035	2.9657	4.0852	1.7607	6.00775	6.3788	5.8099	6.13145	4.9522	4.3211	6.80535	4.7238	4.61855	4.1942	8.5578
ANKRD16	3.0551	3.1343	1.921	3.1164	2.0224	1.6698	1.378	2.25575	2.1895	2.0906	2.03345	2.7455	4.6374	1.88065	2.89355	3.3049	2.2994	2.4187	2.773	2.1491	3.7576
ANKRD17	6.70615	11.4754	7.4848	8.7738	7.9841	9.0254	8.56385	8.4319	6.3038	4.0058	8.7865	9.0736	8.869	7.19855	9.2901	8.917	8.54715	11.2641	6.90245	7.4906	7.9056
ANKRD18A	0.13915	0.1218	0.5142	0.31725	0.0163	0.1563	0.25025	0.10405	0.3723	0.0315	0.2507	0.30615	0.097	0.3106	0.36025	0.268	0.0027	0.37205	0.1172	0.2736	0.1547
ANKRD18B	0.4659	0.0053	0.5055	0.00815	0.0094	0.3381	0.0041	0.0049	0.1305	0.004	0.06165	0.4385	0.0073	0.02835	0.1309	0.0081	0.01955	0.0323	0.1313	0.0114	0.0067
ANKRD20A1	0	0.0038	0.0101	0	0.0292	0	0.0114	0.0078	0.0066	0	0	0.0071	0.0038	0.00645	0.0066	0	0.00575	0.0087	0.0104	0.0049	0
ANKRD20A8P	0	0	0	0	0	0	0	0.0022	0.0027	0	0	0.00235	0.0016	0	0.0084	0	0	0.00335	0.003	0.0113	0
ANKRD22	6.42375	2.9289	10.3947	20.5951	2.7219	10.7467	2.07445	1.4122	0.4483	0.2457	8.83605	7.77875	1.0206	10.9673	4.7732	17.4273	0.8736	13.1509	2.21245	0.7555	2.9028
ANKRD23	0.2681	0.2477	0.2248	0.1895	0.2723	0.1705	0.05295	0.18355	0.2014	0.1256	0.25515	0.23315	0.2183	0.22245	0.33415	0.1823	0.2606	0.15	0.20445	0.2111	0.3575
ANKRD24	0.2349	0.3447	0.2553	0.20105	1.065	0.0912	0.2944	0.5471	1.1363	0.9107	0.35215	0.21265	0.1806	0.4389	1.42985	0.2012	0.1311	0.25595	1.48685	0.5725	0.2849
ANKRD26	1.1617	1.8193	1.224	0.90305	0.6913	0.8735	0.9616	1.1712	1.1241	0.5053	1.0604	1.1509	1.1058	0.81365	0.9984	0.8775	0.68205	1.7201	2.02795	1.0523	0.9636
ANKRD27	6.82345	5.3587	6.0298	7.5122	3.3934	5.5035	3.83275	4.0881	3.58	1.9928	4.7516	6.2649	5.2814	4.13215	5.6901	8.3199	4.71305	5.37765	4.75035	4.0319	4.3514
ANKRD28	4.0184	5.9107	3.941	4.23255	3.6573	2.9029	5.5476	3.0121	4.4657	2.8617	4.59865	3.2514	4.5229	4.1417	3.90605	4.0753	10.0775	4.50565	4.66175	5.2813	3.8389
ANKRD29	0.1613	0.4419	0.8936	0.3481	0.3989	1.8143	7.67435	1.96025	3.1482	1.0298	1.57005	1.49395	0.1881	0.90975	1.8201	0.4019	0.1626	0.91265	0.48355	0.1599	0.3451
ANKRD30A	0	4.6991	0	0	0	0	0.1627	0.0031	0	0	0	0	0	0	0.0044	0	0	0.0043	0.0031	0.0024	0
ANKRD30B	0	0.4204	0	0.00715	0.0039	0	0.0076	0.0027	0	0	0	0	0.0044	0.0035	0.0074	0.0034	0.0528	0.0064	0.0035	0.0264	0
ANKRD30BL	0	0	0	0	0.0111	0	0	0	0	0	0	0	0.0195	0	0.00445	0	0	0.01335	0.0093	0.0028	0.0148
ANKRD31	0.04285	0.0895	0.0288	0.0191	0.0211	0.0407	0.09125	0.10575	0.0665	0.0216	0.05775	0.04485	0.0714	0.0522	0.0506	0.0231	0.04675	0.0477	0.1061	0.0566	0.0481
ANKRD33	0.0049	0	0	0.0117	0.0086	0.0041	0.00465	0.0187	0.0155	0.0075	0.0081	0.0097	0.0251	0.0112	0	0.0152	0	0.0125	0.12255	0	0.0117
ANKRD33B	0.19125	0.3732	0.413	0.10455	0.4521	0.9498	5.53875	7.06615	3.7739	0.0846	0.28425	0.49035	1.9258	0.3319	0.30795	0.1185	0.16565	0.3462	0.63185	0.1569	0.1866
ANKRD34A	0.3316	0.2832	0.2383	0.16875	1.07	0.2097	0.08495	0.3429	0.2935	0.1482	0.3549	0.28815	0.2815	0.5625	0.65175	0.1685	0.82455	0.36715	0.411	0.2211	0.3064
ANKRD34B	0.02325	0.0118	0.3377	0	0.0219	0.0163	0.01145	0.00775	0.0124	0	0.1012	0.0491	0.0473	0.0107	0.2066	0	0.02155	0.02435	0.1427	0.0041	0.0636
ANKRD34C	0	0.0031	0	0	0.0104	0	0	0.0037	0	0	0	0	0	0.0255	0	0	0	0.00325	0.00665	0	0.0034
ANKRD35	1.29755	0.598	1.9872	0.2237	3.7459	2.2194	0.04625	0.1912	0.0644	0.4913	0.88615	0.97885	0.2414	1.43075	1.41415	0.2413	0.24625	0.5159	2.66175	0.1708	2.2271
ANKRD36	0.1496	0.3706	0.2476	0.20635	0.2121	0.1297	0.1148	0.3297	0.1914	0.0627	0.28125	0.28065	0.3187	0.31935	0.22915	0.1825	0.1662	0.6786	0.4575	0.2356	0.161
ANKRD36B	0.12455	0.2617	0.1999	0.1735	0.1487	0.1123	0.12175	0.2002	0.1166	0.0364	0.20805	0.2091	0.2802	0.21325	0.17605	0.1571	0.1177	0.5847	0.33895	0.1585	0.1158
ANKRD36C	0.1375	0.3273	0.2536	0.1577	0.2583	0.1216	0.1301	0.1991	0.1265	0.0514	0.2768	0.2476	0.3515	0.5925	0.15895	0.1396	0.0994	0.844	0.22305	0.1194	0.1319
ANKRD37	1.74905	1.4268	2.8319	1.6897	2.1698	1.8977	2.1525	4.1753	2.5599	0.9953	2.1008	1.8735	1.6499	2.14415	7.29375	1.5566	2.31655	1.0161	2.13325	1.4156	2.2372
ANKRD39	2.22435	1.7356	1.7298	2.155	1.5802	1.5522	0.88785	1.82245	1.8263	2.3383	2.20085	2.306	2.0268	1.6059	2.126	2.0116	3.5236	1.79685	2.2855	1.5251	2.291
ANKRD40	9.10415	11.5895	7.5026	8.24605	18.4746	8.6146	6.3689	12.8635	10.5406	5.745	11.4429	11.8422	8.8383	8.84005	9.25795	8.476	12.5215	10.7439	15.1395	8.2635	6.4647
ANKRD42	1.44385	2.513	1.1254	1.44925	1.818	0.973	1.87895	2.633	3.5463	0.6246	1.91665	1.4352	1.698	2.0837	2.03345	1.3823	1.4027	1.8073	1.0869	3.5178	2.1957
ANKRD44	0.54985	1.0241	0.7788	0.5408	1.7611	0.4781	1.07905	1.80545	1.1907	0.5453	1.7611	0.92225	0.5559	1.0718	0.6198	0.4973	2.4176	1.0185	0.91625	0.7027	0.4082
ANKRD45	0.05755	0.0767	0.0448	0.0338	1.1102	0.0385	0.0813	0.2785	1.1905	0.0447	0.41495	0.20505	1.2036	0.15465	0.09345	0.0275	0.1121	0.10825	0.35655	0.1185	0.7296
ANKRD46	3.2306	4.063	2.2255	3.30525	6.438	2.5708	4.1457	4.39565	2.2852	3.6182	3.3666	3.6368	3.2532	2.21675	3.7788	3.5391	1.8508	2.4562	4.045	2.9989	2.6136
ANKRD49	3.45445	3.8396	4.1334	4.2008	3.1103	2.7001	3.3629	3.27215	2.6179	1.9386	3.9899	4.23855	4.1246	3.6149	3.3804	4.3408	1.94265	4.2138	2.9118	4.3551	3.5421
ANKRD50	4.45365	8.0847	3.5567	2.38835	2.5515	4.3479	2.6849	3.89305	2.0949	1.3019	5.2598	4.63895	1.6799	4.4712	5.77635	2.2871	4.91525	3.5839	1.5223	3.1442	2.6011
ANKRD52	6.41205	8.1712	6.7544	8.48245	8.369	7.9948	5.54475	5.92865	10.4058	3.1601	7.14825	8.2377	8.2732	6.4973	7.62655	8.4821	11.8313	11.2136	7.2229	5.1944	7.265
ANKRD53	0.1397	0.237	0.131	0.0931	0.9781	0.1227	0.07055	0.5789	0.5298	0.1021	0.3404	0.3442	0.5277	0.38305	0.28625	0.0886	0.5205	0.25965	0.38455	0.795	0.4682
ANKRD54	6.01395	5.3699	5.7783	4.8584	6.9073	4.7579	5.45355	4.44845	6.2418	4.2442	4.79805	5.64625	4.4955	5.03	6.1169	5.2671	11.3003	4.1432	5.33785	5.9896	9.5227
ANKRD55	0.0225	0.072	0.0354	0.02695	0.1492	0.0346	0.01075	0.1513	0.0631	0.1061	0.099	0.03525	0.0324	0.0891	0.03355	0.0281	0.0583	0.08935	0.98735	0.0486	0.0263
ANKRD62	0.00475	0.0039	0.0042	0	0.0036	0.0121	0	0.0032	0	0	0.0047	0.0293	0.0058	0.00595	0.0032	0	0	0.0134	0.01565	0.0026	0.0077
ANKRD65	20.8669	1.8966	11.1861	0.42875	2.6496	4.3157	0.39195	0.89075	0.2754	0.8588	10.7614	8.9485	19.0614	4.65675	3.62355	0.4755	0.5142	1.09105	0.8003	2.29	6.3949
ANKRD66	0	0	0	0	0.0104	0	0	0	0	0	0.0544	0.01305	0.0164	0	0.09065	0	0	0.00345	0.00565	0	0.0813
ANKS1A	9.84705	7.5534	7.1386	8.7517	5.2331	8.233	7.1017	6.4082	5.7927	2.3153	8.20705	7.302	8.0581	6.52925	6.8215	9.1495	20.581	8.7217	7.9662	6.1795	7.3086
ANKS1B	0.017	0.642	0.0202	0.01065	1.1432	0.0125	0.06765	0.63025	0.338	0.0447	0.0547	0.0206	0.3173	0.0719	0.25515	0.0105	0.11995	0.05385	0.07425	0.2303	0.0993
ANKS3	2.31625	1.9297	2.3202	1.8703	2.3784	1.1656	2.65055	2.8003	6.1528	1.2224	2.027	1.61485	1.5722	2.8831	3.25585	1.9202	2.04905	1.32185	2.46085	2.2178	3.3561
ANKS4B	0.0049	0.0034	0.0057	12.0793	0.0044	0.0042	0.00435	3.2184	1.848	4.6459	0.02415	0.0045	0.0027	2.0079	0.0102	11.2456	0.00345	4.70065	0.05055	0	0.0319
ANKS6	2.9236	0.8154	3.2633	5.20795	2.9223	3.0765	2.20015	3.0595	4.7563	1.1107	3.7292	3.26045	3.7892	3.5573	2.46015	5.5676	3.09035	4.0432	3.60165	8.1896	3.6646
ANKUB1	0.0072	0.0033	0.0116	0.0034	0.0543	0.0192	0.0023	0.0062	0.0048	0.0024	0.0257	0.0582	0.0096	0.006	0.0044	0.0028	0.00575	0.01875	0.0033	0.0024	0.0262
ANKZF1	6.20845	5.1394	6.962	7.4585	4.7521	4.6296	1.8003	6.58315	6.8688	4.5397	7.06015	6.42975	7.154	7.27	7.74305	7.6738	4.6815	4.22225	7.59545	4.9191	8.8211
ANLN	9.0873	5.614	15.4562	9.83845	7.3312	14.1099	0.37965	1.33205	0.6496	1.2527	5.83345	12.0819	5.1235	3.6773	0.52965	8.8899	6.998	10.4252	16.0267	0.4293	4.5013
ANO1	7.30645	18.2131	5.6028	4.3358	0.4192	18.4129	1.28645	8.10305	0.6251	5.499	2.96805	5.2037	2.9115	22.7328	3.9548	3.5011	1.2663	14.2188	1.25715	9.2569	10.6953
ANO2	0.08055	0.2268	0.0816	0.07055	0.1518	0.0886	0.1852	0.4593	0.0449	0.0461	0.0814	0.11595	0.3792	0.1161	0.1725	0.0572	0.0447	0.1153	1.782	0.125	0.1093
ANO3	0.0272	0.0276	0.011	0.00355	0.1196	0.011	0.03525	0.49145	0.0484	0.0254	0.1053	0.0534	0.0339	0.05715	0.01885	0.0048	0.01905	0.03035	0.13585	0.1373	0.0139
ANO4	0.041	0.0401	0.0536	0.03185	0.347	0.0509	7.85425	0.93475	0.2256	0.0189	0.06595	0.04805	0.0501	0.23025	0.80755	0.0264	0.46465	0.0364	0.5413	0.0222	0.169
ANO5	0.1164	0.1352	0.0326	0.0779	0.7526	0.0445	5.29075	0.12755	1.2477	0.6063	0.4383	0.11685	0.1238	0.8469	0.7134	0.1233	0.12175	0.64805	0.4311	0.5791	0.1243
ANO6	11.1361	12.44	7.5314	9.2486	11.4628	9.6608	14.6199	26.7307	12.3477	12.1446	9.94985	9.6723	6.744	11.9263	5.52225	9.3907	7.48645	11.5123	8.0987	9.2705	4.8277
ANO7	0.3418	0.2726	0.2559	0.82415	0.2906	0.1597	0.2447	0.61065	0.3938	0.3568	0.4933	0.381	0.9882	0.6137	27.8004	0.6526	0.38155	0.76975	0.5342	0.4052	0.6388
ANO8	2.97	3.5557	3.6573	2.39735	6.9929	2.0484	2.1043	2.2289	3.5427	1.7404	3.5039	2.3326	4.9263	3.58645	2.798	2.1961	2.2951	2.98515	2.25665	2.1941	4.6843
ANO9	4.78215	2.3527	5.5744	19.6517	0.0387	2.7817	0.89435	1.8091	3.8726	0.2446	4.9979	3.1151	4.9973	4.8014	1.0781	21.7234	0.39345	6.00415	1.29165	1.195	5.8395
ANO10	8.1778	8.7489	4.9169	8.131	6.0221	4.6037	19.1802	5.91195	9.8995	4.1379	5.70045	4.39145	4.5471	5.62635	6.59655	8.6475	7.49155	4.30645	6.13635	7.445	8.8192
ANOS1	0.39045	3.0723	1.037	0.9474	7.979	1.1004	1.13555	1.2052	0.3577	0.0935	3.43565	2.5523	1.5051	1.16375	2.15595	0.8164	0.23945	1.27445	1.5885	6.7721	0.506
ANP32A	19.5105	20.1586	19.9507	18.4627	15.7455	12.9316	17.1097	16.2729	14.0647	12.2286	15.6893	17.6375	16.2836	15.6113	21.7313	17.4635	17.9032	11.197	25.1075	14.4705	21.5911
ANP32B	97.2369	79.8186	147.576	121.969	62.9532	103.91	47.2685	64.8302	47.4414	46.1748	74.4142	98.0281	77.8655	74.486	71.3299	118.758	77.8152	88.8503	84.5418	79.9926	83.3457
ANP32D	0	0	0.0193	0.0225	0.0705	0.0145	0.01465	0	0	0	0.0154	0.01965	0.0214	0	0.016	0.0242	0	0.0344	0	0.0169	0.0422
ANP32E	21.9347	17.3273	32.8784	15.3189	21.0281	18.5994	6.38545	19.7349	11.7317	12.0902	29.9119	24.7067	17.0283	15.327	5.22715	13.3485	17.0953	17.9691	35.3843	21.6659	26.9754
ANPEP	1.98165	7.3427	3.01	6.24625	1.6776	4.5188	0.53765	80.0912	85.6436	95.4184	5.0535	3.7362	5.171	19.6076	28.8222	5.2011	3.842	12.8536	4.8681	1.756	4.2274
ANTXR1	10.2377	24.3248	7.9876	9.1873	21.0311	11.6893	2.8023	11.7045	8.2381	1.048	16.5225	18.3585	12.8918	28.8452	11.0747	8.9081	8.0069	15.7065	2.86245	9.7027	10.5529
ANTXR2	3.3787	3.5328	1.6858	5.92325	2.6482	2.7968	0.7915	5.80105	1.7076	2.4256	6.00965	3.04645	1.104	11.016	17.898	4.6967	1.2942	6.13465	1.48125	1.0544	2.0323
ANTXRL	0.0057	0.0158	0.0057	0	0.008	0	0	0	0	0	0.0088	0.00355	0.1918	0	0.0138	0	0.0129	0.00455	0.0146	0.0138	0.0075
ANXA1	56.6119	24.1715	170.069	13.1467	68.5163	270.642	8.80125	39.573	69.7276	3.9749	60.6814	112.224	43.5151	65.6459	24.5532	10.7375	58.8237	20.7081	11.7942	279.417	48.3163
ANXA2	94.0677	80.5831	167.463	96.929	45.3697	175.473	25.6864	49.3658	76.0677	31.0218	94.2542	134.646	64.9405	177.066	22.6421	85.2643	97.2836	95.9087	36.9772	70.546	76.9631
ANXA2R	1.0305	0.7708	2.3059	0.48825	2.4339	0.9529	0.37445	1.59125	1.001	0.6943	1.4111	0.8518	0.3633	1.1466	0.9789	0.3786	0.57015	0.8745	0.8365	0.5304	1.1595
ANXA3	3.1954	3.7737	11.4194	19.0708	0.1603	7.1474	2.90155	0.8106	7.1456	0.1288	8.4235	5.08575	9.3355	20.794	18.6176	19.1451	1.36645	13.0178	4.96895	16.3263	6.7863
ANXA4	12.672	8.4279	12.4091	31.4265	3.9469	9.7252	13.9642	70.1278	38.7056	11.6943	13.1645	11.6745	7.2757	60.1827	7.56805	28.7936	7.60625	27.9477	2.11855	10.7835	11.0992
ANXA5	60.7953	106.011	84.1742	60.0986	208.162	84.4567	60.5052	134.885	109.045	48.1791	115.649	79.5335	77.9641	158.406	123.51	54.6061	342.441	84.1526	76.2348	134.399	87.0206
ANXA6	10.6972	54.2626	9.7327	18.4597	37.166	11.0092	20.8069	38.0766	18.2255	33.5196	22.098	14.0886	12.6178	34.877	20.6167	20.2446	25.3449	15.1679	50.9894	24.9436	17.6233
ANXA7	39.8129	55.6972	45.976	44.0754	29.1002	51.4768	35.2413	46.7034	65.4185	42.8209	50.2903	51.4492	29.6638	45.6448	51.6735	41.6378	23.1792	29.7531	29.6766	61.6224	41.0217
ANXA8	8.8761	0.1402	12.5154	0.0038	0.0039	14.4251	0	0.00415	0.0025	0.0127	0.09515	6.16895	0.0862	0.97125	0.1916	0.0038	0.14095	0.04685	0.0182	0.0109	0.0286
ANXA8L1	2.958	0.0964	4.6627	0.01215	0.0072	5.1237	0	0.0116	0.0107	0.0045	0.06435	1.7002	0.0795	0.47805	0.45195	0.0098	0.0653	0.06865	0.01535	0.0234	0.0141
ANXA9	9.9095	19.3777	3.8518	4.26355	3.5603	1.9881	11.7733	4.75695	5.4978	20.6465	4.383	2.0532	4.1928	9.8552	3.29265	5.1226	3.5978	4.0661	0.82365	14.4388	2.6471
ANXA10	0.41075	0.0232	0.0361	0.03745	0.0123	0.0758	0	0.02745	0.0207	4.5115	0.0793	0.11615	0.0297	32.8907	0.0495	0.0191	0.00885	10.0181	0.01	0.0092	0.0264
ANXA11	32.5504	20.0981	30.2031	39.6315	6.5214	22.3147	35.5119	23.7263	51.4881	14.3246	35.2781	21.681	40.1742	45.0357	34.4992	38.4274	17.8819	43.9522	11.8805	22.5549	33.8709
ANXA13	0.0163	0.0654	0.0117	4.68095	0.0701	0.0617	0	3.71245	7.3124	2.8268	0.03225	0.03905	0.2222	1.91205	0.04	3.9876	0.0881	2.585	0.0417	0.0033	0.04
AOAH	0.69495	1.9945	1.3037	6.00705	3.2548	1.3856	0.64025	5.65845	1.745	0.9154	2.938	3.4102	1.3574	1.94655	1.117	6.7013	0.85635	1.838	3.8072	0.5985	0.8719
AOC1	0.2818	0.1566	0.5027	50.2754	0.0406	0.7153	0.11665	46.5065	27.3781	0.0934	2.22005	0.34685	2.1023	17.3428	0.8434	54.3546	0.1329	29.0646	0.2325	0.4764	3.4585
AOC2	0.7523	0.2581	0.2822	0.16785	0.3027	0.2161	0.47085	0.39805	0.3655	0.3485	0.3456	0.4197	0.2764	0.37095	0.3837	0.1551	0.3176	0.2554	2.48005	0.202	0.5878
AOC3	3.4476	5.2015	0.7814	2.98635	0.4547	1.0421	2.68865	8.56515	1.0804	3.0464	9.5605	4.2797	1.0195	11.1508	13.4973	3.3168	1.16595	5.7943	4.20905	4.0017	1.1598
AOX1	0.1478	1.0248	0.1979	0.32315	0.6292	0.3684	0.16375	7.9843	7.1379	79.5655	1.0114	0.55865	0.5514	2.20935	2.61095	0.3232	0.27795	0.522	1.8694	0.2772	0.1446
AP1AR	6.80455	10.6458	7.1313	10.8397	5.2117	5.6548	9.88	8.5553	6.0911	4.3835	5.9735	6.5892	4.1408	6.4367	6.38585	10.2943	5.70105	7.97205	4.43945	4.6982	4.9505
AP1B1	32.4138	21.1621	22.5874	21.4145	26.4062	26.8236	39.4597	18.6541	22.1586	13.2909	22.2964	27.789	15.666	19.9346	35.4791	21.0353	23.6856	22.3006	22.723	17.6422	25.8283
AP1G1	8.42805	10.9006	9.2759	9.31195	8.5499	9.505	11.3361	10.8238	12.5123	5.1556	10.5888	9.56675	5.718	9.0451	10.0701	8.6576	7.7142	9.2898	9.3624	9.3021	7.6131
AP1G2	9.3341	6.3406	7.4563	6.825	1.4378	5.1659	3.62755	3.51415	5.9343	1.3135	6.5063	5.5277	5.3834	7.97805	6.5284	6.9101	3.77115	5.9176	6.7893	4.0006	5.9939
AP1M1	4.09445	3.5365	3.2933	2.77405	7.102	3.7545	3.9637	4.93595	5.7772	5.9565	3.5563	3.72795	3.8818	3.49865	3.01145	2.8884	7.44315	3.0271	4.92355	2.8618	4.3864
AP1M2	46.4746	50.1585	34.8708	68.3658	0.0193	23.3494	43.7991	3.9444	14.8457	0.8978	35.1806	22.2709	50.4214	41.227	53.1485	68.0013	0.25265	38.1283	31.456	67.6271	71.7589
AP1S1	45.3182	34.6667	36.9167	76.5738	61.2386	32.586	29.4782	28.8718	46.4515	31.322	36.3907	36.7565	31.9406	35.3867	37.3081	70.6832	56.7114	28.0566	22.4741	29.0798	39.1266
AP1S2	2.08835	4.7634	3.2565	2.5502	19.165	2.2057	4.9484	6.2859	2.6118	1.3362	3.61105	3.3066	5.1159	3.503	2.7231	2.4717	39.9628	3.4458	3.9563	3.7655	9.6623
AP1S3	1.345	1.0572	1.5218	2.08615	0.3319	1.4136	1.1693	2.1799	4.221	0.2627	2.54755	1.99245	1.1776	3.4294	1.7955	1.7049	1.025	3.75885	0.32615	2.8099	1.0467
AP2A1	15.9747	12.5941	14.38	13.874	16.3306	15.544	6.1034	10.7043	11.0079	11.993	11.65	13.5967	12.9969	13.6308	10.1112	13.8423	17.0781	13.4986	14.6984	10.6456	12.8302
AP2A2	7.10295	8.8952	6.5381	9.03805	11.6153	6.3256	7.89445	10.4368	12.349	7.2043	10.1168	7.1154	6.9318	9.03835	11.1384	8.9855	8.03235	9.1347	7.7844	5.7641	11.6817
AP2B1	25.0918	50.5638	18.5191	42.3026	47.867	22.4232	27.7534	32.9303	52.632	11.9381	36.1482	29.0044	19.3352	36.3105	28.6329	38.2908	35.0973	40.8967	32.4426	39.646	30.5502
AP2M1	95.6212	71.2107	121.959	55.6225	97.3735	113.769	56.9106	73.5828	95.6011	40.5166	57.3282	140.165	107.147	69.6227	75.2758	55.5842	87.8115	51.1416	103.607	70.5455	87.2803
AP2S1	61.5457	44.6585	72.4274	52.6514	61.5686	60.9384	32.3362	30.4458	31.6511	40.7464	38.5616	54.0673	39.3526	41.5566	52.151	48.8377	72.8276	37.1942	50.2749	26.0299	77.509
AP3B1	7.7936	10.5628	9.0253	9.5188	6.6356	8.6599	10.4714	9.22445	8.8103	4.6004	7.916	7.1797	5.1485	8.53755	7.2605	9.2678	7.83545	8.4959	6.39705	10.0881	7.3747
AP3B2	0.1744	0.3029	0.2147	0.02285	2.8831	0.1234	0.22155	0.10485	0.4267	0.0043	0.0814	0.7603	0.6439	0.2614	0.3681	0.0307	0.25905	0.0724	2.15995	0.8232	0.084
AP3D1	20.5373	19.6413	19.4242	24.7877	20.6701	20.5601	27.6515	16.0875	20.5569	15.9904	21.1175	21.0176	16.0944	19.3145	23.458	25.0178	31.1186	23.2933	23.5886	20.0525	23.1626
AP3M1	8.00595	12.3996	8.0601	10.1602	8.1553	7.4955	4.0097	7.4624	6.2705	5.5816	9.64055	9.37325	10.9926	7.26475	11.531	9.8874	7.99355	12.3033	7.5607	7.8222	8.1752
AP3M2	4.15055	4.7171	3.9415	3.1219	5.7175	2.3781	3.32585	4.2007	3.555	0.9859	3.34	5.19465	3.8222	4.52735	3.63215	3.0529	8.4779	2.6251	7.2378	3.2895	3.5823
AP3S1	14.9281	15.8745	18.4342	16.8454	13.6303	17.0614	5.9224	16.4759	8.9163	12.9445	14.4555	13.8776	12.7934	15.8485	11.8239	15.4556	13.3246	12.2091	10.9483	15.4716	13.2369
AP3S2	1.91865	3.0623	2.1725	2.57385	4.1422	1.8787	5.01055	3.3495	4.2626	2.2266	2.6144	2.30805	2.3152	2.47655	3.7771	2.577	2.8558	2.4724	1.8644	3.7437	2.4369
AP4B1	2.9546	2.7553	3.5742	4.00025	4.0834	2.0495	1.10525	2.2815	1.9398	1.7053	3.35595	2.6034	2.8299	4.1856	2.3458	3.8912	2.7176	2.863	4.9364	2.4456	4.1766
AP4E1	1.83495	2.3563	2.2742	1.50675	1.4891	2.9884	1.69845	1.94845	1.6085	1.0982	1.85145	2.3514	1.0512	1.78725	1.2419	1.3812	1.8441	1.9426	2.5114	1.8173	1.3159
AP4M1	5.30445	5.6607	5.3041	5.74765	7.6125	3.8762	2.68055	4.10485	6.0256	1.7064	4.8538	4.7908	4.429	4.68055	5.57185	5.9393	4.76045	3.4009	6.65895	4.7106	7.558
AP4S1	0.92325	1.1502	1.1391	0.7209	2.0523	0.9857	1.6975	1.33065	1.5199	0.5773	1.4265	1.14095	1.5746	1.23365	1.1602	0.6998	0.85645	0.9365	2.14075	1.8646	1.2008
AP5B1	5.97715	4.0869	5.0818	5.0039	2.517	7.0867	6.7784	3.94685	5.461	2.7909	6.31675	6.7825	4.8779	4.9927	3.42915	4.4628	9.3721	7.1862	2.7672	4.6932	4.8762
AP5M1	2.36055	3.475	2.9716	3.39155	3.3758	2.6206	8.1712	2.7658	3.4661	1.638	2.74875	2.72205	2.9711	2.5469	2.7282	3.0846	2.1433	3.25125	2.09175	3.1388	2.8057
AP5S1	2.62365	2.8818	2.5904	2.9236	4.0819	2.7829	4.62855	2.54805	3.4028	2.6318	2.87405	3.31365	3.8064	2.11735	2.94065	3.0424	4.5659	3.2893	2.87785	3.4187	3.1647
AP5Z1	7.50075	4.7324	6.0641	7.8212	7.9653	6.2092	6.13395	4.37635	6.8656	4.9788	6.46685	6.6326	4.454	6.49005	5.7404	8.1792	11.0391	5.8673	10.4082	4.5654	7.1139
APAF1	2.0317	2.6331	2.3014	3.82805	2.3122	1.6578	1.54625	2.71695	2.1131	0.9992	2.761	1.9917	1.4844	2.4436	1.82195	3.4466	1.37015	3.7557	3.68525	1.9282	1.5644
APBA1	0.50875	0.4536	0.3074	0.4167	1.9652	0.3442	0.17005	0.6468	0.4053	0.8319	0.63875	0.58395	0.4087	0.56475	0.88155	0.5289	0.1976	0.5133	0.43425	0.3217	0.2891
APBA2	0.9049	0.6045	0.3561	0.5313	16.1773	0.8831	0.0811	0.2706	1.0154	0.0951	1.88445	2.09405	1.7671	1.19595	1.832	0.5429	3.0143	0.69215	3.1332	0.4986	5.0898
APBA3	3.304	2.3058	3.2442	3.22565	3.71	2.6507	2.9394	3.05065	2.9018	2.7649	2.7268	3.0008	3.1363	2.98505	2.91015	3.1916	3.07385	3.42885	3.74545	2.6691	3.5691
APBB1	1.52495	4.2582	1.2314	1.1905	21.4287	1.2504	8.5915	8.94305	10.7837	2.0539	3.83135	2.31345	3.2674	5.8752	6.33765	1.3875	8.6729	2.03715	5.75845	7.5469	2.8614
APBB1IP	1.4019	3.5615	1.4997	1.1869	8.9304	1.3433	0.6121	14.6759	17.0997	4.5047	4.37815	2.2742	2.4933	3.30555	0.97325	0.9417	0.99825	4.57805	3.13415	1.2221	1.3437
APBB2	1.85945	8.7224	1.6636	2.783	6.1792	2.8984	5.5173	6.51335	1.8778	1.9242	2.7524	2.3721	2.5747	4.45465	2.22955	2.4782	1.8727	3.8353	3.9541	6.3663	2.6898
APBB3	2.64265	2.5744	3.1346	1.95695	5.3717	1.5193	2.624	3.5791	3.9508	3.4374	2.4946	2.4084	3.3602	3.0448	3.24095	2.0239	2.8293	1.7156	2.64105	4.3097	4.7197
APC	1.73955	3.3382	2.2256	1.74485	8.2281	2.5005	1.99285	3.37535	2.0612	1.3469	2.26075	2.10385	1.3184	2.47445	2.491	1.6493	2.0159	3.2133	2.1085	2.0131	1.7869
APC2	0.15725	0.1759	0.2233	0.24935	16.4158	0.2284	0.5599	0.2031	0.2846	0.2076	0.19455	0.2207	0.211	0.19265	0.26475	0.2421	0.4743	0.37205	0.2793	0.171	0.1122
APCDD1	4.0591	2.7063	5.6468	7.1306	15.0022	8.3432	1.10895	2.4963	0.3533	0.1978	2.3248	3.5479	7.5876	7.28165	10.124	11.4367	5.77845	3.13225	4.31835	1.5276	13.9101
APCDD1L	0.23875	0.5086	0.1105	0.0625	0.131	0.8591	0.02745	0.19005	0.0236	0.0051	0.2066	0.4121	0.2153	0.63735	0.0558	0.0645	0.0849	0.22895	0.11805	0.0415	0.1192
APCS	0	0	0	0	0	0	0	0.0174	0	623.605	0	0	0	12.4758	0	0	0	0	0	0	0
APEH	28.1032	24.0121	20.852	37.0562	21.0497	17.7807	43.3556	12.37	37.9756	23.3846	19.9406	15.9384	22.792	18.9691	30.7328	36.4899	33.5629	18.4294	20.9746	29.1945	29.255
APELA	0.0329	0.1561	0.0131	0.0885	0	0.0945	0	0.0061	0.0317	0	0.08535	0.1302	0.1007	0.11465	1.0629	0.0798	0.03725	0.0659	0.6327	0.0047	0.0271
APEX1	82.827	80.6081	77.357	88.6339	86.2009	68.3145	47.3734	63.7548	59.3568	51.9115	75.9835	81.0093	142.985	59.565	79.0445	86.5863	77.3867	66.2531	133.998	73.3369	111.184
APEX2	17.2393	12.8773	18.3564	16.0928	7.8038	14.2914	9.45655	7.63715	10.398	7.5194	10.6791	15.7205	14.2971	10.8598	8.60425	17.6528	12.8948	12.1375	18.5845	7.1929	15.229
APH1A	72.1128	85.2449	69.9679	67.2166	71.7676	57.2063	42.071	50.1703	50.9044	61.8232	75.2437	79.122	75.1484	64.9299	55.3802	67.9488	64.8214	39.1695	42.946	66.5864	68.8508
APH1B	2.2659	4.1939	1.1316	1.58045	6.3726	1.3572	7.83085	4.06425	2.7996	0.9964	2.71965	2.1136	2.5001	3.52605	6.91545	1.604	4.3723	1.7962	4.33	7.7009	1.5742
API5	17.0029	25.6537	22.1206	25.1273	20.7997	21.1918	19.6429	18.3056	15.2428	11.5061	21.111	25.8498	22.4864	16.3242	20.0757	23.6765	15.5076	24.1284	18.605	21.0369	16.4524
APIP	2.6034	3.6736	2.8931	4.01195	3.561	1.9424	4.38465	3.013	2.7124	3.3636	3.18445	3.13385	3.4638	3.20245	4.5215	4.3205	2.31435	3.1022	2.15295	4.2828	2.9621
CENPS	2.4799	2.0987	3.7187	1.73135	1.6859	1.4313	0.71725	2.3904	3.3987	1.1378	2.11115	2.062	1.7177	1.45845	1.94195	1.441	1.69325	1.61745	4.3809	2.3542	2.0707
APLF	0.54585	0.4557	0.5314	0.5053	0.3364	0.5565	0.2016	0.5365	0.4838	0.268	0.4212	0.557	0.4889	0.4046	0.2413	0.5217	0.41785	0.34365	0.42485	0.3896	0.4937
APLN	1.3164	2.0307	1.1786	2.5276	39.8752	2.6621	5.8367	28.0352	0.9861	1.5729	2.73085	2.14205	2.2007	0.7369	2.3482	2.5968	1.36265	1.8161	2.20155	0.8588	1.2715
APLNR	2.83545	8.8251	1.3328	4.69345	33.4422	2.5887	4.5533	14.9785	0.429	3.9418	2.89195	2.2035	1.6935	9.29525	0.86435	5.3016	3.8875	8.608	5.4327	10.7428	2.0591
APLP1	0.50675	1.2936	1.6335	0.2936	49.3267	0.5341	0.46785	0.46595	0.2226	0.2113	1.4556	0.95295	5.6985	5.6146	0.95775	0.2726	0.72525	1.07515	6.5403	0.7489	1.972
APLP2	85.6684	74.1224	50.2217	68.3685	86.2265	56.6298	297.296	98.3418	160.962	68.0454	142.104	86.3936	67.9608	94.8192	155.165	68.4585	41.5138	58.1666	54.8231	418.116	77.7551
APMAP	61.8274	81.5297	50.4488	59.2523	72.2153	45.3997	87.9741	43.4732	59.3792	108.296	60.0315	72.9836	42.2994	44.5579	67.7412	63.0345	62.4265	36.3958	47.6467	133.724	59.6251
APOA1	0.07845	0.088	0.0911	0.10195	0.1763	0.0498	0.02135	0.0665	0.0689	3364.71	0.0929	0.08145	36.0696	0.20325	0.0552	0.1045	0.0449	0.533	4.7723	0.3514	0.4127
APOA2	0.0358	0	0.0147	0.0521	0.0182	0	0.01395	0.03315	0.0207	9282.54	0.0297	0.0255	0.0173	0.02235	0	0.0531	0.0182	0.11155	0.16695	0.0177	0.0389
APOA4	0	0	0	0	0	0	0	0	0	2.901	0	0	0	0.03595	0	0	0	0.0921	0.0158	0	0
APOA5	0	0.0063	0	0	0	0	0	0	0	74.6385	0.0069	0	0.0062	0	0.00595	0	0	0.01935	0	0	0
APOB	0.00715	0.0065	0.0019	0.0065	0.012	0.0049	0.0089	0.31565	0.0261	281.701	0.0118	0.0079	0.0053	0.054	0.02065	0.0077	0.00145	0.0799	0.043	0.0033	0.0032
APOBEC1	0	0	0	4.413	0	0	0	0	0	0	0.037	0	0	2.1155	0	3.9709	0	1.34425	0.02665	0	0
APOBEC2	0.05325	0.0674	0.0519	0.07465	0.0785	0.1333	0.0669	0.1403	0.1373	0.0714	0.217	0.07885	0.2019	2.35955	0.07505	0.0616	0.0652	0.46865	0.18325	0.2049	0.038
APOBEC3A	0.64155	0.1961	1.9791	0.18845	0.1097	7.8193	0.09505	0.30735	0.118	0.0576	0.4588	1.2944	0.3875	0.1822	0.05275	0.1611	0.1952	0.361	1.00295	0.1713	0.1752
APOBEC3B	6.76035	3.1227	14.5136	3.75685	1.8216	8.3876	2.3563	1.1707	1.0054	1.2012	2.5925	9.7069	4.0329	1.9519	0.59625	4.2737	4.2793	3.8318	1.3838	1.0017	4.003
APOBEC3C	33.4344	8.1397	24.0996	9.53685	13.6586	22.986	1.2875	24.365	19.2278	1.7547	18.4609	28.1661	16.7817	15.9515	6.73505	10.3591	35.7309	14.7576	13.3987	16.7606	9.2703
APOBEC3D	2.58535	1.4686	2.6042	1.12345	0.7448	1.5653	0.52575	2.5016	2.1441	0.507	2.2539	2.5949	1.7234	2.0593	0.62615	1.0106	1.3467	1.99735	3.3081	0.8713	1.3376
APOBEC3F	2.7258	1.9174	2.3907	1.09735	1.2905	1.8862	0.96265	2.49445	2.1805	1.1291	2.11605	3.0958	2.5409	1.90235	1.7927	1.0019	1.5937	1.92745	2.05725	2.2734	2.9668
APOBEC3G	4.90045	2.0273	3.5589	1.09655	2.6321	2.4616	0.5429	4.87395	1.7669	0.6742	3.1213	3.9333	3.2344	2.46105	1.0095	0.8727	2.06715	2.23675	4.5395	2.5215	1.9402
APOBEC3H	0.97515	0.4347	0.7718	0.28205	0.3132	0.4136	0.14195	1.2004	0.4889	0.2682	0.89775	0.8446	0.4635	0.4771	0.21285	0.2285	0.51305	0.47675	1.3578	0.9793	0.5586
APOBEC4	0	0	0	0.03645	0	0	0	0	0	0	0.06845	0.0152	0.0274	0.01795	0.00885	0.0348	0	0.04	0.0062	0	0.1217
APOBR	3.2728	3.3027	2.9699	9.67335	2.3105	2.6949	1.11365	2.9744	3.2981	1.252	4.1026	2.484	1.2282	4.92635	1.5891	10.1672	1.48145	2.76445	3.0332	1.7689	2.1151
APOC1	20.7159	32.7675	24.5101	9.02085	122.052	9.6729	8.6458	50.8058	89.0776	2738.44	57.6223	35.6506	21.8532	39.6405	10.6467	8.0314	58.4233	20.5282	108.529	34.2643	16.6503
APOC2	0.0456	0.1247	0.0842	0.07415	2.1911	0.048	0.0339	0.21385	0.1946	41.5314	0.14165	0.1185	0.1414	0.13065	0.06895	0.0816	0.2309	0.20135	0.09445	0.044	0.0651
APOC3	0	0	0	0	0	0	0	0.03615	0	3179.94	0	0	0	0.03815	0	0	0	0.07835	0.0485	0	0
APOC4	0	0	0	0	0	0	0	0	0	0.4423	0	0	0	0	0	0	0	0	0	0	0
APOD	4.13065	46.6297	1.6826	2.80225	53.2779	3.2206	0.93925	1.98565	0.6628	0.4276	9.9087	5.2386	4.0836	88.8172	54.9801	3.6727	427.605	15.6391	8.1767	4.0341	2.6433
APOE	45.8066	88.9405	56.6352	32.4038	681.482	36.0382	127.183	163.657	382.494	2768.9	111.218	80.4657	130.846	90.0697	34.2621	27.607	737.369	84.5249	506.119	136.989	78.9353
APOF	0.0145	0.1097	0.0138	0.01	0.0179	0.0085	0.0104	0.0091	0.0158	16.7665	0.014	0.0115	0.0171	0.01745	3.75655	0.0108	0.00805	0.01975	0.05865	0.0114	0.0291
APOH	0	0	0	0.19285	0.046	0	0	0.2315	0.1946	2791.88	1.36275	0.0413	0.0166	2.588	0	0.1569	0	0.1683	0.0164	0	0.0274
APOL1	84.8192	21.037	107.284	23.6896	5.5376	79.0335	28.9788	51.0504	60.7809	48.9811	37.823	68.5118	26.407	91.3542	16.2873	19.0951	14.9787	35.0844	12.1115	21.7549	51.1177
APOL2	22.6863	12.5553	21.5934	9.206	18.7744	17.7046	20.5627	22.0978	20.6071	18.4706	14.9618	17.0435	11.4897	22.8458	14.3992	8.0601	15.684	13.332	7.92325	10.801	16.8618
APOL3	4.0913	5.377	5.9188	2.61785	2.2143	5.1395	1.63715	9.1027	1.6457	5.8078	5.2994	3.53145	2.4032	5.37155	5.0612	2.3484	1.54395	4.5029	5.59455	2.9638	1.7768
APOL4	8.26495	2.201	4.6247	1.52735	8.3819	2.6827	0.58695	1.5747	0.2538	0.5308	3.07405	4.1097	2.6195	2.5073	4.78055	1.2142	0.7371	2.50275	1.30215	1.0843	7.8505
APOL5	0.0149	0.0213	0	0	0.0274	0.0126	0.03315	0.1119	0	0.0942	0.008	0.0073	0	0.01265	0	0	0	0.0163	0.00975	0.0514	0
APOL6	7.43845	7.9252	8.7436	8.11425	3.752	9.0254	6.44695	10.9459	4.7137	8.6846	10.2197	6.85365	6.1276	7.00825	5.27555	6.7753	4.5025	14.5229	3.8048	6.9955	4.2058
APOLD1	2.5657	3.375	1.4544	2.9946	7.3249	1.6569	4.9102	27.2834	1.2833	2.6684	2.2062	1.9409	1.5983	4.65735	3.886	2.9853	2.2831	3.24265	0.7827	10.5825	0.973
APOM	1.2332	1.3858	1.6024	1.5271	2.7596	0.9605	1.23265	11.5829	6.6045	136.179	1.0534	1.0534	1.3911	1.2272	0.95945	1.5924	1.30145	1.34815	0.78925	1.6166	1.6892
APOO	10.9556	13.6334	16.9626	13.2261	23.9229	8.8901	42.5269	7.57155	15.9754	9.4232	9.2259	13.6508	14.6559	7.5639	14.0175	12.1501	17.4274	10.0219	24.485	9.769	17.8109
APOOL	2.9915	4.8704	2.971	4.2795	3.8179	2.6137	9.1425	4.71615	4.3852	4.4728	4.079	3.44455	3.4879	2.85275	5.1602	4.4901	2.94795	5.8143	2.58995	4.397	2.9333
APP	108.882	167.204	97.0372	169.935	227.354	135.204	219.802	243.993	253.102	55.9394	118.576	136.678	93.4963	142.687	110.681	172.596	96.9624	110.299	149.009	185.142	156.481
APPBP2	3.9013	6.1812	3.6214	3.25045	6.3884	3.248	2.20075	5.13635	5.1294	2.1198	4.77325	4.28225	4.3769	3.6961	6.2685	3.0105	3.8365	3.9109	3.0015	4.4014	3.5429
APPL1	6.6364	11.7615	7.1343	6.91685	8.1481	5.3958	6.91875	7.3945	7.3656	3.3793	7.1981	6.7088	7.7802	6.78685	8.56675	6.8926	5.6499	9.14825	5.12405	7.5217	6.2918
APPL2	6.397	10.162	8.4426	10.8367	14.233	7.1689	6.22125	8.5197	10.4282	4.1249	6.89365	9.5202	7.3872	9.0178	19.0548	11.3682	8.64875	10.3778	5.6778	5.5525	6.6787
APRT	65.7762	39.7494	56.5906	75.7345	27.6614	58.0572	68.4769	38.9603	66.7327	47.2874	53.5507	50.7366	45.224	48.1096	81.1148	75.1336	63.659	39.6035	49.2264	43.1051	62.3487
APTX	8.41595	8.6981	9.776	8.3669	7.5193	8.1203	6.92705	5.3933	6.6515	5.1207	6.56625	8.69525	4.9566	5.3154	8.05745	8.5884	5.8697	4.4059	8.6768	4.8808	9.0889
AQP1	16.7538	27.2543	9.1883	12.5559	240.232	16.0243	13.3679	191.213	292.276	12.1138	49.9335	22.4439	6.7793	63.7668	26.6417	13.9514	16.3315	30.3058	12.4941	53.1138	10.6369
AQP2	0	0.0043	0.0053	0.00575	0.0062	0	0.05545	0.00995	0.0104	0	0.0163	0.00355	0.0819	0.1011	0.00445	0.004	0.00335	0.03935	0.01975	0.0129	0.1523
AQP3	76.8961	7.4647	176.293	4.6189	0.5625	168.577	6.1285	30.6806	6.9518	14.4756	104.801	33.1245	4.5514	17.8534	40.5632	3.9606	3.366	5.67045	8.88125	0.8377	10.2248
AQP4	0	0.0486	0.0031	0	180.095	0.0062	0.0055	0.44885	0.2047	0.0773	6.792	1.4153	0.0324	0.07225	0.0962	0	0.0163	0.0078	0.0166	1.8166	0.0153
AQP5	0.0511	0.3779	1.9482	0.12855	2.4228	0.1856	0.2006	0.02065	0.0705	0.0333	5.07455	0.6116	21.3268	20.8057	0.15575	0.0977	0.26785	3.8667	1.81545	4.4643	53.8038
AQP6	0.00825	0.0273	0.0404	0.0688	0.7099	0.0196	1.4849	0.0224	0.0367	0.0198	0.04405	0.0222	0.2459	0.13875	0.0206	0.0656	0.03955	0.04175	0.4749	0.0487	0.309
AQP7	0.15525	0.1964	0.0469	0.39495	0.0107	0.0273	2.3037	1.398	1.9439	1.6246	0.4947	0.0309	0.0824	0.60655	0.07325	0.4263	0.01745	0.3355	0.05725	0.1579	0.151
AQP8	0.0275	0.0375	0.0262	0.792	0.0693	0.0213	0.04265	0.0368	0.0362	0.3863	0.03	0.0211	0.0322	0.27705	0.0411	0.8961	0.02325	0.02655	0.0608	0.0538	0.0612
AQP9	0.56805	0.4609	0.4968	0.94345	1.1691	0.7061	0.1402	0.99795	0.5417	77.8641	2.74765	2.2064	1.8889	1.66165	0.1405	0.6921	0.3325	1.0559	0.63995	0.3198	0.6342
AQP10	0.02165	0.0068	0.0122	0.008	0.0085	0.0789	0	0.00875	0	0.0108	0.01975	0.11565	0.0069	0.0879	0.0252	0	0.00655	0.0386	0.0193	0	0.0075
AQP11	0.4938	0.8235	0.4116	1.34665	1.682	0.2355	0.5859	0.9501	1.564	4.7018	0.69365	0.64335	1.1459	0.74675	3.9423	1.2971	0.71655	1.4548	1.29365	0.9009	0.6725
AQP12A	0	0	0	0.05105	0	0	0	0	0	0	0	0	0.0086	0.02655	0	0.0695	0	0.009	0	0	0
AQP12B	0	0	0	0.0354	0	0	0	0	0	0	0	0	0.0107	0.03515	0	0.0506	0	0.00955	0	0	0
AQR	3.4588	5.3278	4.2588	3.9996	3.3102	3.8998	4.31015	4.0706	2.9731	1.7462	3.6503	4.04885	3.3264	3.3893	3.84335	3.7243	3.2888	4.8553	8.7677	3.8771	3.907
AR	0.36335	13.9323	0.198	0.073	1.709	0.0967	0.4514	3.51465	5.3838	4.84	0.41395	0.20275	3.4438	0.82435	15.0518	0.0628	0.05925	0.1729	0.30325	0.4858	3.1543
ARAF	20.0423	20.298	21.3029	24.591	18.5444	18.4925	28.631	19.1385	18.9502	19.857	24.1757	20.7373	26.5758	22.7024	27.4179	26.5028	17.766	22.618	18.6656	19.3796	18.4809
ARAP1	13.2863	10.9686	11.8672	10.4512	9.4863	11.8582	45.5166	13.0358	12.2785	7.8739	15.3144	13.0426	11.5578	14.8635	9.47185	10.7406	12.5648	9.9267	9.26845	23.3028	10.6184
ARAP2	2.20735	1.2462	3.1024	1.4087	3.3168	3.3024	1.10235	1.80515	1.5516	0.5266	2.1767	2.277	1.066	2.5009	0.87355	1.2535	0.78865	1.95585	0.6501	4.1453	0.8631
ARAP3	5.6694	2.1643	4.6389	3.37355	7.5441	2.5107	1.73535	6.55265	0.6924	1.2392	3.07565	3.0146	3.1277	4.6897	1.6852	3.5038	6.926	4.07105	3.84715	3.867	4.4256
ARC	0.1093	0.2489	0.1755	0.1237	25.783	0.3686	0.1794	0.54335	0.1031	0.0475	0.2168	0.17955	0.3614	0.2521	0.28805	0.1196	0.4305	0.1846	0.32455	0.8345	0.2373
ARCN1	38.9716	50.0114	29.3889	47.8257	34.6202	37.8567	50.6274	44.7546	27.3704	24.9234	53.2371	45.9836	43.465	45.2758	58.1917	45.9773	35.4701	51.2956	32.4833	43.7187	37.4748
AREG	4.5857	6.848	4.7804	40.6534	0.3682	25.4619	0.528	1.8848	0.8825	0.201	11.9996	7.24335	0.887	12.3943	0.73195	54.2252	0.35545	10.1144	0.11045	1.1365	1.2229
AREL1	5.6988	6.2635	6.6367	6.5388	5.7078	6.5219	12.0429	4.02905	7.2122	2.9705	7.21265	7.0848	7.6039	5.9982	6.97675	6.0704	8.11125	6.07675	7.72615	7.2962	6.8748
ARF1	164.511	209.278	156.945	196.032	123.499	141.6	129.831	139.788	154.343	142.097	199.407	163.329	184.96	164.012	206.678	205.497	168.03	163.087	156.198	149.631	241.597
ARF3	38.6673	54.9426	40.9894	44.7606	54.0962	43.7195	48.3269	45.294	49.8722	15.2058	48.3154	46.9213	46.6229	36.8982	44.9804	41.9184	54.651	33.172	55.0583	54.8642	47.2764
ARF4	79.6889	99.5091	64.7323	86.9784	89.7863	56.5491	48.8304	46.398	49.3956	52.8934	101.011	69.9886	98.2818	94.7292	97.3888	84.3277	80.3368	86.5744	66.9207	66.3132	78.2633
ARF5	93.0144	72.518	83.6919	83.3667	92.0917	76.112	67.798	53.4481	82.7488	48.6721	64.9801	88.7052	73.5469	70.523	79.56	85.5671	84.1841	38.7443	103.406	56.1946	109.26
ARF6	48.6646	49.4814	62.3217	45.0453	18.6119	56.7247	24.9385	29.3241	38.0405	20.8131	39.3902	44.6872	39.2427	40.8816	51.1694	41.0399	32.6492	35.3854	40.0994	32.8293	30.6659
ARFGAP1	16.7522	13.3594	14.2999	18.4183	13.7395	12.144	13.4852	9.1482	12.727	8.9212	14.907	12.9269	11.4206	18.2718	14.368	20.8779	25.8003	11.3894	23.3208	10.669	18.431
ARFGAP2	16.4065	18.9313	16.9602	16.4355	17.0642	15.8873	19.685	14.1708	14.5863	15.0651	16.1432	16.5051	11.8016	16.111	21.5615	16.443	17.955	11.2739	18.0521	17.2182	17.403
ARFGAP3	13.4002	16.0113	21.1533	13.8107	14.8082	15.8619	19.6274	22.4725	16.2644	13.207	20.8759	21.0484	8.869	22.6492	59.8302	13.2167	14.1738	15.2086	17.3562	19.7108	21.6294
ARFGEF1	7.59445	11.6575	6.714	8.0929	3.7421	7.0904	12.9228	5.8765	5.3647	3.2997	7.9057	7.57915	5.4623	6.8415	6.7861	8.6121	4.00375	8.10675	21.8768	8.3699	5.2057
ARFGEF2	7.1848	13.6169	6.4027	12.3906	3.8002	6.8686	19.3563	7.7404	7.7257	6.3514	7.90835	8.0781	5.9749	7.8112	8.08905	14.5969	9.1789	12.2913	8.3131	13.2542	5.2095
ARFGEF3	2.3167	9.0181	1.0132	3.5328	1.2052	0.1614	1.7907	1.60845	1.0485	0.1935	4.2482	1.63075	0.8733	2.7834	20.7928	3.1467	0.25045	5.37635	0.42975	0.8564	2.1781
ARFIP1	9.28315	13.1439	8.5444	13.6409	9.389	7.4949	12.0153	8.78755	9.088	4.203	11.0871	7.72165	7.4777	11.7802	12.3375	13.4841	8.27095	9.72865	5.13455	10.811	10.6036
ARFIP2	9.1308	18.1223	10.1308	12.9449	11.9037	9.7086	8.67445	8.215	9.5108	7.3541	11.466	9.6992	10.2985	10.4692	30.6975	13.3847	8.9104	9.08365	7.4963	11.4449	15.7399
ARFRP1	7.19865	4.6469	6.7567	7.23405	5.0707	6.0393	6.58885	5.28025	7.7117	5.2317	5.5209	5.19505	3.886	8.40475	5.848	7.7772	6.21925	4.1642	4.4605	5.4404	5.4141
ARG1	0.0737	0.0793	0.0704	0.06115	0.1218	0.105	0.0401	0.093	0.0629	128.5	0.0765	0.09005	0.058	0.0776	0.1195	0.0541	0.11655	0.0961	0.1376	0.073	0.0438
ARG2	2.6665	0.9106	3.8047	1.73305	1.9907	2.4997	13.6113	2.7312	1.0418	0.6051	1.9424	2.6753	1.0842	1.0634	38.5568	1.5698	1.5877	1.057	2.87115	10.0665	2.4373
ARGFX	0	0	0	0	0	0	0	0	0	0	0	0	0	0	0	0	0	0	0.233	0	0
ARGLU1	18.4725	12.6913	22.5345	17.9669	19.5312	9.5036	6.4749	12.5315	14.7795	7.2036	15.3929	14.1023	15.8191	21.126	16.7578	18.2606	12.5345	14.8131	15.782	15.1897	15.0804
ARHGAP1	24.2776	31.2045	20.9141	22.0652	23.8999	25.9581	16.1182	26.6996	36.6895	10.5994	25.2828	23.0891	23.5787	30.2962	28.4896	22.5626	22.513	29.4568	22.9344	23.1821	23.1525
ARHGAP4	3.8309	3.6442	17.0318	9.65425	4.8738	3.2783	12.2111	6.57385	6.192	3.4045	7.58595	5.2998	8.6475	5.5258	2.2315	3.9176	5.416	5.74805	11.516	2.8137	5.221
ARHGAP5	5.64735	7.5258	8.4189	7.0815	7.0247	8.14	13.9402	8.10405	7.2719	3.244	8.3561	7.4611	6.8164	8.8837	7.40125	6.473	6.6364	11.1192	4.7467	11.6689	5.0605
ARHGAP6	0.2982	0.3882	0.1144	0.38535	1.2684	0.1331	12.4248	2.21845	1.8993	0.1628	0.4276	0.2162	0.2772	0.99535	12.7704	0.4214	0.0874	0.9322	0.172	3.9788	0.1617
ARHGAP8	0.3965	0.7561	0.3597	0.6555	0.0126	0.2943	0.87255	0.14845	0.3483	0.0083	0.5035	0.4555	0.7647	0.4019	0.57305	0.6223	0.04265	0.7786	0.2526	0.3635	0.4802
ARHGAP9	0.96565	1.2867	1.9743	1.1866	2.3202	1.3949	0.47225	2.27595	1.3915	0.6638	2.73205	2.03995	1.049	2.21625	0.70225	1.0152	0.9664	1.93165	3.09545	0.8964	1.2059
ARHGAP10	2.40815	1.1645	1.5853	0.5966	0.8334	1.8161	0.2834	2.08035	1.4499	0.3555	1.4603	1.291	0.5805	1.55665	2.13135	0.6033	1.26885	1.3722	1.13035	2.2452	1.1083
ARHGAP11A	4.0786	2.9338	6.9612	5.3767	2.6605	4.7917	0.51315	0.9667	0.4642	0.9325	2.10575	5.28795	3.2059	1.65275	0.5754	4.5765	2.63935	5.81995	8.981	0.5686	3.2792
ARHGAP12	6.36065	8.6186	4.274	8.6057	8.6621	3.6909	11.4668	6.6537	6.5246	5.0598	9.7388	5.2115	4.2566	10.8838	8.42435	8.0678	4.68965	11.2031	7.4853	8.9605	5.6462
ARHGAP15	0.3921	0.7698	0.4262	0.3864	0.8992	0.3608	0.2936	1.97795	0.6669	0.4268	1.1171	0.64705	0.3264	0.8611	0.40515	0.3861	0.59265	0.7345	1.07665	0.5511	0.3235
ARHGAP17	4.2664	5.8465	4.5269	6.32345	4.5755	4.8307	4.91205	6.3354	5.3058	2.7586	4.97505	4.36965	5.1492	5.61025	3.8881	6.4687	6.72425	6.52435	6.95085	5.473	6.7476
ARHGAP18	4.39745	7.4574	3.9709	11.5011	5.8846	3.1766	32.2719	13.8627	7.3743	1.9074	10.6237	5.31755	3.892	9.91425	7.02245	10.5672	5.47545	8.91385	6.02495	15.4259	4.2837
ARHGAP19	2.02485	2.9141	2.7776	1.7049	2.3531	2.0346	1.0024	1.9442	1.3718	1.1344	2.1444	2.80885	1.2017	1.57925	2.22945	1.5631	1.8531	1.41135	6.0946	3.0437	1.8057
ARHGAP20	0.10185	0.2843	0.0877	0.08095	1.212	0.1403	0.0541	0.2179	0.0406	0.0768	0.8466	0.3177	0.4063	0.4104	0.4434	0.0778	0.31585	0.27155	0.15605	1.1548	0.0642
ARHGAP21	4.8365	6.3175	6.8538	5.8298	13.2861	6.724	6.70845	5.7747	4.5458	2.8477	6.09785	6.52395	5.3276	8.23395	4.1119	5.4975	4.6044	10.0407	4.61335	3.9094	3.4515
ARHGAP22	0.4806	0.639	0.7368	0.35325	1.4664	0.9076	0.1939	1.12225	0.8654	0.1869	0.68665	0.62275	0.6423	0.8951	0.3469	0.2928	0.49765	0.3828	1.4349	1.4696	0.5843
ARHGAP23	29.6739	2.8312	17.5735	2.241	8.9297	18.0506	1.2636	4.4431	1.6417	0.976	4.66535	12.2276	12.0035	5.5407	2.4829	2.8063	5.2168	5.9316	4.35875	7.2939	2.817
ARHGAP24	0.5403	1.0855	0.6767	0.48565	1.3903	0.9165	7.4223	7.8436	10.7101	0.6989	1.6809	2.1263	0.4293	2.3667	0.60685	0.4717	1.98855	1.497	0.4636	1.4368	0.503
ARHGAP25	1.3268	2.2065	1.8577	0.9994	2.9613	2.3287	1.11455	6.066	1.9132	0.9964	3.31215	3.1298	1.8763	2.22665	1.02665	0.878	1.0655	1.86675	3.42635	1.1931	1.3634
ARHGAP26	1.02235	1.2928	1.913	4.4925	2.5043	1.0931	0.64765	4.32225	3.0683	0.8234	2.7977	1.7542	2.7548	4.68795	1.6524	4.2678	1.03165	4.4789	1.14665	1.165	3.8974
ARHGAP27	7.6753	2.4485	5.3893	10.6156	1.7657	4.3014	3.33455	4.0464	7.555	0.8705	5.04325	4.4762	2.6897	7.26625	2.51085	10.5923	0.9078	6.3803	2.73285	3.714	3.7596
ARHGAP28	0.27875	0.516	0.1144	0.11535	0.0782	0.3603	0.63835	1.2372	0.3665	0.0595	0.45395	0.9205	0.4617	0.32685	1.3243	0.1272	0.3521	0.2894	2.1036	0.3208	0.1962
ARHGAP29	1.34185	5.39	0.7904	0.7676	1.8433	0.8507	1.80985	9.40345	9.1671	1.9255	2.89375	1.04295	4.4471	2.1912	3.99555	0.6751	0.47515	1.55705	2.19935	5.6937	1.478
ARHGAP30	4.7229	4.8414	4.9586	2.33335	4.0311	3.9361	1.1478	7.0201	3.1179	1.5126	7.1501	5.3221	2.7942	5.3844	1.9907	2.2017	2.22985	3.9952	6.1898	2.3572	2.3167
ARHGAP31	1.46	3.6785	1.0199	1.52135	7.0256	1.6536	4.47925	6.93735	2.5112	0.7494	3.52675	2.2801	1.2587	3.4009	1.3473	1.5084	6.298	3.01515	1.8792	6.8914	1.0106
ARHGAP32	4.9696	6.9847	3.7571	6.72525	3.2569	4.7673	1.16165	3.22435	2.1479	0.8074	3.9849	4.1122	2.6914	5.0738	5.12505	5.8472	2.35535	6.90625	1.65975	1.3693	2.3971
ARHGAP33	1.87945	2.2465	3.5242	1.58585	10.6616	0.8419	1.0915	1.7298	1.4569	0.8854	1.59575	1.74645	4.3328	1.791	1.90245	1.6587	1.4665	1.70055	9.00115	1.3487	2.5465
ARHGAP35	6.80025	15.507	9.1304	7.67685	9.5173	9.6525	21.5096	10.2009	7.0063	9.0863	8.14925	9.99475	7.5651	6.72	9.48345	7.7595	8.86225	10.5704	5.89455	10.2012	7.3409
ARHGAP36	0	0.0179	0	0	0.5528	0.0128	0	0	0	0	0	0.00735	0.017	0.0304	0.0676	0	0	0.0047	0.14855	11.7933	0.0137
ARHGAP39	3.3695	4.9966	2.8203	4.76935	5.2342	2.2769	1.56555	0.8794	2.6233	0.6837	3.29205	2.62535	10.5017	2.2413	2.9994	5.1817	5.6632	4.13205	4.6968	3.1102	6.5019
ARHGAP40	3.0908	0.5888	1.5493	0.01895	0.034	0.704	0.0046	0.01775	2.8758	0.0071	2.4618	0.30555	0.4937	0.20195	0.1797	0.0157	0.05355	0.07185	0.4748	0.0578	0.7906
ARHGAP42	0.87945	0.9923	0.559	1.3119	2.1412	0.751	2.215	6.3275	2.0243	0.932	2.27155	1.19845	0.6453	2.2403	0.7782	1.2909	1.5667	2.6604	2.7992	2.6114	0.8171
ARHGAP44	0.3647	0.9164	0.2719	1.7539	0.3449	0.2159	2.7186	1.0528	0.6792	0.1519	2.2293	0.65145	1.3796	1.3086	1.70115	1.8661	0.10615	1.6174	2.01125	3.9245	1.0688
ARHGDIA	101.462	72.1692	71.991	101.289	79.3406	97.3426	50.5983	68.2378	95.1198	53.6297	75.251	83.0573	80.9046	82.119	98.3363	93.1197	138.621	90.6981	61.5369	60.0107	80.9472
ARHGDIB	96.3808	109.414	46.7255	37.9137	67.0214	37.4307	21.8024	126.656	39.6976	21.823	114.343	49.2709	32.8513	71.9873	29.0741	37.6685	29.4143	38.4639	61.8096	92.5808	32.0559
ARHGDIG	0.01835	0.0817	0.0267	0.3665	1.9506	0.0248	0.01035	0.00855	0.0231	0.0089	0.0409	0.045	0.1933	0.41345	0.72835	0.4563	0.03295	0.20155	1.22875	0.0266	0.101
ARHGEF1	13.4855	8.6576	14.5127	13.4441	8.871	12.9513	4.4868	9.53095	8.8273	6.3432	14.0367	12.2843	7.8366	16.8958	7.9544	13.7548	15.2707	11.6474	11.5836	8.2393	10.8316
ARHGEF2	6.4315	11.8567	7.1004	8.20905	13.0644	5.6608	3.55825	7.96375	8.1605	2.323	11.4335	7.3194	15.1601	10.1612	2.405	8.0301	14.4837	8.51275	10.2948	13.57	9.6286
ARHGEF3	3.4884	7.1753	5.6084	3.4818	9.2668	4.6839	5.15365	5.12465	4.5444	1.2807	5.67705	4.2623	7.8735	6.4212	5.6956	3.3549	2.30225	4.62755	3.98525	4.1454	7.4197
ARHGEF4	0.73975	0.3346	5.042	0.2164	7.9248	8.6387	0.03385	0.02815	0.0803	0.0178	0.58285	4.20785	1.0888	1.1223	1.2618	0.2414	0.53095	0.61535	1.1948	1.497	1.1953
ARHGEF5	3.6509	3.0179	4.7489	4.3585	0.0703	5.3697	3.1211	1.96675	4.2988	1.8215	3.32925	4.85485	3.2417	3.66905	3.73335	4.6796	0.99265	3.35925	1.8926	4.0136	2.8763
ARHGEF6	2.1688	7.1505	1.3913	1.35275	22.8837	1.4933	6.2858	7.46465	2.6154	0.9732	3.53935	2.1904	1.2506	3.0223	1.78045	1.2377	2.1162	2.5579	2.9061	1.5248	1.1086
ARHGEF7	5.0398	5.0915	4.4703	5.847	8.4372	3.8038	4.0685	7.4812	4.726	2.5747	4.4524	4.34555	3.2675	5.31875	6.09915	6.2572	5.4466	5.4009	5.41405	3.4201	4.4693
ARHGEF9	2.4305	3.5863	2.2287	2.8521	7.8139	1.3902	3.54005	4.04075	3.9257	1.2997	2.7823	2.09085	2.7948	3.0533	3.60435	2.9417	2.54395	2.7502	2.42175	3.3245	2.8099
ARHGEF10	1.2304	2.446	1.8151	1.82365	4.2041	1.3927	1.2951	5.2307	3.9258	0.2825	2.57015	1.56395	1.6651	2.66435	2.4959	1.6175	2.8925	2.0907	7.0383	2.3952	1.7787
ARHGEF10L	9.2426	5.5873	6.0193	13.4322	9.1113	3.9978	6.78855	7.6143	11.371	11.6642	5.44135	3.5284	2.9399	8.254	4.51935	14.1989	4.95465	7.67415	3.7966	6.2264	5.5822
ARHGEF11	7.41475	10.3076	6.7751	7.4573	6.3583	5.9065	6.11945	5.59465	6.8967	5.6721	8.9004	8.31315	8.9901	7.09295	6.8346	7.7617	22.2705	10.8929	13.8131	6.9066	8.6915
ARHGEF12	5.29975	8.5025	4.8008	5.4363	5.5498	6.1175	11.3485	13.4189	8.9841	5.4615	8.37115	6.41745	5.0853	7.4741	7.8482	5.335	4.42025	8.09045	2.19675	11.9421	5.401
ARHGEF15	1.2408	2.268	0.621	0.9852	1.1712	0.8763	1.84285	7.58965	0.57	1.4587	1.63945	0.9522	0.7533	2.1197	1.3702	1.1168	0.9053	1.87585	2.2729	3.7241	1.2009
ARHGEF16	6.4192	4.3984	11.4647	12.66	0.1274	5.2522	4.5909	6.4536	7.1315	1.8148	6.9308	5.2227	2.6989	10.0355	6.3808	12.2918	0.6305	7.9556	5.4934	5.7097	6.4091
ARHGEF17	3.19735	6.6833	3.0512	2.22755	7.8119	2.8668	13.5891	15.8514	5.503	1.245	6.66895	3.6782	10.7362	7.137	4.9666	2.434	4.79525	5.0245	2.25415	11.993	6.0194
ARHGEF18	1.60485	1.0442	1.3097	1.57465	1.1569	1.497	2.0811	0.9541	1.274	0.8004	1.4283	1.2891	0.8431	1.98245	1.1567	1.4833	1.33705	1.37465	1.3963	1.1635	0.9244
ARHGEF19	11.4076	7.4922	15.2898	4.82175	0.7906	9.8492	0.4861	1.605	1.9111	0.6559	9.4546	12.9312	6.5866	3.79135	2.60685	5.0992	2.39415	2.66395	2.24205	9.6107	13.1266
ARHGEF25	3.08115	3.8973	1.5996	1.2082	11.3627	1.7466	0.9233	3.3075	2.757	0.5932	2.5611	4.6251	4.2555	5.91455	6.04525	1.3587	4.40835	1.71315	5.81145	1.5425	2.4711
ARHGEF26	0.9601	4.1151	1.9549	0.7461	11.2033	0.5968	0.37655	0.385	0.2902	3.1611	2.2781	3.8054	0.6813	1.20605	17.0699	0.9062	1.44635	1.14285	2.57855	2.6727	0.769
ARHGEF28	1.0202	1.1605	1.6405	1.2185	0.2571	1.8304	5.2369	5.13035	4.2375	0.9998	1.08765	1.6574	1.0482	2.4232	0.5499	1.1049	0.5236	1.29755	0.2242	1.0661	0.9418
ARHGEF33	0.07845	0.0981	0.5171	0.0313	0.1286	0.0321	0.0166	0.1302	0.1199	0.0175	0.1011	0.0722	0.1367	0.10065	0.0946	0.0309	0.07325	0.05725	0.3659	0.1248	0.1003
ARHGEF35	1.97215	2.2914	2.7941	2.48405	0.0247	2.8312	1.70075	1.3586	2.8703	0.9065	2.40105	2.7178	2.0989	2.2865	2.127	2.4933	0.45135	1.72885	1.0082	3.019	1.4523
ARHGEF37	1.35585	5.6066	3.5603	2.16365	2.7167	6.4024	5.49315	7.65665	2.8694	1.2822	1.30775	1.6637	2.2399	3.34045	14.9423	1.9909	1.7117	2.59005	0.1853	0.631	2.4251
ARHGEF38	0.03545	1.6061	0.055	1.4464	0.0341	0.0219	1.9864	0.174	1.2964	0.0289	2.19535	0.2186	0.0679	1.1989	5.3531	1.4352	0.0202	1.24595	0.0192	0.8827	0.6119
ARHGEF39	1.5249	0.8481	2.1773	2.486	0.5553	0.9642	0.1851	0.8963	0.5448	0.6012	0.93965	1.3558	1.7761	0.7356	0.28405	2.427	0.7549	1.8705	1.27595	0.1653	1.5858
ARHGEF40	4.8786	5.4845	3.5552	6.26835	14.5867	2.707	5.7086	6.37125	7.8485	8.6007	3.71615	3.22695	6.0786	11.8034	3.025	5.7615	18.6942	4.8143	2.46765	11.0039	4.6376
ARID1A	12.5168	16.9607	13.2181	11.1777	11.8514	12.5349	7.2712	9.22395	7.3168	5.173	15.5315	14.4711	19.2416	10.2855	14.8911	11.8473	11.2587	18.6437	16.2459	14.8809	13.744
ARID1B	4.40285	5.945	4.6375	4.9581	3.4566	4.6729	3.37285	3.97475	3.5754	1.6252	4.5521	5.09155	5.0448	4.5686	5.4462	5.2907	4.2212	6.84345	4.3953	6.6794	5.3254
ARID2	2.44565	4.3509	2.8908	2.3757	2.2069	2.4981	2.6384	3.13405	2.3245	0.9793	2.45855	3.2497	3.6358	2.3243	2.95705	2.1877	1.90955	4.20355	3.4012	2.7746	3.0161
ARID3A	1.8119	1.5453	1.4085	5.2274	1.0198	1.8006	2.6516	1.20045	0.8073	0.8511	2.3135	2.4858	1.2742	1.39725	1.29005	6.772	1.4694	2.85605	8.0778	1.0666	2.2354
ARID3B	1.382	0.9652	1.2396	1.49885	0.7736	1.2691	0.5879	0.85995	0.7041	0.5884	1.3216	1.8851	1.2696	1.16345	1.24845	1.4892	0.701	2.3624	9.9732	0.741	1.4326
ARID3C	0.05725	0.0784	0.095	0.08975	0.1462	0.0625	0.06135	0.07775	0.0335	1.5811	0.04435	0.0693	0.1991	0.04065	0.08245	0.0904	0.06215	0.067	0.08805	0.0348	0.0746
ARID4A	2.2616	3.4966	2.6283	2.4613	2.7905	1.9356	2.36205	3.8906	2.5243	1.9103	3.1523	2.3049	2.7756	3.41835	2.88345	2.3856	1.8198	5.0895	2.7636	4.0429	1.976
ARID4B	3.67815	7.3292	4.0755	2.96935	3.133	3.293	2.3554	4.1421	2.751	2.3156	5.1333	4.24945	4.2894	4.52415	5.0133	3.2097	2.1761	5.8439	3.9304	5.8592	4.2691
ARID5A	6.2847	9.0487	6.3843	7.5271	12.38	6.3106	2.37325	8.31815	4.3766	5.8634	6.94355	8.69815	5.8885	8.04205	5.22995	8.7869	7.54655	8.25	7.7062	4.2554	8.0781
ARID5B	6.3613	8.5097	6.7669	6.1996	5.5002	7.0399	1.08955	11.875	6.2191	1.441	7.33885	8.50885	9.5417	6.43215	14.474	6.2255	6.8513	9.59985	5.24795	2.8416	7.302
ARIH1	2.8521	3.9466	3.1112	2.6983	2.5677	2.982	3.2128	3.1219	2.4037	1.7525	3.41045	3.8448	3.1727	2.81215	3.21375	2.5286	3.0273	3.4187	3.785	3.0232	2.7669
ARIH2	8.21365	8.1985	7.8223	8.6012	11.4187	5.6294	9.53335	5.4031	7.6531	5.4178	7.7094	6.90495	6.9854	7.30025	8.5539	8.617	10.2089	6.6508	14.4481	9.0614	8.3065
ARIH2OS	0.8274	0.8226	0.6748	0.6261	1.8695	0.3287	1.13695	0.5731	0.9753	0.6822	0.69145	0.68335	1.3342	0.802	1.87075	0.6826	0.8014	0.7124	0.81535	1.4483	1.1417
ARL1	16.0486	25.4414	13.5573	17.2946	15.3117	11.1806	29.0433	24.7499	22.5901	11.7153	19.7374	17.3058	16.4857	16.3587	29.2981	16.7786	13.1407	16.5946	16.1416	26.5099	16.9329
ARL2	21.8471	13.1088	17.8787	22.6262	21.3461	17.9548	19.1911	15.2633	32.9169	6.8345	16.7938	19.7021	26.6907	21.9237	19.1146	23.8678	43.9113	18.0147	19.4098	15.3037	24.3209
ARL2BP	2.0491	3.2923	2.1919	2.9976	7.2214	3.2086	4.18745	5.5709	4.731	1.3588	3.60105	3.9105	5.3489	2.8875	2.3106	3.0506	3.7934	4.4049	2.6849	2.2142	1.6607
ARL3	6.2625	10.8601	6.7622	5.34475	12.4217	4.6346	4.2881	8.2511	10.8832	3.2526	6.77325	6.0959	8.7717	7.109	8.09305	5.0371	3.50825	4.36345	6.6264	11.7375	10.5169
ARL4A	3.90525	4.3422	5.9676	9.28895	14.1136	4.715	3.5665	4.8113	2.662	3.0592	6.19905	7.40435	2.2664	5.33015	3.6276	8.9878	5.8063	5.27895	5.4872	2.7446	3.9411
ARL4C	12.0816	11.5593	12.2985	6.90115	32.0564	23.3364	2.0682	16.4534	17.4703	3.5496	21.5691	30.0698	37.8473	27.775	4.9613	6.4827	5.7603	10.6815	8.8049	2.3734	13.1488
ARL4D	13.6142	3.5091	26.985	1.23625	6.3486	29.2271	28.7718	2.2504	8.239	15.2401	5.1019	20.7608	15.878	5.5687	2.82665	1.2492	4.96575	1.16205	12.0181	26.2882	20.0333
ARL5A	5.2902	7.597	5.7539	8.0579	9.4977	6.6188	8.2135	9.6717	6.409	3.8728	9.17445	8.63455	8.1023	5.66765	7.96905	7.9208	5.08765	9.2429	8.30415	7.89	4.9599
ARL5B	5.49995	4.9167	5.9787	6.59585	2.6457	5.4727	2.0085	4.18545	3.2675	5.3265	5.5518	6.10205	5.0259	4.50095	3.8326	6.4134	2.0765	8.13645	5.6454	3.7164	5.0007
ARL5C	0	0.0045	0	0	0.0101	0	0	0.00585	0	0	0	0	0	0	0	0	0	0.00575	0.0273	0	0
ARL6	1.4441	1.9029	1.5314	1.12295	2.6584	1.2086	8.9514	3.028	2.5053	0.5255	1.72255	2.10625	1.9531	1.5952	1.8441	1.1265	1.1681	1.24	1.115	1.5661	1.701
ARL6IP1	76.7315	89.6206	74.3111	73.9874	106.794	44.6583	59.8433	47.7156	58.0932	45.8144	58.1619	59.5105	58.5496	63.0568	48.5555	70.2761	43.6472	64.7248	69.6529	44.7896	63.3532
ARL6IP4	1.0015	0.3511	0.9657	0.77405	1.2596	0.5337	0.7268	0.6528	0.8833	0.7704	0.68395	0.80885	1.2231	0.798	0.79655	0.6841	0.77505	0.961	0.94445	0.7873	1.1069
ARL6IP5	45.6531	72.5311	37.1659	47.6837	77.899	28.8485	72.4051	67.531	103.471	20.4572	76.3847	37.0472	50.4417	64.7588	85.8722	42.7633	54.4755	45.52	19.9117	74.1274	50.9848
ARL6IP6	6.871	4.5599	9.4117	6.8413	8.9317	6.8529	1.689	4.6286	3.7032	1.4407	5.70195	9.86835	9.4324	4.31905	3.29125	6.8891	3.6167	6.7439	8.01555	4.1307	3.9205
ARL8A	27.2507	39.4741	25.1656	22.9135	50.4106	21.5907	18.845	22.9401	28.0368	24.7663	31.9964	28.099	45.791	32.6432	28.9699	22.3299	35.4945	26.4583	39.1711	29.6842	34.7434
ARL8B	31.9957	35.396	29.4554	20.6604	37.0423	31.9755	32.2111	18.7623	26.6313	15.1036	28.2446	33.1321	20.726	24.096	24.4476	20.5821	26.5512	22.7425	25.9042	36.3748	20.4619
ARL9	0.5478	0.5905	0.5293	0.23205	1.543	0.7496	0.13665	0.0968	0.067	0.0446	0.51355	0.6992	0.5131	0.8113	0.41965	0.183	0.3673	0.87865	0.37675	0.5333	1.3202
ARL10	0.463	0.7418	0.8024	0.2816	2.8058	0.881	0.4277	1.94105	0.8356	0.1807	0.51445	0.9671	0.6827	1.00795	0.4596	0.3236	1.16945	0.54005	0.623	0.5383	0.4584
ARL11	0.7313	0.91	0.5633	0.74835	1.0196	0.78	0.19915	0.77575	0.42	0.1548	1.1753	1.1352	0.5595	0.7574	0.1602	1.1345	0.2386	0.58775	0.6329	0.4263	0.3082
ARL13A	0.08585	0.1151	0.1139	0.1437	0.1212	0.0815	0.1186	0.1209	0.1239	0.0231	0.1611	0.15675	0.1126	0.102	0.1066	0.1472	0.058	0.19685	0.1256	0.1139	0.0522
ARL13B	1.96555	2.741	3.4659	1.5704	3.7956	2.6535	1.73455	3.2692	3.45	1.0506	2.85575	4.27705	5.6124	2.54495	2.7558	1.5125	1.4978	3.01065	1.9007	5.933	2.101
ARL14	2.43205	0.0117	0.5054	5.34605	0	1.0021	0.21615	0.01555	0.0526	0.1196	0.1511	0.2207	0.0625	16.5441	0.031	4.9225	0.01855	7.86605	0.019	0.1689	0.0851
ARL14EP	2.8712	5.7543	3.4101	3.62055	5.592	2.5838	5.90805	4.6448	3.4072	2.6733	4.11115	3.84465	4.5876	3.74615	5.83625	3.6218	3.8983	2.95045	3.40525	5.6743	4.173
ARL14EPL	0.0122	0	0.0096	0	0.0395	0.0089	0.00985	0	0	0	0.0318	0	0.0257	0.0114	0	0	0	0.0077	0	0.0793	0.0289
ARL15	4.5097	6.3304	4.2512	5.29145	4.0018	4.4643	12.207	12.407	4.0162	3.9363	4.53565	5.28795	2.003	6.27885	7.3147	5.0092	3.6632	4.10165	2.74945	5.6602	5.168
ARL16	12.5669	8.7247	11.6699	8.4872	14.7215	6.5697	4.7389	8.90695	14.1739	6.6491	9.8494	10.1188	10.8916	8.8362	9.73945	7.8449	9.65975	5.10435	9.94245	10.5549	13.0066
ARL17A	0.09515	0.1216	0.1009	0.0818	0.1684	0.0508	0.04825	0.09275	0.0992	0.0478	0.1275	0.11015	0.1817	0.09075	0.10775	0.077	0.06065	0.2333	0.1113	0.0879	0.0684
ARL17B	0.1019	0.1514	0.1316	0.0911	0.176	0.0583	0.05675	0.12615	0.1275	0.0663	0.14445	0.1033	0.1877	0.1149	0.12655	0.0946	0.05635	0.24225	0.2049	0.1432	0.1052
ARMC1	11.7369	14.7204	11.6935	12.9284	13.1913	13.0513	10.1461	9.7956	8.5275	9.8545	12.827	14.4473	13.7588	8.3645	10.6581	13.5979	9.20815	11.3247	17.5959	8.0031	9.689
ARMC2	0.5331	0.7897	0.491	0.7343	0.8177	0.3989	0.344	0.7146	0.6319	0.2472	0.70765	0.77295	0.7374	0.5955	0.54265	0.8903	0.41735	0.73635	0.98445	0.6057	1.0124
ARMC3	0.0026	0.2015	0.0091	0.0109	0.0387	0.0028	0.00215	0.07985	0.4415	0	0.35755	0.06155	0.6395	0.0705	0.06475	0.0067	0.01185	0.0577	0.09005	0.0037	1.5947
ARMC4	0.0296	0.061	0.039	0.02585	0.1103	0.0121	0.2642	0.024	0.0313	0.0058	0.2404	0.131	0.2099	0.03265	0.704	0.035	0.00345	0.0461	0.11515	0.2096	0.3108
ARMC5	3.02045	2.6518	3.4053	2.88875	3.8695	3.1007	3.84715	2.3463	3.2123	2.7678	2.4824	2.8338	2.3833	2.4588	3.7005	2.8607	3.62865	2.20595	4.1047	3.6186	3.8544
ARMC6	10.7926	8.343	9.5699	11.8041	11.8223	9.3933	10.0837	6.05425	6.9088	8.6479	7.01015	9.35905	9.9809	6.152	12.8921	12.2888	11.4388	6.9173	18.2659	8.8528	12.7753
ARMC7	7.89165	6.5955	6.6745	6.3838	6.1789	5.2272	4.4866	5.49005	11.3902	4.9268	7.6583	6.96205	6.5572	6.29605	6.07655	6.6562	6.5366	6.46205	5.97235	5.2065	7.8702
ARMC8	3.95515	4.1027	4.6548	2.97075	4.8367	4.1423	3.59745	3.72085	4.1769	2.0522	3.5404	5.22185	3.9666	3.63675	3.6442	2.966	3.11525	3.51425	4.8561	3.3888	3.1872
ARMC9	1.07375	2.419	0.7587	1.1374	1.7991	0.7795	0.42915	1.2664	2.212	0.2358	2.16	1.0769	2.0437	2.04355	1.4519	1.1142	4.6794	1.5207	1.5732	2.1542	2.2398
ARMC10	7.15525	9.4494	6.6577	10.6487	10.2244	6.0957	5.5375	7.7941	8.0082	4.0475	7.46485	8.55535	12.7813	6.9057	7.91495	10.5253	7.2914	8.04195	5.92405	7.6334	8.6366
ARMC12	0.0959	0.2256	0.1141	0.08335	1.2847	0.0911	0.0314	0.22075	0.213	0.2598	0.27335	0.22825	0.3049	0.206	0.698	0.0872	0.1757	0.07855	0.3906	0.1388	0.1622
ARMCX1	2.35585	13.5986	1.6729	1.3746	16.2817	2.7448	4.89825	10.4125	7.1871	0.8717	5.24525	4.36435	5.0117	7.28385	6.8068	1.5022	11.6564	2.19705	5.73885	10.6435	3.1451
ARMCX2	6.7207	12.8526	2.4539	1.66635	13.629	1.8748	18.8	10.1509	8.9622	0.5038	7.12805	6.6268	16.8779	8.5704	12.6814	2.1078	5.0316	2.80485	10.4416	43.7692	12.4325
ARMCX3	12.1396	20.1571	9.2471	11.8905	23.1206	5.8994	26.7978	17.6301	12.3253	3.1375	14.8638	11.8713	7.8493	15.8482	24.884	12.9215	11.2922	9.05945	5.9554	57.5929	12.6058
ARMCX4	0.6432	0.7408	0.5566	0.4261	1.2135	0.3307	0.88155	0.95905	0.8102	0.2282	0.68955	0.50855	0.4412	1.0275	0.93805	0.4739	0.72815	0.46445	0.60325	1.4319	0.329
ARMCX5	2.29375	2.9769	2.2674	3.0894	1.7449	1.6179	2.28005	2.27865	1.7808	1.3051	3.07045	2.4817	1.998	2.45915	4.49285	3.2215	2.4898	2.5878	2.86975	3.6837	2.4149
ARMCX6	5.74745	5.7315	5.1862	3.1239	8.1404	3.2295	5.1682	4.62835	3.8626	0.702	4.8814	5.69955	5.9983	4.8623	5.60915	3.5669	5.7862	2.4426	2.3678	9.7552	4.178
ARMS2	0.02365	0.0179	0.02	0	0.0822	0.0201	0.019	0.07395	0.0476	0.0343	0.01685	0.02395	0.0171	0.0229	0.02435	0	0	0.0342	0.0312	0.0186	0.0521
ARNT	7.51365	11.9322	8.4219	6.75145	6.1108	7.3285	3.11605	9.98825	7.7622	9.1335	11.1563	9.57835	8.3333	8.65075	7.1381	6.8323	8.92255	7.96455	8.5193	8.0828	7.7959
ARNT2	0.7499	5.9123	0.7878	0.52855	26.9642	0.534	18.8583	3.4279	4.9824	0.1464	2.0409	2.2332	3.7147	2.16975	3.6938	0.4009	18.0454	1.2437	0.46035	5.0169	5.5838
ARNTL	1.0255	1.9747	1.9359	1.29095	5.1043	1.9573	1.3429	2.1255	1.6813	1.4115	2.1759	2.3196	1.4248	1.7427	0.86025	1.1349	0.84125	1.63745	0.9888	9.6659	1.0821
ARNTL2	4.95815	1.1953	9.5111	3.5804	2.1286	15.0466	0.17965	0.89235	1.068	1.0756	3.12445	11.0855	1.4336	4.60635	0.34675	2.895	0.5696	5.8565	4.4078	0.5486	1.5876
ARPC1A	60.4916	48.6111	71.0532	64.2448	66.2895	66.4747	68.4159	48.2168	50.5499	39.3619	53.548	73.3188	51.8475	47.9338	42.1405	64.7434	77.968	45.0573	93.4811	47.0522	53.3853
ARPC1B	49.1169	31.8623	47.5333	57.9606	21.9282	53.927	10.9018	29.2605	70.8059	24.9067	68.9591	43.2799	49.425	69.9839	15.9773	52.1784	132.816	48.1003	65.3451	32.9887	44.8478
ARPC2	56.1723	35.7414	50.5173	46.9507	37.3279	62.9791	13.4862	32.0767	28.9068	16.3005	40.6629	59.0371	46.1308	51.557	22.604	47.1653	40.3483	43.3916	36.8728	27.953	31.4576
ARPC3	91.2054	66.8783	87.8502	74.2392	58.9838	64.7881	49.5944	56.5209	71.4938	42.564	73.9794	72.7884	69.3544	67.7965	57.6596	70.9584	50.0996	64.0091	83.6873	57.0653	74.5999
ARPC4	48.6295	32.5433	36.6584	41.1812	39.9903	29.29	29.8333	24.7598	34.1823	21.0488	33.5644	29.3147	28.2277	37.5525	31.6355	41.6875	40.2398	22.5699	32.556	34.1564	40.2341
ARPC4-TTLL3	0.1129	0.0973	0.0862	0.13845	0.2781	0.0625	0.0774	0.09625	0.1636	0.0323	0.12045	0.115	0.1062	0.11385	0.1015	0.1287	0.09155	0.12335	0.1208	0.1133	0.1044
ARPC5	20.096	17.9618	24.9988	20.0939	17.718	17.3857	5.52515	14.8743	12.7304	13.6886	20.3913	20.942	21.8893	20.9625	9.9003	19.6221	15.6046	16.2997	14.1217	11.662	14.9192
ARPC5L	19.0174	13.2271	24.5711	17.1729	11.9087	20.9601	10.7522	7.0403	8.0271	8.273	15.6294	16.5455	12.1881	14.1436	11.4389	16.2833	11.087	12.589	13.9132	12.8309	16.8659
ARPIN	3.70155	5.1927	5.4697	4.94465	5.3658	3.7687	3.00555	5.2498	5.2341	2.2305	6.01475	4.52695	3.5781	5.27385	8.1006	4.4656	5.2687	5.37705	2.0869	6.2794	4.2378
ARPP19	19.3604	26.5227	23.4261	16.827	35.4824	22.7674	24.9626	26.0558	21.0014	10.4616	22.2261	24.8004	18.2643	19.4445	15.6524	14.3574	21.8667	25.1343	28.9121	24.2882	14.8563
ARPP21	0	0.004	0	0	0.9533	0.0069	0.00345	0.02075	0.0472	0.0121	0	0	0.0046	0.00415	0.0195	0	0.00175	0.0017	0.00205	0.0013	0
ARR3	0.14155	0.1774	0.1277	0.1178	0.1665	0.0847	0.1469	0.16375	0.1215	0.0675	0.16395	0.142	0.1715	0.1677	0.2004	0.1273	0.1417	0.1918	0.3014	0.2134	0.0866
ARRB1	2.67895	6.1099	1.5777	5.92235	2.2944	1.4786	1.01515	4.6284	2.3217	1.7437	8.6644	1.9292	1.984	4.3704	5.94035	6.2399	5.64425	6.62995	5.8443	1.8467	1.516
ARRB2	7.85515	8.4077	10.2503	10.1886	21.4795	7.1076	16.1894	13.4404	10.0809	8.2595	12.7447	9.39865	10.2804	9.992	5.1292	10.1442	6.8654	10.657	14.3925	4.5227	7.8163
ARRDC1	18.0881	14.7229	19.0584	25.494	6.4981	12.6398	13.3445	5.85925	13.8741	6.9512	15.2108	11.7865	16.4084	20.2221	20.7767	26.1163	7.16715	18.3908	6.18295	12.2394	24.5774
ARRDC2	6.7986	6.2906	8.4274	6.58135	5.1204	5.4663	3.79625	17.6253	10.004	7.9039	9.31485	5.5204	4.0809	17.4788	5.7238	6.6201	4.5481	6.08315	9.44515	18.2382	4.8838
ARRDC3	12.6603	16.2237	20.2001	11.5198	18.7064	13.295	8.78885	52.7912	13.2547	9.1015	31.8557	17.9803	13.7559	17.5317	14.9603	10.8193	8.9249	12.118	5.74305	48.795	17.0351
ARRDC4	3.66405	5.3307	5.3351	6.3774	13.4855	6.7539	5.04785	12.2212	10.6284	3.4741	5.0221	6.1568	2.3097	9.3621	6.36585	6.1856	9.0765	6.51005	4.912	6.7059	4.3433
ARRDC5	0.07245	0.0988	0.146	0.0463	0.125	0.0628	0.02615	0.19915	0.116	0.0434	0.21075	0.10725	0.1078	0.1833	0.05425	0.0469	0.031	0.29725	0.1402	0.0476	0.1237
ARSA	16.1833	14.3181	15.6133	14.2917	11.4971	15.5525	14.3915	14.1253	21.2138	21.4319	19.4427	16.6136	9.1229	17.8671	22.8976	12.7101	22.3427	14.5872	6.8891	19.6196	22.8648
ARSD	7.08905	17.237	8.6901	12.5188	5.6751	4.0072	11.4924	12.1996	16.8187	7.0563	15.5125	6.7656	8.1014	11.3043	18.5509	12.8773	6.4763	8.0181	2.75055	16.4947	18.2915
ARSF	0.0167	0.0108	0.0599	0	1.508	0.0227	0	0.59595	0.1419	0.0583	0.0122	0.02055	0.0096	0.0114	0.0147	0	0.00805	0.01685	0.05965	0.0082	0.0202
ARSG	0.69455	3.3231	0.8871	0.6841	1.2963	0.662	1.74435	1.6395	2.633	0.6081	0.97085	1.17185	1.1462	0.90135	1.0334	0.6497	2.34295	0.7612	0.7253	1.683	0.9701
ARSH	0.0454	0.2791	0.1197	0.08575	0	0.0255	0	0	0	0	0.13895	0.0802	0.1488	0.072	0.1065	0.0826	0.023	0.05545	0	0.0394	0.2088
ARSI	0.9873	1.2775	2.2299	0.4439	1.1566	7.3957	0.01205	0.088	0.2328	0.1523	0.99455	1.88075	0.3825	1.71375	0.3226	0.5025	2.4751	0.73945	3.27815	0.1411	0.3211
ARSJ	0.393	0.8112	1.6497	1.5689	2.251	3.5841	10.8026	3.4078	3.8163	0.2698	2.42345	2.9253	0.7616	1.62525	1.44425	1.023	0.4328	1.54635	0.3102	0.8809	1.19
ARSK	1.17145	1.4206	1.816	1.1471	2.5014	1.1639	2.83855	2.89625	2.0845	1.1447	1.48485	1.41015	2.0249	1.4019	2.24895	1.1386	1.71955	1.24885	1.5054	1.7331	2.0005
ART1	0	0.0146	0	0	0	0	0.01545	0.031	0	0	0.0183	0.0031	0.0082	0.01545	0.0138	0	0	0.0291	0	0.0374	0
ART3	0.0391	0.0389	0.0603	0.24175	0.7069	0.0739	0.0534	0.0315	0.0066	0.0125	0.01895	0.02845	0.0205	0.10525	0.09715	0.1553	0.2061	0.0824	0.0746	0.0125	0.0965
ART4	0.01485	0.035	0.0107	0.01545	0.0074	0.0087	0.06955	0.38155	0.1076	2.6809	0.14765	0.0511	0.0175	0.6456	0.15325	0.0149	0.0105	0.0504	0.1368	0.1131	0.0108
ART5	0.1158	0.2142	0.0809	0.1171	0.0452	0.0655	2.52395	0.25285	0.4682	0.0328	0.16355	0.1962	0.4728	0.2841	0.27145	0.1313	0.06305	0.13275	3.66085	0.2198	0.3155
ARTN	1.3247	1.0316	1.8914	0.69565	0.3701	3.8154	0.83285	0.19015	0.1777	0.0949	0.502	6.00735	2.0711	0.39855	0.9637	0.721	0.1282	0.348	0.42925	0.342	2.108
ARV1	9.1213	14.754	9.7949	8.73115	12.0712	6.793	8.31155	8.8892	9.5897	9.9281	10.0772	9.809	15.687	7.83305	11.3192	9.1803	11.9159	8.5865	4.3869	10.7054	10.7992
ARVCF	3.3793	3.3498	3.2827	3.31755	5.8089	1.9436	1.8235	2.78015	4.8509	2.3056	3.09365	2.535	3.3728	2.96785	7.66155	3.0701	2.1175	2.0314	5.417	9.9656	9.8984
ARX	0.0133	0.0445	0.0128	0.03895	1.4755	0.0245	0.00525	0.0143	0.0081	0	0.3474	0.04195	0.0693	0.60585	0.90405	0.0297	0.1068	0.12125	0.31145	0.0804	0.0229
AS3MT	0.03465	0.1509	0.0501	0.02155	0.161	0.033	0.36045	0.24715	0.2318	0.7147	0.1115	0.1239	0.1396	0.0702	0.13205	0.0242	0.0395	0.06575	0.1072	0.1304	0.1234
ASAH1	31.0306	50.3139	22.3829	25.9992	47.4259	15.6182	50.6814	52.1238	48.6752	11.2885	69.1068	28.2407	22.5308	32.7283	51.1789	22.3229	64.5529	29.545	19.5452	100.769	29.9336
ASAH2	0.09345	0.1249	0.0848	0.11105	0.0899	0.0681	0.07705	0.1018	0.1048	0.2142	0.137	0.08525	0.0962	0.09635	0.12645	0.1055	0.03685	0.1958	0.0871	0.1056	0.0756
ASAH2B	0.80115	1.0222	0.7188	0.9312	0.5654	0.5704	0.6031	0.81435	0.959	0.8787	0.94855	0.6579	0.6835	0.79415	1.1737	0.8285	0.2938	0.99325	0.7089	0.801	0.7629
ASAP1	5.4264	7.5408	5.3806	3.92675	9.6763	7.1883	2.61595	8.2088	3.0554	2.3039	5.80115	8.5683	7.6612	6.3011	2.70045	4.3588	11.8789	6.7453	7.9609	4.6466	3.7208
ASAP2	2.3189	2.8113	2.9199	3.73795	2.4079	3.1815	3.5049	3.5199	1.8167	0.4267	1.7435	4.0269	3.2787	4.8974	1.5368	3.6516	3.1706	6.68085	1.91995	5.3837	2.0186
ASAP3	4.3243	9.6456	4.8775	2.18735	12.6682	4.7278	11.2431	2.7846	5.8548	3.4092	5.73675	4.3561	6.458	4.7629	12.4388	2.1658	3.1459	2.71995	15.5496	10.1081	4.7696
ASB1	2.37675	2.7609	2.7965	3.43265	5.6244	2.9317	3.2859	3.00655	2.8708	1.8287	3.39315	3.4266	2.6226	3.69675	3.07505	3.628	4.4058	2.46535	5.40445	3.7361	2.9437
ASB2	0.4627	0.2526	2.0626	0.5813	0.164	1.455	0.08345	0.5578	0.279	0.1345	0.5247	0.9163	0.3348	0.51285	2.33015	0.6067	1.24385	1.149	1.442	0.1936	0.8715
ASB3	0.5229	0.4595	0.6404	0.32225	1.0202	0.3605	0.29495	0.3871	0.3953	0.2389	0.63525	0.6215	0.571	0.38665	0.46645	0.3173	0.38985	0.4986	0.58525	0.6414	0.4622
ASB4	0.0043	0.0202	0.0154	0.0369	0.0864	0.0126	0	0.02695	0.006	0.1628	0.11995	0.04535	0.0123	0.09055	0.01575	0.0405	0.0594	0.03455	0.0374	0.0784	0.0084
ASB5	0.00955	0	0	0	0.3308	0.0283	1.40775	0.00885	0.0062	0	0.0072	0	0	0.0057	0.95635	0.0079	0	0.03485	0.00145	0	0
ASB6	6.65285	6.5069	8.2864	6.3658	9.1489	6.873	7.12295	5.29315	5.9395	3.064	5.89455	6.39675	7.4532	7.1224	5.5692	6.7368	8.73115	5.82945	7.5496	5.2833	8.0005
ASB7	2.8742	4.2229	3.5262	3.24515	3.1798	3.3012	3.2276	3.7178	2.999	1.957	3.08245	3.8573	3.5608	2.9424	3.33635	3.2043	3.40245	3.44005	4.41805	3.3807	3.0368
ASB8	6.22725	9.5352	6.946	6.30065	9.5919	5.4405	13.8068	9.83615	8.3594	6.4185	7.7305	6.67815	7.4952	6.4169	9.40375	6.0977	6.32895	6.45725	4.90745	7.6124	5.9875
ASB9	0.5705	0.691	0.5801	3.023	0.5361	0.4183	1.8133	2.14735	1.5007	2.7523	2.27385	1.063	0.7808	1.62735	0.50765	3.5007	5.50085	0.8696	0.7996	1.2771	0.7389
ASB10	0	0	0	0	0	0.007	0	0	0	0	0	0	0.0107	0	0	0	0	0	0	0	0
ASB11	0	0.0035	0	0	0.0164	0.0063	0.281	0.0157	0	0.0068	0.0212	0.0055	0	0.00635	0.01115	0	0.51275	0.015	0	0.0043	0
ASB12	0.1278	0.0623	0.1078	0.24105	0.0351	0.0479	0.1497	0.1954	0.2632	0.0351	0.1107	0.0792	0.3884	0.20565	0.129	0.3331	0.04025	0.1364	0.2361	0.2016	0.7073
ASB13	10.6423	22.3915	7.7466	15.7891	7.3597	6.8853	6.89305	22.263	22.1207	13.9789	8.2779	9.41	8.4958	10.3922	9.7072	17.0374	10.7787	7.8443	3.58625	3.7826	9.2118
ASB14	0.285	0.3286	0.2344	0.1747	0.3165	0.1665	0.26	0.25345	0.3317	0.1369	0.2782	0.1879	0.2136	0.2888	0.2789	0.1964	0.21735	0.32195	0.20285	0.1925	0.2733
ASB15	0	0.0042	0	0	0	0.0055	0.00315	0.00735	0	0.0041	0	0	0	0	0.0026	0	0	0.0063	0.00485	0	0
ASB16	0.4609	0.7933	0.5129	0.5227	0.556	0.2865	2.2307	0.41255	0.4866	0.306	0.6986	0.56415	0.3966	0.5996	0.7197	0.5116	0.4242	0.46645	0.5671	0.5049	0.5637
ASB17	0	0	0	0	0	0	0	0.05395	0	0	0	0	0	0	0	0	0	0	0	0	0
ASB18	0	0	0	0	0.0038	0.0031	0	0.00405	0.0069	0	0	0	0.0026	0	0	0	0	0.0051	0.01725	0	0
ASCC1	4.0686	4.8613	4.0371	3.67795	5.7204	4.044	2.21915	5.4901	4.3628	2.3547	4.3498	5.1831	7.329	4.4266	3.2029	3.4879	3.3649	4.5166	4.57315	4.2358	4.6502
ASCC2	23.9454	12.0717	16.8202	11.8003	10.5785	16.9078	12.078	10.7464	11.8463	13.1768	13.947	18.0453	9.5977	12.305	15.0238	11.941	16.2679	10.6819	14.9187	14.0345	17.434
ASCC3	3.9371	4.9237	5.0312	4.8482	3.7553	6.1716	2.02435	3.7818	3.2342	2.7925	4.51085	5.0664	2.5248	3.2058	3.57175	4.6882	2.66905	5.582	5.2554	4.0259	3.2541
ASCL1	0.0127	0.0193	0.0122	0	16.6606	0.0125	0.03165	0.0064	0	0.0319	0.0667	0.052	0.0136	0.06035	0.1448	0	0.01275	0.0482	0.11145	0.0082	0.0302
ASCL2	1.6096	1.0834	4.2245	54.922	0.5085	2.1805	0.09845	0.40365	0.2704	0.1387	0.85075	1.79	2.0277	0.6088	0.5387	74.5058	0.3801	7.23155	1.284	0.3365	5.0025
ASCL3	0	0	0	0	0	0	0.04235	0.02115	0	0	0	0.0082	0	0.03955	0.0199	0	0	0.0232	0	0	0
ASCL4	0	0.018	0	0	0.0075	0.0093	1.202	0.00765	0	0	0	0.0154	0	0.0083	0.02475	0	0.00705	0.0049	0.01285	0.0064	0
ASCL5	0.082	0.0369	0.0661	0.47945	0.0978	0.0877	0.01175	0.08065	0.0838	0.0118	0.30775	0.169	0.2038	0.23725	0.08055	0.499	0.0107	0.1373	0.04455	0.1987	0.2015
ASF1A	7.1583	9.231	8.272	7.8255	10.8232	7.1885	4.5127	5.6936	4.7048	5.3977	8.31075	10.6827	7.6624	4.9465	7.3752	7.3089	3.76055	6.65195	11.5333	11.2001	9.4834
ASF1B	15.6846	10.3883	36.1795	21.8424	9.4886	12.4796	1.38245	2.6384	1.8762	2.5674	7.46725	15.3435	21.1174	5.03555	1.5554	21.0418	10.6539	14.0206	13.5395	2.8976	20.7141
ASGR1	0.3867	0.1867	0.2506	0.75085	1.2179	0.204	0.1101	0.32845	0.2693	114.387	0.75265	0.42375	0.2047	0.5885	0.1539	0.8505	0.2268	0.32625	0.67165	0.7606	0.3253
ASGR2	0.1321	0.1531	0.1449	0.12805	0.255	0.1782	0.06065	0.47675	0.3643	183.076	0.2863	0.22845	0.0877	0.27775	0.1019	0.1349	0.1376	0.1434	0.43665	0.1076	0.1614
ASH1L	4.35855	10.4807	5.0946	4.1354	5.1482	4.7676	3.3786	5.8985	4.0845	2.5471	6.6336	5.92125	5.6923	5.6051	6.9147	4.841	4.7909	8.62305	3.5863	6.7052	4.0956
ASH2L	7.812	10.7777	9.074	7.67055	9.1441	7.285	6.55485	7.89195	7.1136	3.4735	7.43165	9.66455	7.0684	7.4972	7.6749	7.3456	11.0657	7.2897	32.4179	7.5042	7.6596
ASIC1	0.4203	0.798	1.144	2.9157	10.4146	0.6762	1.2282	0.109	0.1614	0.1825	0.4667	1.3754	0.5381	0.57035	2.0139	3.3898	0.4862	1.1917	1.3154	0.1838	0.9421
ASIC2	0.0058	0.0177	0.0083	0.05625	0.1092	0.0116	0.3414	0.04045	0.1857	0.0063	0.0236	0.01705	0.0462	0.03055	0.0403	0.063	0.00815	0.02405	0.11175	0.0071	0.224
ASIC3	0.3109	0.5294	0.4897	0.26585	2.2931	0.1522	0.1729	0.28325	0.6218	0.406	0.46615	0.362	0.6208	0.54845	0.66945	0.2186	0.6733	0.3442	4.6072	0.2081	0.4239
ASIC4	0.01455	0.0199	0.0188	0.015	4.0804	0.0128	0.0013	0.0138	0.0144	0.0038	0.02795	0.03515	0.018	0.0365	0.02075	0.0153	0.03385	0.01945	0.11415	0.0031	0.0169
ASIC5	0.01015	0	0	0	0	0	0.02295	0	0	0.0333	0.0122	0.02455	0	0	0	0	0	0	0	0	0
ASIP	0.1279	0.1238	0.1236	0.1384	1.3571	0.1287	0.02425	0.2212	0.912	0.2405	0.1126	0.1732	0.4589	0.14485	0.1357	0.1668	0.245	0.3792	0.29415	0.3009	0.1939
ASL	9.26385	6.5271	7.8169	23.635	7.0995	6.0059	8.3612	10.2943	11.8702	41.7801	12.0748	7.1171	6.4253	14.085	9.1254	23.3018	8.0178	13.0526	3.9378	8.7276	7.9032
ASMT	0.03945	0.0496	0.0412	0.04165	0.0398	0.0231	0.0216	0.0397	0.0234	0.0126	0.04115	0.0311	0.0197	0.0541	0.03575	0.0494	0.03285	0.0516	0.10735	0.0521	0.0266
ASMTL	7.20555	9.863	8.2	10.06	13.5529	6.4942	7.01145	9.2815	6.7276	10.6711	7.8791	6.97645	7.2029	9.7665	18.1463	9.9171	9.82275	4.9322	10.9561	17.112	10.8375
GET3	42.1429	47.1915	46.0635	41.4728	83.2531	42.6409	54.2689	42.2445	58.7756	29.1679	34.8194	41.4047	71.0948	34.3011	37.3306	41.8163	50.465	29.8744	49.9379	40.8546	55.2273
ASNS	7.4934	6.2721	7.5095	12.7153	14.1887	5.9802	8.05815	4.29855	6.4015	1.0215	7.2936	13.1936	8.3731	5.81675	6.55865	12.3109	2.7336	6.09275	11.1451	4.1392	8.4839
ASNSD1	12.8743	17.9457	15.2021	17.5843	22.2412	12.9601	8.2084	15.1576	10.9813	13.3079	16.6618	15.2416	15.3742	14.3321	16.9266	17.3503	14.8005	12.3006	22.5767	15.6838	14.4733
ASPA	0.0849	0.148	0.0323	0.05	1.1305	0.0254	0.23635	9.1114	3.1861	0.3024	0.1303	0.0571	0.0312	0.36775	0.2693	0.0414	0.95165	0.18245	0.63675	0.1517	0.014
ASPDH	0.08185	0.073	0.0782	0.1131	1.0476	0.0588	0.259	1.07835	0.9113	16.7706	0.19405	0.1447	0.118	0.38045	0.12225	0.1153	0.07815	0.15125	0.1386	0.1332	0.0552
ASPG	0.22355	0.0399	0.6368	0.10755	0.0067	0.9106	0.18525	1.35705	0.0506	1.922	0.08975	0.25415	0.268	0.05835	0.07815	0.1615	0.059	0.0859	0.1252	0.072	0.155
ASPH	9.3074	11.7542	6.2231	10.7188	6.3866	7.6083	5.44665	9.5443	5.5997	6.293	13.8505	12.2393	3.6287	9.94545	2.9438	9.7463	6.14235	8.8614	2.4483	4.9505	4.1528
ASPHD1	0.94915	0.9818	1.4298	3.3254	5.2216	0.889	0.18385	4.4518	9.7533	0.6861	2.65735	1.24395	3.4046	9.6559	2.63175	3.1625	2.7206	5.4612	0.861	0.8307	1.9022
ASPHD2	1.7386	1.1842	2.1219	2.25455	2.912	2.1794	6.8544	0.9845	0.6685	0.2012	1.49075	1.9212	0.7746	4.02185	1.1214	1.9069	1.5871	2.5702	3.0191	1.061	1.6854
ASPM	2.48625	2.2427	5.2722	2.46815	1.2184	3.4094	0.1039	0.43165	0.116	1.2546	1.59195	3.3265	1.9182	1.0239	0.1857	2.3859	1.67315	3.73325	5.3999	0.1262	1.9157
ASPN	2.512	28.2914	1.8814	3.67575	1.1649	5.9104	1.2577	4.0139	0.4839	3.9134	8.30345	6.65135	0.8814	32.523	4.03425	3.27	1.02535	15.5701	0.98845	3.3327	1.3629
ASPRV1	0.4584	0.5946	0.6169	0.3778	1.6837	2.5755	0.5596	1.27605	0.8319	0.3152	0.3629	0.5371	0.4433	0.70515	0.64645	0.3865	1.2473	0.47745	0.7645	0.4513	0.8517
ASPSCR1	3.677	2.4945	3.1403	3.3483	2.6662	1.9272	1.5772	1.48015	3.5948	4.9146	3.2688	2.9978	3.0811	2.28335	3.27945	3.5692	3.97365	2.32595	4.87535	2.9103	4.6086
ASRGL1	0.5948	1.1397	1.7198	2.73305	6.3809	0.2734	0.80975	5.8395	23.2756	0.8555	3.07585	1.27795	12.1016	2.75025	8.2542	2.1619	1.6456	2.19505	14.8622	1.3062	44.4743
ASS1	31.3819	23.7316	80.2199	123.048	7.0738	33.834	2.4567	37.9309	34.5785	158.554	41.3927	28.987	191.639	53.2321	19.048	114.145	1.7709	48.3939	17.767	72.8777	33.2
ASTE1	2.6258	3.077	3.8882	2.61515	3.4352	2.3331	1.528	2.44325	1.9362	1.401	2.39355	3.5617	3.2173	2.39445	2.2125	2.8523	2.20515	2.7398	3.1	2.8198	2.0284
ASTL	0.0924	0.1471	0.0591	0.088	0.0139	0.0795	0.0291	0.03045	0.0127	0	0.05635	0.1113	0.3973	0.04145	0.04345	0.094	0.04565	0.0993	0.0503	0.0324	0.1192
ASTN1	0.0063	0.0539	0.0081	0.0044	14.4131	0.0068	0.01655	0.01325	0.0108	0.0223	0.01415	0.02205	0.3122	0.09265	0.0384	0.0052	0.00395	0.0284	0.4189	0.0258	0.1818
ASTN2	0.48935	1.8867	0.3742	0.4605	6.4024	0.741	9.87475	1.51075	1.6176	0.417	0.4212	0.4937	0.4608	0.4817	14.561	0.4395	0.81415	0.373	1.42135	0.3974	0.6197
ASXL1	7.37085	8.4359	7.7641	8.7482	7.7891	6.4154	11.0429	8.6274	6.1253	5.0901	8.52745	7.76985	11.2468	7.7337	6.53995	10.3621	11.0966	8.689	6.03665	6.9302	7.9819
ASXL2	2.73265	4.1701	3.356	3.7219	2.3167	3.8793	3.7174	4.1736	4.1206	1.5278	3.9224	4.3766	3.4886	3.0214	2.4683	3.7798	3.49675	5.05865	4.85345	3.5197	2.2867
ASXL3	0.02835	0.0303	0.0107	0.0431	0.3495	0.0111	0.44285	0.37675	0.4629	0.019	0.04575	0.0305	0.0429	0.1858	0.11725	0.0442	0.00175	0.0521	0.0509	0.0358	0.0196
ASZ1	0	0	0	0	0	0	0.015	0	0	0	0.0127	0	0	0	0.0043	0	0	0	0.0501	0	0
ATAD1	8.963	11.6471	9.4143	10.9484	7.4616	9.3949	14.7279	9.86505	10.4748	5.849	10.5956	10.408	9.3236	10.0205	11.5108	10.2008	9.21375	9.69075	7.88185	10.1687	9.339
ATAD2	7.30375	9.7843	15.0265	7.4028	4.4587	8.4052	1.48805	1.75145	0.9857	5.2238	5.5746	9.6866	7.44	2.9074	4.65135	7.597	4.5463	8.59235	8.6	3.2606	4.7218
ATAD2B	1.7863	2.0848	2.0865	1.3721	0.976	1.5458	0.62795	1.20675	0.933	0.8001	1.728	2.05765	0.8744	1.40985	1.3668	1.349	0.95635	1.81555	2.118	1.3809	1.589
ATAD3A	14.5854	6.2122	14.2002	14.8362	9.7867	12.0439	5.48055	3.86695	7.8941	6.3684	8.37055	9.9063	8.2493	6.7694	8.2227	15.3687	16.3346	9.25365	13.3892	5.8427	15.1524
ATAD3B	5.01135	1.6561	5.1623	4.07115	2.2413	3.152	1.20825	1.1515	2.2495	1.5744	3.3928	3.2238	2.7387	2.8852	2.41565	4.2206	4.08125	2.84445	13.974	1.7852	4.0118
ATAD3C	1.2293	1.2623	0.9408	0.47935	0.6618	0.3707	0.7833	1.25825	2.2142	0.2224	2.3878	0.6984	2.2421	1.25855	0.6244	0.5583	0.10295	0.5666	0.52285	4.6436	0.9405
ATAD5	1.3801	1.0613	2.3259	1.3206	0.8382	1.1889	0.14875	0.52835	0.4942	0.3284	1.02355	1.7677	0.8828	0.5906	0.3368	1.2611	0.79225	1.9521	3.44575	0.3611	0.9653
ATAT1	4.61095	3.7218	3.4682	3.77715	14.9904	1.4837	0.68455	1.93025	3.0812	1.4752	3.5183	3.00495	6.4891	3.08115	4.73115	4.0882	3.9544	3.79875	3.7865	2.4815	6.4668
ATCAY	0.0044	0.0032	0.0057	0.0102	6.3007	0.0062	0.00365	0.01505	0.01	0.0027	0.0044	0.0047	0.011	0.11815	0.55985	0.0129	0.00435	0.0249	1.2873	0.003	0.0431
ATE1	4.33545	6.433	4.771	7.48245	3.3147	4.7609	3.81305	6.56755	6.2689	4.5509	4.9369	5.07265	4.0402	5.242	6.69925	7.5475	4.0464	7.88515	5.1687	6.3843	4.2415
ATF1	6.7664	7.7742	9.5597	8.92415	4.7441	7.2317	6.6299	7.4252	5.3882	4.3106	8.8175	9.8889	12.6996	6.549	7.27825	8.9575	3.8916	9.05005	4.19655	10.3476	5.7655
ATF2	5.95265	9.7686	7.0378	6.728	10.0096	6.1026	5.13775	11.054	8.7841	5.8207	9.635	8.56405	9.9705	8.28035	8.89285	6.3522	6.03605	8.7674	7.64715	9.9855	8.3716
ATF3	12.2985	6.1338	13.055	9.04845	10.1694	9.4168	7.97115	10.8397	5.2164	6.2647	7.8055	11.4674	6.9864	9.2719	11.7809	7.9264	1.94165	7.9467	3.59995	14.4542	6.0681
ATF4	114.925	106.322	126.858	117.816	102.685	107.854	103.583	99.4587	70.2643	93.8875	100.197	130.798	79.1013	110.965	145.908	121.765	115.569	83.1997	101.409	80.3166	121.023
ATF5	17.3282	16.4804	19.4735	12.3483	14.9202	13.2066	18.121	12.9899	10.7309	87.1293	15.2106	20.637	23.6988	11.8831	22.0943	11.0673	18.7447	10.4423	20.1253	13.844	21.3763
ATF6	8.7015	13.9176	8.4633	8.4774	8.1326	7.7816	5.8878	9.57225	8.1766	9.3692	11.5814	9.72295	8.9522	9.40305	8.49545	8.3424	9.0002	10.0628	5.5923	9.1331	7.5856
ATF6B	39.7382	36.5394	39.2144	35.3422	25.1241	30.8161	16.8939	24.8779	20.4035	19.801	33.6323	32.0947	46.2281	29.2699	35.5174	39.5049	38.7509	30.9042	14.8595	34.4277	32.8103
ATF7	3.92475	6.7134	4.5284	4.4391	5.0388	4.3866	3.13075	6.99355	5.9068	2.261	5.7437	5.2712	6.0479	5.691	6.15095	4.4911	5.3547	6.9253	4.0059	4.1773	5.0214
ATF7IP	5.73135	8.7374	5.4046	5.03585	6.2232	6.9628	5.91405	7.8837	6.4796	2.4882	6.7363	7.1913	7.8031	4.9698	4.67655	5.4718	5.02805	7.3021	10.7788	9.5284	6.0822
ATF7IP2	2.23745	1.2564	1.3535	1.4204	0.3515	0.7236	0.56165	0.9678	0.852	2.8145	1.38915	1.24315	2.0839	1.78615	0.41365	1.2688	0.4301	1.91705	1.7127	1.2383	1.7144
ATG2A	5.49945	4.6489	5.1906	6.584	5.385	6.0305	7.58175	4.1869	5.8085	5.6722	6.62455	5.39305	7.6365	5.93225	6.064	6.5177	7.98715	7.9033	6.0927	6.4865	6.2358
ATG2B	1.69325	3.0235	1.9625	1.7317	1.8497	2.2832	3.1508	2.9495	2.5394	1.7414	2.36575	2.16055	1.7281	2.5796	3.4449	1.6617	2.3676	2.68125	3.03505	2.6693	1.8413
ATG3	7.7428	7.8831	11.4504	10.0486	10.1488	8.4583	7.66285	7.04425	6.6738	5.1047	7.1697	9.79475	10.1963	6.88875	5.61395	10.2383	6.97095	8.855	19.3876	8.9118	7.8202
ATG4A	4.6182	5.7193	6.0014	4.56275	4.5126	4.4996	10.3743	6.06715	4.2401	5.3795	5.9977	5.24985	2.9021	4.8885	5.3958	4.3588	3.66535	4.52155	3.6719	6.2245	4.3379
ATG4B	8.5398	6.8781	8.9255	9.6488	12.0122	6.5346	6.39035	6.10705	9.4112	5.693	7.81555	8.6486	10.098	8.99185	10.42	10.2277	11.9949	6.7801	12.0241	7.3932	12.8999
ATG4C	3.3004	4.0292	4.022	3.1775	7.2406	2.6989	2.0255	4.99995	3.0912	2.8495	4.23925	3.30975	3.7872	3.10635	3.71145	2.9391	4.18385	3.5371	6.25035	4.0878	2.8792
ATG4D	10.7523	6.8342	12.5535	10.7553	7.9557	10.8808	24.6009	6.0772	12.6955	3.8807	6.8008	12.7685	10.6486	7.12005	10.2499	11.0684	11.6639	8.12515	10.3369	6.2733	11.1233
ATG5	9.50345	9.7703	11.562	12.893	9.3912	10.0282	6.3873	6.8672	7.3267	5.3945	9.42795	12.2917	8.9217	8.20865	9.24055	12.5889	4.26505	9.668	19.388	10.2036	10.1602
ATG7	3.4457	3.3842	3.0207	2.88575	3.532	2.4802	2.7902	2.65435	3.1498	1.6931	3.0866	2.5988	2.6283	3.1432	2.6896	2.899	2.8079	2.4909	3.2161	2.545	2.992
ATG9A	9.24325	8.4104	9.7708	10.8169	12.5384	11.9898	5.352	8.0315	11.4856	9.7594	10.2543	10.7388	12.2309	10.2759	10.4816	11.146	14.3948	12.0132	10.1164	8.1305	12.8066
ATG9B	0.6061	0.3462	1.2244	0.68185	0.447	0.5951	0.1535	0.35695	0.11	0.0899	0.57495	0.69515	0.7871	0.78845	0.3829	0.8985	0.31195	0.4394	2.00065	0.1486	0.9542
ATG10	1.3342	1.4088	1.6801	1.33915	1.4951	1.0689	1.27005	1.6245	1.5778	1.1802	1.5267	1.34545	1.1304	1.221	1.61295	1.241	1.39055	0.9515	1.73325	1.7113	1.6812
ATG12	3.888	4.9285	4.6445	4.4582	6.671	3.5902	2.2984	4.7477	2.8338	3.6294	4.51675	3.80565	3.4735	4.68835	3.90055	4.2062	3.49715	4.3939	4.22665	3.5485	3.868
ATG13	9.8588	13.5205	10.5668	10.2027	13.4178	12.4377	12.6552	12.4665	11.8725	9.1631	11.6975	13.0069	15.9499	12.5846	13.2983	10.6374	15.143	13.2883	16.1424	12.3211	12.2863
ATG14	4.64205	5.7592	5.1824	3.7701	5.0049	4.4345	5.7307	5.06885	6.1321	2.6421	5.5659	5.2512	4.0767	5.3222	5.06095	3.6651	5.3279	3.68315	10.5356	5.7696	4.6036
ATG16L1	4.42105	7.9408	5.0769	7.97915	4.7932	4.6909	2.399	5.80035	5.6038	3.4979	6.44045	5.50085	4.421	6.89195	7.0712	7.7367	4.6912	5.06475	11.494	6.0825	4.8603
ATG16L2	2.5316	2.0026	3.3364	1.93595	2.0435	1.2631	1.16115	2.5079	2.9729	1.2985	2.42135	1.8965	1.5388	2.62545	1.2993	1.731	0.98955	1.67165	1.62845	2.2357	2.2249
ATG101	9.49855	8.1	10.9179	9.16485	7.169	10.0423	11.955	5.6816	6.6284	5.6944	8.7051	10.0723	9.0789	8.39215	10.4116	9.3638	11.3953	5.27415	10.4096	8.7309	10.1632
ATIC	22.6904	29.8819	19.0792	37.7422	16.7374	20.037	6.1311	14.2302	20.092	16.034	25.3771	21.6181	21.5885	20.0948	17.4927	40.4161	32.3867	21.7416	51.1183	20.5074	28.2123
ATL1	1.166	2.2186	0.8959	1.16285	3.833	0.7374	0.6288	1.8306	1.6391	0.1521	1.7556	1.2125	0.9561	1.7621	3.27555	1.1328	1.2953	0.8758	0.4468	0.9783	0.796
ATL2	10.9494	10.7709	12.7232	11.1511	5.7481	13.9769	10.0432	8.6746	6.8755	9.4819	17.4492	18.3	15.5385	8.4498	10.3349	10.7567	7.0988	11.3198	14.3148	22.9133	8.1067
ATL3	10.2462	17.8071	14.3218	9.10755	10.6993	15.3919	10.4966	16.8282	8.3676	7.5955	14.138	11.4893	14.1325	14.4275	11.5456	7.7205	9.797	14.9425	6.97395	12.8139	9.5016
ATM	1.34265	2.1077	1.3378	1.25555	1.9623	1.2008	1.5957	3.6958	2.2876	0.9564	2.2209	1.94245	1.3323	2.0846	1.9413	1.224	2.73475	2.1159	2.08835	2.3246	1.4634
ATMIN	10.6012	11.914	11.0662	8.58905	11.2029	10.9765	11.8521	10.7712	8.4882	4.4088	10.4553	11.1919	7.5064	8.16185	13.2833	8.2697	8.6207	9.42675	11.8746	11.1192	8.2508
ATN1	42.5988	46.5109	34.1878	31.1445	62.8764	30.6881	48.8535	38.2856	43.3393	11.4361	38.8302	45.9086	101.534	37.2148	47.3049	32.8709	46.7979	39.9086	96.9337	51.2697	68.6777
ATOH1	0	0	0	3.8852	0	0	0	0	0	0	0	0	0	0.0201	0.0826	4.039	0	0.2709	0.0434	0	0
ATOH7	0.07335	0.0207	0.0656	0.10665	0.1636	0.0245	0.02005	0.1634	0.1388	0.1032	0.0549	0.1038	0.1444	0.06875	0.07425	0.0952	0.04095	0.072	0.13225	0.0328	0.1883
ATOH8	0.59285	0.2146	0.2107	0.4514	2.2811	0.2091	0.38605	2.14345	1.7757	1.2108	2.4295	0.44555	0.6546	0.7488	2.30335	0.4698	1.0287	0.4527	0.83605	12.3436	0.5846
ATOX1	7.75945	10.0959	7.7973	6.52685	8.9456	7.365	8.92855	9.12385	8.8931	21.377	6.4583	5.9637	8.4065	7.51445	7.6177	6.7204	17.4227	6.1717	8.27765	7.8994	8.9976
ATP1A1	74.3538	88.7525	128.557	202.695	71.6224	142.735	241.604	82.6484	143.348	51.5712	115.345	123.33	87.5238	163.533	105.959	205.888	361.216	104.19	71.1847	203.451	91.5096
ATP1A2	0.07745	0.2261	0.0251	0.0711	65.1126	0.1148	0.1968	0.74705	0.1525	0.1489	0.21045	0.06305	0.1279	0.28855	3.2839	0.0758	0.02155	0.24995	0.18305	0.3273	0.2275
ATP1A3	0.17665	0.232	0.1949	0.3659	11.5827	0.1479	0.18335	0.18185	0.087	0.0316	0.2762	0.24295	0.4915	0.47035	0.08485	0.3738	0.1692	0.52725	3.52345	0.0441	0.123
ATP1A4	0.542	0.2829	0.0098	0.0045	0.0759	0.0082	0.0092	0.0155	0.0161	0.0056	0.019	0.01335	0.0101	0.01545	0.03245	0.0061	0.00785	0.0167	0.07905	0.0087	0.0181
ATP1B1	35.5568	62.4412	68.347	165.239	37.5307	66.7658	445.965	291.039	233.568	77.8185	160.925	92.4015	23.4408	160.335	17.8394	138.862	13.2628	147.787	20.713	198.765	57.3159
ATP1B2	0.2986	0.539	0.1724	0.17165	178.261	0.1959	1.09985	5.00785	0.4479	0.5577	0.5448	0.34255	0.9791	0.8578	1.17155	0.2049	1.34275	0.71155	1.3687	2.963	0.8504
ATP1B3	55.1825	29.5753	125.427	70.8476	46.5725	168.482	29.5564	28.4103	21.9927	8.5962	29.6556	144.157	32.3704	38.236	29.2422	72.8624	73.2741	45.9584	49.7798	31.008	44.3341
ATP1B4	0	0	0	0	0.0124	0.0096	0.00725	0.0028	0	0	0	0	0	0	0.0036	0	0	0.0024	0	0	0
ATP2A1	0.35405	0.2677	0.448	0.29115	0.391	0.3323	0.384	0.27845	0.5549	0.1294	0.2554	0.41615	0.5068	0.2196	0.58675	0.2416	0.3028	0.38965	1.2287	0.2082	0.48
ATP2A2	24.6149	21.3095	30.6719	28.5113	24.4488	37.0162	17.341	20.3972	21.5342	15.4141	29.315	38.0381	21.3103	21.1425	19.216	26.8085	26.301	32.1525	24.8871	17.0472	22.4732
ATP2A3	3.92615	10.0773	3.896	15.1657	0.653	3.5865	1.46285	6.006	2.3037	1.1802	9.83965	4.2806	1.3946	18.7926	6.51965	15.2264	2.1906	18.3335	11.8964	3.6786	3.7463
ATP2B1	6.4648	5.8386	5.197	5.8874	7.6918	5.146	5.7085	4.5681	5.0618	2.6389	4.5405	8.18805	6.7987	5.20305	5.0311	5.206	4.106	7.209	10.7103	3.6632	4.854
ATP2B2	0.0085	0.0275	0.0124	0.005	3.2006	0.0164	4.84565	0.95025	0.2634	6.6936	0.01	0.0116	0.89	0.0329	0.0133	0.0049	0.01535	0.01465	0.0424	0.0076	0.3701
ATP2B3	0.00315	0.0031	0.0048	0.0025	0.1785	0.0028	0.002	0.0041	0.0038	0.0024	0.0041	0.006	0.0657	0.01785	0.0027	0.0029	0.00505	0.006	0.16745	0	0.0296
ATP2B4	10.624	15.2177	15.846	4.7057	19.1965	19.0387	6.86625	18.969	10.2914	4.9993	17.3829	17.6969	37.6849	18.1709	7.8674	4.6225	18.1882	12.973	7.95795	12.178	20.3887
ATP2C1	15.1576	16.7199	20.5023	13.9238	13.6254	17.1085	19.9239	13.6141	14.6701	5.5392	13.8117	24.9755	11.7638	14.3756	44.5613	13.1532	10.6496	12.7203	12.1191	11.414	15.7494
ATP2C2	1.5024	2.0935	1.9296	10.3113	0.1021	1.5342	0.1482	0.05855	0.1267	0.0098	3.97645	1.75915	0.3873	2.42135	4.83305	11.5515	0.06965	2.79795	0.16175	0.3341	2.6106
ATP4A	0.00955	0.005	0.0044	0	0.0144	0.0055	0.0115	0.0038	0	0	0.00505	0.04365	0.0329	0.00605	0.0035	0.0048	0.01095	0.0336	0.19535	0.0644	0.0477
ATP4B	0	0.0113	0.0143	0	0.0275	0	0.1319	0.02015	0.0376	0	0.0921	0.0112	0.0411	0.0131	0.0134	0	0.01145	0.05725	0.013	0.3162	0.0548
ATP6AP1	48.4164	57.8237	35.7112	37.6208	48.991	31.2819	106.585	37.3561	43.5314	26.0756	43.3353	37.5772	40.4419	37.5144	71.1179	39.6607	62.2525	31.3777	25.2656	51.0126	53.4218
ATP6AP1L	0.47365	0.9456	0.4836	0.34435	0.7191	0.224	0.57685	0.68575	1.0843	0.3455	0.5578	0.4105	0.5797	0.6341	0.6588	0.2966	0.3489	0.2785	0.5695	0.7951	0.755
ATP6AP2	61.8284	78.524	61.3332	55.0055	86.7917	49.3059	320.874	68.5848	68.9133	35.0608	65.3589	68.7792	51.8915	57.6493	49.321	56.0362	62.9971	45.169	65.5769	101.431	58.5971
ATP6V1A	14.6411	21.3323	19.3075	13.1967	17.8342	19.0703	148.248	23.2294	24.9768	12.2152	18.1568	21.8269	12.0837	13.647	17.3822	12.0694	19.4193	13.6516	13.926	27.4528	14.8737
ATP6V1B1	0.53295	4.0302	1.2185	0.0875	1.162	0.2323	250.338	0.3107	0.5843	0.0706	0.7511	1.0702	70.9021	0.46945	0.554	0.1022	0.9775	0.22135	3.16325	0.0542	3.9107
ATP6V1B2	8.38295	12.7636	11.849	11.7521	24.2175	12.2461	10.5412	19.5385	20.6665	5.4834	14.6175	12.8281	7.5623	13.0471	9.49575	10.0747	45.1562	9.97105	17.9465	17.2481	10.8256
ATP6V1C1	11.4693	15.2578	9.2778	10.0025	11.4285	10.9941	17.3867	15.648	13.9777	11.0189	13.0183	12.686	11.1355	9.68605	10.341	10.3824	16.9618	11.1337	13.3932	13.4404	8.4517
ATP6V1C2	0.73355	0.6829	1.2986	2.07265	0.6931	0.9055	23.7054	0.5031	0.4422	0.3506	1.40675	1.38115	1.5587	0.67155	0.77065	2.0119	0.8714	1.14755	1.6626	0.5122	3.2558
ATP6V1D	12.8253	14.5814	16.7377	10.5292	16.7517	16.4799	53.8434	13.3316	22.5322	8.8859	14.0441	11.5434	8.4065	15.2212	15.4706	9.7981	16.4782	9.1706	12.5504	24.7526	12.1762
ATP6V1E1	35.8792	33.6796	36.0852	28.5759	41.4301	37.5328	96.5692	39.471	40.5868	24.8088	33.3002	47.0072	24.1069	33.4495	34.1988	29.1433	52.4674	23.9047	39.9019	36.234	29.2595
ATP6V1E2	1.27215	1.3494	0.9603	0.9747	1.3142	0.9906	1.08355	0.66855	0.9588	0.5192	1.2854	1.98365	1.3247	0.76525	1.9931	0.9622	1.43715	0.92455	1.00945	0.988	0.9459
ATP6V1F	140.446	107.242	132.908	121.286	210.148	112.081	384.743	122.413	266.442	65.369	115.037	141.961	151.298	109.703	107.975	130.337	242.039	85.7451	123.375	98.1714	140.774
ATP6V1G1	85.4634	111.618	87.8235	70.3508	74.6566	88.7571	110.36	70.8083	79.74	57.6062	85.1623	87.2515	92.4939	73.8774	226.247	73.3649	97.1516	64.0869	117.482	101.513	83.9612
ATP6V1G2	0.17175	0.6481	0.1566	0.1144	12.9144	0.096	0.11815	0.3882	0.403	0.1345	0.25495	0.21045	0.6546	0.3982	0.42085	0.1333	0.32285	0.16675	0.34505	1.1476	0.2635
ATP6V1G3	0	0	0	0	0	0	102.014	0	0	0	0	0	0	0	0	0	0	0	0	0	0
ATP6V1H	11.373	13.1061	9.8938	9.83065	11.3574	11.3415	34.6125	8.3062	12.48	6.0499	10.4248	10.0531	9.0817	9.26325	12.3292	9.7891	14.0274	7.63335	12.4709	12.7841	11.3472
ATP6V0A1	4.1731	6.3329	4.8338	6.6115	11.531	5.4688	3.67215	9.26465	17.9989	6.8913	6.7008	4.91075	3.6884	7.2898	7.7494	7.0512	13.92	6.3196	5.2663	9.7162	5.6565
ATP6V0A2	1.40215	1.8243	1.6478	2.1323	2.2634	1.5228	1.6369	1.3239	1.4893	0.8872	1.7351	1.94605	1.7031	1.53845	1.67905	2.1439	2.09105	2.0062	2.9546	1.7822	1.596
ATP6V0A4	0.1008	0.4891	0.1216	0.01245	0.0302	0.257	205.603	0.05085	0.5017	0	0.6001	0.2258	0.0703	0.06055	0.0335	0.0125	0.8771	0.0375	1.57715	0.0094	0.2545
ATP6V0B	42.2289	37.8316	39.9221	38.1506	50.0428	32.8568	94.9495	22.8331	33.7126	33.1619	34.9181	33.456	44.6392	33.9072	48.8905	38.1585	44.5207	30.5481	35.4656	30.2166	50.1275
ATP6V0C	22.7839	24.796	26.1742	19.941	25.1772	30.3552	165.054	24.0987	53.117	17.6889	25.4312	29.1103	25.7876	23.0581	26.7052	19.4355	51.357	18.268	18.5005	25.9836	15.6864
ATP6V0D1	12.3195	10.7385	13.7564	14.4701	16.1477	15.2028	21.8148	10.3601	16.8698	9.4361	14.1396	12.3094	9.2323	14.0785	13.45	14.8419	18.2809	10.4576	8.43665	14.2028	13.8143
ATP6V0D2	0.0753	0.2996	0.0941	0.2814	0.1227	0.2231	398.805	0.1549	0.25	0.0929	0.72285	0.6145	0.0747	0.3377	0.13085	0.2547	0.1289	0.34075	0.51265	0.2763	0.0659
ATP6V0E1	90.7392	103.93	95.1332	88.3903	108.21	82.8921	156.669	104.757	103.232	85.224	108.259	94.3435	99.674	103.615	117.576	87.044	90.4381	82.5849	60.7976	115.475	103.43
ATP6V0E2	9.21625	17.8026	6.7699	6.5136	85.5716	1.6332	34.2709	6.6669	24.0022	20.7744	9.943	6.73685	15.7366	7.53655	47.9708	5.8823	22.5673	4.935	8.13465	16.1792	18.8704
ATP7A	1.9232	3.2095	1.6625	1.6696	1.3674	1.7729	5.62025	2.98745	1.318	0.5154	2.88595	2.45855	1.3981	2.0544	3.22655	1.6261	2.7379	2.51095	1.56425	2.2384	1.4007
ATP7B	0.74775	2.9846	0.5226	4.8789	0.671	0.395	1.89675	2.74245	2.4813	2.8106	1.0698	0.69685	2.0896	1.8303	2.92615	5.2667	1.12585	4.2043	3.04015	0.4091	2.8597
ATP8A1	0.44455	1.0374	0.639	2.3602	1.9672	0.2869	4.908	2.41145	3.7259	0.295	3.9869	0.8642	0.6441	1.9719	8.98555	1.8485	0.3311	2.2424	1.5434	12.634	0.9755
ATP8A2	0.0687	0.2127	0.0295	0.04105	0.1969	0.0938	0.07125	0.215	0.3215	0.014	0.23615	0.22665	0.0829	0.24275	0.39415	0.0461	0.39475	0.08555	0.5436	0.1094	0.0439
ATP8B1	14.4194	13.8973	11.1209	23.8471	0.6235	6.2649	5.2515	3.62625	2.9811	4.9623	9.01995	11.5688	5.1083	10.4582	16.7725	20.5177	0.4988	19.6537	1.1736	10.3601	6.5459
ATP8B2	1.68065	5.2759	1.6998	1.5779	4.4077	3.1041	0.67965	4.07765	3.3349	1.3477	5.58795	4.58375	3.2802	5.9107	9.32745	1.543	15.1607	3.00835	17.4525	4.8435	3.8042
ATP8B3	0.21075	0.3046	0.3383	0.10955	0.291	0.4002	0.07295	0.63845	0.9286	0.2627	0.34845	0.53695	0.1444	0.3925	0.08345	0.0984	0.54975	0.20365	0.57615	0.1856	0.262
ATP8B4	0.1646	0.3239	0.1998	0.16835	0.6285	0.1648	1.38925	0.5501	0.3319	0.188	0.39165	0.242	0.1645	0.3309	0.47485	0.1447	0.10865	0.2474	0.21225	0.1794	0.1225
ATP9A	9.40055	15.677	8.077	25.5889	16.2754	6.9774	13.8406	6.17805	9.6554	4.7741	12.1299	9.30565	11.4954	16.5338	15.8096	29.941	6.4846	17.83	3.50625	17.4627	11.7794
ATP9B	1.07345	1.5321	1.1177	1.08325	1.5884	0.9368	2.6019	1.9132	1.6475	0.8716	1.51495	1.223	0.9885	1.3257	1.92125	0.9658	1.48135	1.55565	1.30955	1.9656	1.5449
ATP10A	0.43495	1.9339	0.3381	0.54895	1.1873	0.5356	0.1232	0.9558	1.2144	0.1772	2.293	0.80295	1.098	2.34215	1.4719	0.5616	5.91505	1.18515	1.01435	1.1335	0.506
ATP10B	0.317	0.013	0.6071	16.9602	0.6321	0.7206	0.04015	0.0131	0.0066	0.0052	0.4486	0.40595	0.3264	2.87335	0.0059	19.0104	0.73915	4.89475	0.01945	0.1055	0.1008
ATP10D	2.4549	2.4448	2.9932	1.6393	3.2513	7.0611	15.5383	5.50905	4.7707	0.7818	2.51865	3.3806	1.0915	3.21755	1.9417	1.3405	2.3678	2.3499	0.84945	2.7408	1.259
ATP11A	2.2046	1.9699	3.1328	6.16635	3.8273	2.941	1.90765	20.2388	10.6572	2.3781	19.583	3.88185	2.9013	6.5537	2.74715	7.2112	4.36405	10.2996	4.00135	14.5674	5.1833
ATP11B	8.06865	5.004	10.4598	7.94935	2.5755	13.5576	4.5573	6.99305	4.9703	2.6322	6.14975	16.38	3.8184	8.2587	14.7998	7.7699	4.36935	9.8037	4.04605	5.3968	2.7777
ATP11C	3.30795	3.295	2.9162	2.8104	1.7104	2.4192	2.5112	5.19865	3.2854	2.6549	2.95465	3.2009	1.9657	2.629	3.0977	2.7603	1.8906	3.11915	13.2766	1.8179	2.2944
ATP12A	0.03375	0.0097	0.0339	0.01605	0.0188	0.5707	0.0033	0.00425	0.0041	0	0.10545	0.6661	0.0625	0.00965	0.09695	0.0234	0.11575	0.01305	4.3562	0.0265	0.0356
ATP13A1	11.9092	10.5896	9.6454	12.7854	11.2102	9.1496	10.581	7.44815	12.7508	7.3567	10.2247	10.7121	15.7726	9.878	11.7986	13.2585	14.9163	13.3503	17.8733	10.598	18.2465
ATP13A2	14.3136	14.0837	12.0424	19.6471	17.0932	14.7809	5.06395	8.877	11.2024	2.8465	12.8686	12.0449	13.7115	11.771	13.5931	18.7378	21.6281	18.6567	16.5503	9.1534	18.8913
ATP13A3	8.04395	9.369	12.3113	9.9275	4.9326	11.2022	4.19945	14.7827	11.0655	10.7509	8.6905	14.8003	8.631	8.2772	7.74325	10.0592	6.0549	12.9925	5.3104	14.3158	6.4275
ATP13A4	0.0363	0.2639	0.1758	0.08835	4.1462	0.4645	0.0246	0.17185	0.3306	0.0081	3.5745	0.9782	0.0674	0.7005	0.02325	0.0853	0.0383	0.26055	0.0226	21.3852	0.0887
ATP13A5	0	0.132	0.0321	0	0.3832	0.0338	0.1971	0.0078	0.0044	0	0.0556	0.1535	0.0152	0.01495	0	0	0.00585	0.0093	0.01275	0.0855	0.0116
ATPAF1	7.15775	10.2308	9.0751	9.52165	14.7768	5.6295	19.78	9.74545	11.5562	9.508	8.32035	7.7762	16.2316	5.91155	12.3364	9.4891	6.7939	7.6185	8.8996	10.3521	10.8588
ATPAF2	2.6629	2.6485	2.7843	2.6861	3.6319	2.4147	2.53945	2.6758	5.0796	2.533	2.8032	2.46135	2.2083	2.042	3.6781	2.3545	3.0503	2.37105	2.5589	3.3352	4.0742
ATR	2.56385	3.3251	3.1679	2.6681	1.7779	2.7662	2.32355	1.9024	2.4506	1.1615	2.4472	3.4473	1.8725	2.3683	2.4475	2.7778	2.02605	2.76135	1.8057	2.1695	2.4817
ATRAID	51.4218	50.4441	51.4005	50.7812	68.3226	37.8869	46.2505	52.5245	72.0264	28.8601	55.1957	60.9628	79.3881	43.8811	50.7041	49.3297	53.2612	45.5403	41.1092	71.776	67.5672
ATRIP	0.0427	0.0479	0.0515	0.04195	0.0503	0.0258	0.02335	0.02595	0.031	0.0152	0.0361	0.04135	0.1532	0.03275	0.0402	0.0465	0.03415	0.13935	0.0727	0.0447	0.0384
ATRN	9.10375	11.5082	7.7245	5.0434	10.281	8.8189	12.5069	9.11125	10.1069	19.6007	8.61635	13.077	10.2437	7.4767	8.82115	4.9488	11.7185	10.7563	10.2241	13.307	8.2915
ATRNL1	0.02765	0.1878	0.012	0.02075	1.0598	0.0278	0.76235	0.10815	0.3161	0.0506	0.017	0.16035	0.0779	0.1479	0.29115	0.0185	0.2538	0.0723	0.6199	0.0544	0.1559
ATRX	3.0675	5.3831	3.0454	3.0571	3.2465	2.9343	4.17825	4.39565	2.9586	1.4145	4.0968	3.32385	3.4625	3.5923	4.5932	3.0163	2.27595	7.57745	3.79455	4.244	3.1325
ATXN1	1.36085	3.5014	1.9065	1.86705	3.2913	2.7978	1.02595	3.30935	2.0215	1.3347	3.09605	3.0055	2.154	3.16305	2.62725	1.7369	2.2611	2.5551	1.33575	2.9638	2.1191
ATXN1L	4.367	5.9198	5.505	5.0346	5.1503	6.4022	4.9597	8.2574	8.6018	2.5115	5.74955	6.08455	4.2613	5.76365	4.4227	5.7721	5.50935	5.778	7.1004	5.4931	4.144
ATXN2	2.7957	3.2907	2.2526	3.0581	3.7924	1.8961	3.4613	2.77795	3.6437	2.0632	3.5064	2.7431	4.5123	2.72985	3.96595	3.0809	2.76745	4.9248	4.78155	2.9144	3.5204
ATXN2L	22.2112	20.3624	22.3095	22.1152	19.7099	20.8055	19.0706	16.0434	20.0634	10.3637	22.7619	27.0529	37.2572	17.8622	16.0047	22.5739	23.518	30.0323	30.4774	16.0537	24.404
ATXN3	0.8844	0.9564	0.9799	0.7145	0.6126	0.7729	0.50785	0.7883	0.6724	0.4328	0.79475	0.82405	0.9978	0.88255	1.067	0.654	0.52195	0.901	1.326	0.8405	0.9575
ATXN3L	0	0	0	0	0	0	0	0	0	0	0	0	0	0	0	0	0	0	0.00345	0	0
ATXN7	2.70215	3.5607	3.2472	2.81715	1.9837	2.2138	3.24235	3.06315	2.8046	1.5795	3.88615	2.8686	3.0078	3.0147	3.18445	2.7756	2.23555	3.852	3.2966	2.9715	2.4703
ATXN7L1	0.83505	1.3149	0.8487	1.17055	1.025	0.8606	0.91975	1.74705	1.4734	0.7108	0.95275	1.2067	1.3597	1.0917	1.3128	1.2441	1.23495	1.763	2.5138	0.9689	1.2597
ATXN7L2	1.5408	0.9457	1.7736	1.26125	2.424	0.8613	0.657	0.90115	1.7499	0.6482	0.97815	1.20045	1.9239	0.91405	0.70835	1.3031	1.2903	1.1115	3.16375	1.7533	1.7558
ATXN7L3	18.8266	14.4639	16.3583	15.0793	11.4261	17.8111	7.22645	9.41945	13.244	7.5961	15.5573	18.1432	12.9292	14.2819	11.4619	15.2636	14.1987	13.3986	25.2186	12.8403	18.4642
ATXN7L3B	14.2282	20.8004	12.5894	15.6353	16.7091	10.9648	21.4069	16.7538	13.8257	8.4933	16.0817	15.9471	19.088	15.0319	22.0243	15.9265	16.2883	16.3225	13.14	17.545	16.1964
ATXN10	20.3114	23.2041	20.1719	15.3006	30.8354	17.9317	11.8084	15.9641	16.3372	16.0866	18.6804	26.5928	14.7778	14.7341	26.7594	14.0471	18.8364	11.6375	23.1928	19.5318	21.158
AUH	3.6882	5.5945	4.7419	7.1153	4.4061	3.5905	32.5175	9.5782	13.1388	6.3398	4.71365	4.2736	5.2225	5.75245	16.6919	7.1681	2.92305	5.22215	4.708	10.8289	4.4768
AUNIP	2.6354	1.3665	4.3287	2.39135	1.0436	2.6162	0.23085	0.1871	0.2237	0.2271	0.86755	2.6104	2.4957	0.48195	0.2536	2.4461	1.6467	1.6727	6.3818	0.2664	2.6624
AUP1	76.6599	46.9138	64.1493	63.7818	55.4439	55.6776	22.6896	37.0975	51.6838	56.0947	58.0273	64.8289	60.9626	52.2775	48.0144	64.8736	65.8816	44.4173	54.0484	38.4046	70.2987
AURKA	11.2614	6.9811	14.5494	17.5629	5.2593	10.699	3.59425	1.6246	1.8905	4.9287	6.52665	11.6246	10.5989	3.47465	1.05335	18.9518	9.32355	12.7026	15.7488	0.7272	7.5772
AURKAIP1	63.8064	33.9442	60.1715	59.4146	46.8818	44.0626	49.4413	30.1312	53.2869	53.8679	42.1189	37.0365	57.8577	40.9096	50.5555	57.1029	59.2176	38.0624	69.2522	38.4494	70.9463
AURKB	14.2454	4.2012	22.413	14.4587	6.0514	14.0285	0.2568	0.8997	0.7135	2.2149	4.77155	12.6515	9.2815	2.8826	0.7344	13.7896	11.2609	9.3069	20.9496	0.5414	13.7722
AURKC	0.63245	0.4426	0.4345	0.21745	0.9106	0.3497	0.4504	0.48645	0.3391	0.3568	0.41245	0.50395	0.3465	0.6422	0.3904	0.2137	0.41775	0.37095	0.9354	0.5524	0.3806
AUTS2	2.9012	8.3185	3.8472	6.68105	5.2092	4.3147	3.85775	5.2705	1.8281	1.7692	5.16415	6.37145	5.3645	2.83555	3.27095	7.1818	2.1267	2.9006	4.0487	2.6915	4.1759
AVEN	7.70005	5.5664	8.9708	10.1035	5.4421	9.1271	2.5615	4.43565	3.6971	6.4608	5.95215	7.93675	5.6252	7.9131	7.768	9.5897	6.5474	5.1493	10.184	5.2047	7.026
AVIL	0.63185	0.8641	0.6839	0.84135	1.9363	0.4292	0.7471	0.6817	0.6052	0.4551	1.03725	0.93465	1.4383	1.4394	0.4665	0.8204	0.4098	0.7054	0.5806	0.9689	0.822
AVL9	3.6498	5.2997	2.9724	7.74495	3.6852	2.9773	4.0603	3.0987	4.1227	2.1555	5.29895	4.0014	3.4092	3.80355	4.9274	8.3881	3.013	5.461	4.07715	3.7359	3.5817
AVP	0	0	0	0	0	0	0.04775	0	0.0269	0	0	0	0.0173	0	0	0	0	0	0.2914	0	0
AVPI1	15.3623	5.6639	26.1168	18.1471	3.6824	18.9934	5.94885	4.8336	6.8137	13.2111	12.5538	14.1172	8.5657	13.7752	6.48055	17.2087	28.0744	18.7457	4.9703	10.0687	7.2164
AVPR1A	0.36905	0.8605	0.2239	0.15485	0.282	0.3978	22.9896	1.4522	0.0707	0.4701	0.2516	0.26215	0.4684	0.69065	0.51365	0.1248	0.25255	0.63015	0.1967	0.621	0.339
AVPR1B	0.0068	0	0.0082	0	0.0083	0	0	1.0944	0.286	0	0.0128	0	0.1138	0.098	0.01175	0	0	0.01055	0.02355	0.1	0.1524
AVPR2	0.17935	0.2501	0.1821	0.1537	0.0268	0.1499	0.48475	0.3662	0.0739	0.0726	0.19	0.11235	0.4813	0.2931	0.37185	0.1454	0.37345	0.2649	0.24705	0.5183	0.1995
AWAT1	0	0.0101	0	0	0	0	0	0.0098	0	0	0.0084	0	0.0153	0	0	0	0	0.0109	0.03605	0.0142	0
AWAT2	0	0.0111	0	0	0.009	0	0	0.0055	0	0	0.01795	0.01465	0.0053	0	0	0	0	0	0.19005	0.0495	0.0078
AXDND1	0.03445	0.033	0.0142	0.16645	0.0268	0.0196	0.0082	0.028	0.0424	0.0152	0.02225	0.04135	0.031	0.0722	0.0223	0.1309	0.01425	0.1247	0.1441	0.0355	0.0534
AXIN1	6.30315	6.7607	7.8748	11.0909	4.86	6.9004	5.15735	4.03885	7.972	3.0671	6.80505	6.5573	6.6581	6.71085	5.9396	11.7441	7.74995	6.53825	7.6804	7.0849	9.1811
AXIN2	0.8481	1.5874	0.5703	28.1846	2.3096	0.5939	0.25335	0.39505	1.3078	0.4564	2.49475	1.4025	4.2985	3.06885	3.9993	30.8607	0.8816	2.59225	8.6704	2.1692	3.4758
AXL	4.79575	10.8898	5.7303	4.77985	13.1799	8.0899	2.14955	21.9627	12.3972	1.5582	9.9395	7.51315	7.3992	15.8029	6.11425	4.8156	3.2396	9.9532	4.39185	8.8495	4.2941
AZGP1	0.51695	263.722	0.3782	23.8602	4.4276	0.7489	9.4742	7.18375	8.57	207.067	5.20305	0.97025	0.5027	18.4534	399.45	28.7357	8.5682	7.3521	0.041	0.006	0.2136
AZI2	2.372	3.5595	2.4182	2.53075	3.5655	2.2555	2.6533	2.40775	2.2944	1.6015	3.1587	2.82105	2.669	2.8241	3.5615	2.6105	2.59795	2.9133	2.5262	2.7618	2.0936
AZIN1	25.4076	36.9108	21.2163	32.1524	29.6276	23.3403	16.308	16.1202	10.3911	17.8966	29.3515	33.7929	26.6325	22.2362	27.6612	32.5577	20.6007	24.0405	41.0433	19.9338	24.8467
ODCP	0.4898	1.5343	0.4753	0.6791	2.8824	0.5231	0.22385	1.1466	1.3991	0.234	1.208	0.6163	0.6971	1.48155	1.05395	0.6158	1.5468	0.35335	0.73965	1.3996	0.632
AZU1	0.0364	0.1815	0.03	0.0258	0.0694	0.0257	0.0104	0.0473	0.0344	0.0229	0.1098	0.0444	0.0416	0.08535	0.02915	0.0243	0.05575	0.043	0.0774	0.0671	0.0945
B2M	517.142	515.823	845.926	603.134	592.922	724.904	825.571	1031.94	527.305	502.613	737.329	580.416	430.91	819.867	461.27	513.058	462.26	664.353	330.925	785.513	381.271
B3GALNT1	4.9553	6.8916	3.9405	0.84025	11.7249	2.1234	3.55135	7.67915	5.6894	0.4238	2.7016	4.75435	7.9363	3.5669	3.73735	0.6991	0.91845	2.4006	1.63335	6.8123	5.186
B3GALNT2	1.3491	2.5308	1.9567	2.35725	1.2859	2.6384	0.81365	1.05655	0.8346	0.7178	2.0262	3.6491	1.5614	1.4654	2.50085	2.2725	1.1248	2.65205	1.97315	1.2251	1.5816
B3GALT1	0.00645	0.0307	0.0063	0.16085	1.9028	0.0147	0.01385	0.0487	0.024	0.0059	0.0222	0.02965	0.1424	0.0451	0.08995	0.1503	0.4695	0.03505	0.12775	0.024	0.1402
B3GALT2	0.03735	0.0612	0.0305	0.19795	1.5985	0.0428	0.02505	0.14525	0.0633	0.0599	0.3113	0.11895	0.1137	0.4021	0.63935	0.1993	0.082	0.2407	0.13635	0.0659	0.033
B3GALT4	7.3496	4.6775	7.6565	4.328	3.0148	5.2629	3.1735	3.42505	4.1443	0.7847	6.4101	5.40675	4.1271	7.57495	5.502	4.079	5.325	4.02925	1.8409	6.9132	4.1889
B3GALT5	0.2402	0.5399	0.0737	0.99845	0.3364	0.0297	0.0051	0.08455	1.1339	0.0042	0.02495	0.09015	0.0753	3.9313	0.0686	0.9861	0.00435	1.3627	0.83305	0.1014	0.414
B3GALT6	11.521	10.3611	12.3588	9.15815	12.9753	8.8042	5.79695	7.2143	9.1451	6.9144	9.1545	8.8656	14.1049	9.4603	14.0777	9.4452	10.3981	8.39765	9.49625	10.784	15.0149
B3GAT1	0.0595	0.0446	0.048	0.02985	9.7162	0.0267	0.0156	0.11635	0.2645	0.0403	0.15495	0.0419	0.0678	0.09945	3.0084	0.0327	0.1127	0.08285	0.20515	3.7852	0.0794
B3GAT2	0.07775	0.0825	0.0871	0.0851	2.5025	0.052	0.0571	0.096	0.0692	0.036	0.09485	0.1195	0.0801	0.10185	0.1013	0.0866	0.033	0.14265	0.6786	0.0816	0.0741
B3GAT3	18.4887	16.5032	16.9363	14.4178	27.9172	14.5338	22.7186	14.0829	20.3935	18.8004	17.7685	17.5109	20.4769	19.6445	28.6717	13.864	29.8794	8.7309	9.1728	17.6586	28.4549
B3GLCT	2.7695	2.8958	4.0752	2.61555	6.687	3.0293	4.27225	4.2434	2.9966	1.4946	2.6665	3.27845	1.7741	2.69025	1.8854	2.4886	5.67505	2.15685	2.1372	3.6484	2.85
B3GNT2	10.2212	16.0541	11.5566	12.6966	4.6193	11.124	14.5208	17.6825	9.7709	4.8101	13.5489	16.3142	16.2993	12.6777	5.23795	11.9244	10.6273	13.189	10.5437	12.4415	10.4095
B3GNT3	32.3871	0.9469	9.6779	64.9793	0	6.4931	0.03595	2.9439	8.3975	2.4935	16.5808	4.48785	9.3692	41.5887	0.7572	68.9009	0.17615	42.5943	0.3175	12.2524	6.2159
B3GNT4	0.31175	0.1218	0.4549	0.21995	0.2082	0.6676	0.0742	1.1726	0.2433	0.051	0.3568	0.57575	0.29	0.15195	0.14585	0.1727	0.1617	0.20725	1.0885	0.0996	0.4166
B3GNT5	3.5624	0.573	7.7003	3.75695	2.4857	10.1174	1.40295	2.3716	1.2794	0.6265	3.66995	12.3499	0.879	3.0566	1.17425	3.5648	0.5741	4.40595	0.4383	0.9887	1.349
B3GNT6	0.005	0	0.0138	1.42605	0.0126	0.021	0	0.005	0	0	1.392	0.04015	0.0126	0.7951	0.34875	1.0929	0	0.3165	0	0.0125	0.0077
B3GNT7	1.67165	1.0049	2.3343	4.12355	2.6117	1.5053	0.23935	0.6831	1.3883	0.2755	15.4784	3.07985	7.4212	12.56	0.77675	7.9887	2.56835	12.5071	6.5762	5.4358	5.5317
B3GNT8	3.4383	1.9269	4.1558	11.326	0.382	6.0697	8.3159	0.8602	0.9829	0.2798	8.00795	3.868	1.442	2.97	0.91085	11.6315	0.4949	3.39035	1.32795	3.1977	1.7179
B3GNT9	6.0224	4.5914	5.9362	2.77565	8.9426	6.3183	2.64255	9.80755	5.5542	0.6099	6.03125	6.5478	4.6648	6.53485	3.33765	2.8227	2.72395	5.18635	3.78875	16.5091	4.8069
B3GNTL1	1.05915	0.8047	0.9491	1.10805	0.8221	0.4201	0.3037	0.63295	1.2514	0.6656	1.26955	0.82275	1.1463	1.0733	1.0191	0.9913	0.8207	0.77255	0.96495	0.6705	1.2464
B4GALNT1	0.25015	0.39	0.3493	0.1413	3.2167	1.0595	0.2016	0.4685	0.0716	0.3395	0.2629	1.5648	0.2874	0.62065	0.3099	0.1514	0.3844	0.25645	1.4775	0.1283	0.1355
B4GALNT2	0.00385	0.0556	0.018	0.1685	0	0.0664	2.8852	0.0877	0.5352	0.0075	0.0654	0.1243	0.0072	0.01155	0.0059	0.0988	0.0022	0.0202	0.171	0.1756	0.0063
B4GALNT3	1.4512	3.9567	5.9621	10.3122	0.3871	9.347	16.6072	0.4196	0.3607	0.0913	9.97585	7.16925	2.6798	11.1597	1.89435	11.2657	4.1475	7.6079	6.4447	4.7624	14.6739
B4GALNT4	2.13605	7.1759	1.0911	1.28415	15.4692	0.7784	0.01335	0.1315	0.075	0.0321	1.38855	6.4972	8.8926	0.81925	5.2414	2.1149	2.9853	0.59935	7.10385	0.0439	9.8053
B4GALT1	47.5489	58.2218	60.7125	30.6512	6.1834	48.6487	27.5826	34.4678	47.5146	30.1986	61.861	48.8512	40.945	41.3338	30.0646	31.4254	18.2839	36.5168	21.1398	51.2099	81.833
B4GALT2	21.5324	15.8396	19.8732	16.373	22.8229	22.5565	10.4472	8.51625	11.0024	9.7889	16.4332	20.7059	18.9147	14.8249	15.1211	16.4366	20.4887	13.6688	12.7381	8.8624	19.9939
B4GALT3	18.4278	19.6133	13.1242	13.2552	11.4406	10.6732	7.98505	9.75695	8.0872	9.143	17.6756	15.8358	13.7613	11.8944	16.191	14.0637	14.2044	10.1251	11.1106	12.5219	15.1347
B4GALT4	9.14655	3.6214	6.453	5.7704	4.1432	4.0716	2.3926	3.63505	5.4963	2.2791	3.9913	8.47645	3.0467	8.3402	3.6654	5.8879	3.1935	4.7171	3.76335	3.9549	5.4556
B4GALT5	22.4154	17.3472	21.6857	26.9418	30.9763	17.1102	15.485	30.0254	53.6899	7.8056	25.2346	25.7179	38.0437	28.5675	11.9388	29.1459	25.3329	30.8587	26.9078	12.9593	24.7201
B4GALT6	0.72425	0.5707	0.6913	1.356	1.5248	0.4674	5.58265	1.0189	0.9143	0.4748	0.6818	1.39245	0.8611	1.0793	1.31985	1.1515	3.35695	1.28465	1.44385	1.3913	0.5835
B4GALT7	7.3216	5.3878	5.6898	7.07545	7.1121	4.8755	11.4171	6.36925	8.8426	5.7914	6.4345	6.14965	5.9703	7.0005	7.48975	7.3215	6.9596	5.15845	6.3245	6.7759	10.847
B9D1	2.2576	2.3808	2.0682	2.6322	4.5483	1.6701	1.23295	4.2318	7.6376	2.1371	2.5879	2.6397	3.7324	2.1081	3.4343	2.3582	2.52405	1.5771	2.58815	8.0921	5.5148
B9D2	5.2143	3.4564	5.1838	4.50345	5.1237	2.8873	2.98115	7.82815	6.2299	1.7977	4.493	3.75705	5.2779	4.50135	4.0468	4.3983	2.9232	3.3502	2.8749	4.5567	9.6383
BAALC	0.28505	0.3916	0.2783	0.09205	125.111	0.375	10.756	0.60275	0.1715	0.2898	0.54255	1.45455	0.4851	0.6269	0.1451	0.0828	5.4518	0.142	0.46685	0.3648	0.2735
BAAT	0.0108	0.0114	0.0141	0.0487	0.0728	0.0141	0.0096	0.13255	0.0196	138.256	0.2816	0.09755	0.016	1.04675	0.0108	0.047	0.12525	0.2137	0.01765	0.006	0.0142
BABAM1	18.7287	15.1572	21.6902	16.5343	21.7169	14.2743	14.7188	12.4741	15.0765	13.7672	14.4672	16.3757	21.5953	14.6209	15.7566	15.96	17.2999	10.5079	21.8195	10.903	22.0382
BACE1	3.03075	5.2455	3.4679	3.29685	15.0036	4.574	6.0422	6.54935	4.9096	5.0279	5.0153	5.3136	9.7961	7.1501	4.9193	3.536	4.76295	4.2707	3.753	7.2606	4.7753
BACE2	7.47315	7.2658	8.9008	18.7857	2.8565	6.1685	58.3831	7.12155	11.4515	0.7903	7.36645	6.58985	14.1331	20.4054	15.182	16.4653	44.1446	18.4483	3.62365	4.7191	11.9439
BACH1	5.1699	4.8792	6.5673	5.2113	4.5089	8.0938	4.12055	7.63005	5.1821	3.5714	6.528	7.2571	3.3099	6.2981	6.541	4.6752	4.59015	5.6791	8.18815	4.8955	3.0936
BACH2	0.12325	0.4421	0.2932	0.0907	0.7926	0.4105	0.24055	0.17175	0.1081	0.1852	0.3707	0.7911	0.2706	0.56595	0.29955	0.0839	0.34955	0.29225	0.78475	0.4447	0.2096
BAD	25.8727	17.4932	22.3138	17.3734	31.6229	20.7285	24.617	19.85	26.1569	18.7211	21.9964	22.0175	26.4718	21.8047	31.6155	15.6523	20.9816	15.5809	7.9338	25.3531	27.6273
BAG1	12.0107	11.0095	16.4538	13.4602	8.5305	9.8145	31.2048	7.4472	11.3183	6.239	10.7363	9.20765	8.0005	11.1944	12.2212	13.2562	7.1571	8.9704	4.6078	13.3968	9.9593
BAG2	1.6483	1.0587	1.4272	1.4796	1.1089	1.2587	0.58385	0.74825	1.2475	2.2146	2.241	2.45275	1.7874	1.31755	4.49615	1.2189	0.42995	2.7055	3.21155	1.7573	2.4984
BAG3	26.225	28.3264	41.2617	18.4569	19.8484	59.8947	25.4972	23.2379	19.7014	11.2666	33.5307	42.6902	16.6239	24.8551	26.3001	17.6665	23.9676	25.6997	20.1867	26.2664	18.9754
BAG4	4.6877	6.4749	5.9088	4.6143	5.0594	5.0511	4.27165	4.65775	4.0833	2.8588	5.1489	7.8027	5.6612	4.1682	4.2154	4.3006	4.129	4.9595	6.80365	4.5583	5.2761
BAG5	9.0201	11.9857	12.2209	11.1056	10.1868	11.3769	13.4615	9.5916	10.4575	3.9464	9.70235	11.7014	10.929	10.3895	10.0244	10.2676	8.16515	9.1571	13.2287	14.2828	12.3859
BAG6	50.8565	43.2041	47.8479	47.8073	41.3845	41.615	26.1157	38.6855	47.6138	45.0125	51.9068	44.749	60.1555	37.6972	48.2311	49.7011	77.8911	46.5242	65.1465	51.025	54.0496
BAHCC1	1.3353	1.5316	1.1448	1.1757	2.2368	1.4974	1.7478	1.91345	0.8176	0.8136	2.4425	1.6768	0.3157	1.73475	2.0727	1.1736	5.3387	2.02355	0.76615	2.3677	0.9094
BAHD1	6.91175	7.7867	6.7757	7.1122	6.2667	6.2181	15.5454	6.53975	7.5612	4.419	7.85145	7.57535	7.0453	7.2048	6.8281	6.4291	7.721	7.60755	16.9409	15.3247	6.8456
BAIAP2	5.58545	5.8542	9.5601	3.58305	5.2474	13.6462	1.0275	2.6968	4.3185	6.129	7.0213	6.93385	8.0838	5.37695	19.6864	3.7495	9.16115	3.56525	3.17945	6.9599	4.8136
BAIAP2L1	16.4896	8.2379	18.9358	24.4453	0.1777	14.5841	20.305	2.14885	5.7103	13.1622	18.0202	17.5035	13.2241	22.7842	22.2567	24.5292	4.6901	21.9374	7.5425	7.6915	11.8704
BAIAP2L2	1.24465	0.4893	3.6943	24.9007	0.7599	4.7417	0.33055	9.7024	11.0977	2.3912	1.27375	1.88185	1.628	14.9195	1.24865	27.1649	10.0049	26.0914	2.92345	0.5166	2.1031
BAIAP3	1.4521	1.6725	0.5506	0.66635	5.8664	0.454	5.46315	1.278	2.5836	1.6526	2.42905	0.77315	1.3017	3.1855	5.95765	0.7105	0.29135	0.48015	2.6732	3.0918	2.8499
BAK1	17.8496	10.0867	22.2503	21.3838	9.5262	26.5606	7.8478	8.7459	10.5273	5.7397	14.2997	17.8702	20.8777	15.3642	6.32625	19.1209	16.9212	19.153	22.1859	4.7053	11.4468
BAMBI	11.068	23.7693	3.19	6.58325	5.6691	2.0533	5.16485	7.5304	33.6265	10.1251	4.6168	5.3986	1.3909	6.9089	7.23305	6.5848	35.0784	4.6096	23.3299	0.5081	8.9516
BANF1	89.7999	70.6789	89.1349	69.9004	85.6678	72.9831	68.835	40.0657	66.9975	56.8321	64.5101	82.8812	138.755	56.504	70.5649	67.7598	75.8729	65.4847	90.9472	77.3783	91.5145
BANF2	0	0	0	0	0.0246	0	0	0.0148	0.0082	0.0434	0	0	0.0468	0.00885	0	0	0	0.017	0	0.0138	0
BANK1	0.84565	0.2173	0.3254	0.3645	0.1836	0.2165	0.6587	1.381	0.6079	0.0363	1.8503	0.8008	0.6039	1.42245	2.79785	0.3159	0.0333	1.00725	0.353	3.1341	0.6314
BANP	1.827	1.694	1.9204	1.8543	1.7288	1.379	1.01505	1.1388	1.3233	1.3457	1.5815	1.64855	1.9123	1.4968	1.4574	1.8329	1.67605	1.58555	2.2947	1.3347	2.1994
BAP1	16.2375	16.2529	17.8284	17.0515	23.8039	18.1543	25.1016	11.4719	20.2746	14.473	14.8587	17.9778	16.1023	14.4183	18.1078	18.3226	29.0896	11.7427	18.215	15.359	18.264
BARD1	1.647	2.8097	3.9509	2.4226	3.4297	1.7177	0.25635	0.99385	0.5597	0.4812	2.10395	2.4889	2.7119	1.4246	1.2292	2.2458	1.364	2.4648	7.31995	1.0994	1.9055
BARHL1	0	0	0	0	0.1409	0	0	0	0	0	0	0	0.0054	0.0079	0	0	0	0.0119	0	0	0
BARHL2	0	0	0	0	0.0272	0	0	0	0	0	0	0	0.0072	0	0	0	0.0204	0.0071	0.0424	0	0
BARX1	0.2121	0.1113	0.0501	0.06115	0.1826	1.6657	0.00975	0.015	0	0.0339	0.3331	1.76515	0.2377	0.21865	0.05885	0.0634	0.0343	6.43185	9.0566	0.1005	0.2171
BARX2	0.8093	4.2714	5.5545	1.06675	0.0449	6.6499	3.4444	12.85	1.5646	0.0078	1.6051	1.70175	1.6034	3.61905	2.3184	1.0036	0.20885	2.3592	0.19545	0.0369	0.2025
BASP1	33.081	15.6702	13.8756	4.93185	20.3109	29.4441	3.09785	5.7972	4.5899	1.4891	25.3978	31.8849	11.4112	16.2801	59.0359	4.7668	4.8886	10.895	21.1251	32.92	36.7117
BATF	21.2504	11.3633	6.8601	3.8971	1.3134	3.9837	0.51135	2.52915	1.2806	1.85	12.6808	4.8828	1.76	12.9496	1.6442	3.6959	6.51055	7.7081	7.46905	1.2179	3.5321
BATF2	1.8138	1.3303	4.0237	10.8051	2.4597	2.5088	1.33385	3.5115	2.6919	1.38	4.49865	2.0841	2.5654	3.452	0.66595	10.7113	4.37915	5.30055	1.6882	1.044	2.3153
BATF3	0.41575	0.5019	0.7755	0.5938	3.0847	0.6473	0.14605	1.20795	0.3964	0.2901	1.2554	0.78905	0.4338	1.09315	0.2896	0.5943	0.5458	0.60205	2.8534	0.5528	0.4688
BAX	32.7456	14.9626	31.7882	33.9314	24.9997	20.9565	11.2014	19.0468	31.9589	17.469	21.549	22.8202	13.4113	24.4044	18.5785	32.65	34.7642	17.717	48.8595	23.4572	26.8997
BAZ1A	8.16005	8.5474	10.527	6.72395	3.3708	10.7576	1.5255	4.546	3.6031	2.1511	9.40775	10.0528	5.4455	6.2433	5.42725	6.1802	4.06025	11.0807	2.71535	4.0344	6.1797
BAZ1B	16.547	21.2155	17.8205	16.9049	19.5361	15.533	14.6046	14.8774	15.505	8.774	16.5342	18.0997	15.6575	14.5258	16.7053	17.2628	18.2364	19.313	34.3426	16.1125	14.6645
BAZ2A	9.6886	13.4277	10.514	11.8678	5.9155	11.755	10.5584	12.5471	10.0213	4.2819	13.1692	13.1878	12.0936	11.7383	10.3745	11.4602	10.5472	13.0276	17.123	10.6985	7.8851
BAZ2B	1.28855	1.8905	1.3933	1.4863	1.3593	1.1679	0.83785	1.52905	1.7958	0.6045	1.9685	1.44275	1.659	1.94855	1.6895	1.5351	0.8744	2.2354	0.86615	3.0162	1.5576
BBC3	4.9782	3.5997	4.3435	7.35835	1.9679	2.0359	4.1965	3.0949	7.2905	2.8318	3.2941	2.3597	2.5646	4.5658	1.696	6.3171	6.07875	5.31605	4.8269	4.7078	3.961
BBIP1	1.05765	1.241	1.0232	0.9261	1.4873	0.7569	1.37025	1.8279	1.4658	0.7953	1.4093	0.97395	1.1581	1.32585	1.5057	0.901	0.8735	1.32315	1.078	2.2293	1.2535
BBOX1	0.1619	0.6263	0.728	0.0218	20.5873	1.435	0.1168	53.4412	36.0818	1.5478	0.1791	0.6068	3.6355	0.25815	0.17225	0.0194	0.225	0.1293	0.07535	1.909	0.4705
BBS1	0.33835	0.4115	0.2554	0.26825	0.5339	0.1873	0.43585	0.6036	0.688	0.12	0.40915	0.3418	0.6514	0.41325	0.52185	0.2554	0.27325	0.4195	0.1886	0.5263	0.3324
BBS2	3.2349	4.0562	3.024	3.8455	12.1468	2.3049	5.97915	5.07965	8.4227	1.7083	3.60615	3.35025	3.0385	4.06635	4.75295	3.6739	3.85605	2.37945	3.5991	6.8115	4.1104
BBS4	3.1091	5.7479	3.4955	2.4777	7.6339	2.3402	3.36695	5.6305	7.6396	2.8719	4.3027	4.16535	3.4957	4.1451	12.064	2.2554	5.48415	3.0534	6.00785	4.908	4.1059
BBS5	1.19425	1.5932	0.8595	0.90025	2.7688	0.6621	1.26645	1.20005	2.2861	0.3907	1.18605	1.13625	2.3142	1.2923	1.64765	0.9122	3.7543	1.123	1.3528	2.7986	2.0847
BBS7	2.507	2.3819	2.783	2.4442	3.2252	2.3408	2.3974	3.24595	2.2951	0.7414	2.33915	2.36015	1.7449	2.32835	2.45325	2.1465	2.46625	2.36005	2.12775	2.1258	2.4167
BBS9	1.95775	2.5502	1.7737	1.42935	4.0464	1.4914	1.864	2.99455	3.2312	0.8953	2.51515	1.88105	2.044	2.35795	2.19755	1.3724	3.02955	1.64795	2.876	4.8795	1.974
BBS10	2.96405	4.9646	3.4326	2.70245	7.5899	3.0147	3.8446	6.03985	5.4086	2.2983	4.2465	4.63065	5.5332	3.38635	5.1395	2.9865	3.8941	3.08225	4.2992	4.789	2.7122
BBS12	1.0288	1.7643	0.9232	1.36305	2.5016	0.9879	1.84655	3.94795	5.0015	0.2842	1.424	1.1161	1.4554	1.90395	1.18575	1.2603	2.3992	1.0646	1.11965	4.4027	1.583
BBX	4.55175	6.5853	4.9573	3.16125	5.5407	4.7046	7.48215	6.0513	6.2043	1.6975	4.72655	5.88635	5.4907	5.4539	6.3797	3.0391	3.66235	5.6575	4.5327	7.3211	4.2142
BCAM	35.8571	61.573	23.7416	4.82835	10.3934	28.9844	65.7848	39.3924	46.7811	25.8406	52.4504	30.4138	415.556	18.4648	202.302	5.6036	5.7385	13.4689	16.2521	59.2997	61.5106
BCAN	0.1857	0.1998	0.2534	0.61205	284.59	0.1071	0.09075	0.37645	0.6288	0.2703	0.1841	0.16965	0.1061	0.31495	0.04315	0.6615	15.108	0.50485	1.00745	0.0256	0.1517
BCAP29	5.5825	6.8051	6.2611	5.0324	12.6148	5.6576	6.16085	7.01475	5.1831	4.194	6.7568	5.56525	3.9358	5.20865	9.06765	5.0547	7.8932	5.0173	5.3875	10.5878	4.48
BCAP31	172.108	101.53	128.962	146.126	86.7612	114.473	100.634	89.5141	115.793	106.252	107.783	127.58	59.3203	100.101	110.364	161.098	124.69	59.4583	105.282	92.4779	118.211
BCAR1	10.1715	6.1309	9.9463	11.5311	8.4886	11.2303	22.4729	9.69035	20.1886	5.0945	8.24215	8.19155	6.7494	15.9666	6.6763	11.1052	11.0524	12.5285	6.19165	8.3536	10.1532
BCAR3	6.588	6.4807	4.7922	3.3284	2.9565	4.6059	4.6696	4.00985	4.582	3.0176	4.104	3.4533	4.1837	6.41955	2.62015	3.3519	6.5834	3.4568	3.89415	4.5654	4.0936
BCAS1	5.29665	2.6659	0.4853	3.6386	4.3317	0.3024	0.0297	0.0403	0.1383	0.091	1.21885	0.3011	0.0535	7.33485	8.7252	3.5599	0.0303	3.8485	0.07745	0.0242	0.2244
BCAS2	30.3984	28.2299	39.1271	23.6275	36.767	24.7822	16.9923	21.7985	18.9225	18.7939	25.76	29.9847	29.7259	20.9796	29.3083	23.4896	19.6197	21.0611	29.9422	25.6591	27.3006
BCAS3	2.23895	2.0552	1.8563	1.26125	2.3702	1.7631	1.3208	2.349	3.2598	1.5276	1.80785	2.9532	1.9788	1.673	2.57475	1.2434	2.66645	1.6962	1.97175	1.7292	1.7256
BCAS4	2.28535	3.6179	1.4411	1.075	1.5643	1.0919	8.5712	1.0763	1.7534	0.416	2.0693	2.12485	1.8544	1.35625	1.42195	1.3463	0.4267	1.2809	1.1984	3.9962	0.963
BCAT1	1.69745	1.468	0.6909	0.63265	8.6507	1.7593	1.84345	1.65685	0.4998	0.3056	4.73665	3.33665	6.8093	2.95295	0.27315	0.5385	0.3009	1.4618	6.02725	1.1678	8.6201
BCAT2	25.0369	8.2592	10.389	9.982	4.8359	6.4616	13.9431	7.28755	14.475	6.5746	9.60735	8.6967	9.4639	6.2598	18.1148	9.1828	5.0283	7.0187	3.4437	6.1566	11.3321
BCCIP	12.3021	13.7826	13.9076	11.7565	7.5885	10.951	6.75755	9.4363	9.5538	9.0967	10.7737	11.8066	10.6938	8.73155	14.4804	11.3369	6.36015	9.27225	17.4584	10.1622	12.8544
BCDIN3D	1.4731	2.3009	1.4944	1.48025	2.2134	1.1342	1.88755	1.22225	1.5125	1.123	1.61035	1.63565	1.7628	1.2584	2.78305	1.3722	1.1341	1.18345	1.83385	1.6131	1.848
BCHE	0.1613	0.2033	0.0639	0.08245	21.1523	0.1788	0.0511	0.1886	5.0865	7.6444	0.49295	1.19885	0.2321	0.65555	0.7616	0.0867	11.1635	0.22675	0.06725	0.184	0.0732
BCKDHA	1.33585	1.6508	1.7709	1.32375	1.3566	1.7172	4.1363	2.232	2.1941	1.6587	1.75775	1.9393	2.2735	1.22855	2.1644	1.2628	1.8068	1.18705	1.05855	2.2074	1.1151
BCKDHB	4.4319	5.1708	3.2467	7.51655	7.5277	1.839	8.07585	3.6903	7.6148	5.6399	3.93745	3.54975	5.5613	3.1667	8.1739	7.4297	3.08985	5.0563	2.71285	4.6268	4.0604
BCKDK	15.1844	16.4288	12.7253	14.4667	16.7194	13.7951	13.0799	26.4709	28.1666	16.0207	16.3114	14.3224	20.324	13.0715	17.772	13.2923	20.7549	13.4495	13.9407	12.7902	19.7506
BCL2	0.86215	9.9996	1.2347	0.99405	2.5568	0.8352	12.7237	13.2892	9.7598	0.5187	1.5517	2.2164	1.0405	1.54635	2.6028	0.7918	4.8052	1.37715	0.8228	6.5225	2.0089
BCL2A1	1.81225	1.9689	3.4804	2.97085	4.4732	3.2796	0.53415	2.49665	2.5603	0.6741	7.5765	6.55405	2.1248	5.1929	0.95295	2.1441	28.2556	5.01875	5.0829	1.6964	1.9096
BCL2L1	38.7036	32.0961	31.9718	44.6367	31.0227	28.059	78.82	44.5973	75.6777	27.1119	40.0761	30.5761	42.9895	54.1512	35.1477	53.0248	26.9371	35.5968	22.7046	39.0664	38.2039
BCL2L2	9.84645	11.0904	12.2356	9.0785	8.5829	13.755	26.297	10.7021	7.9315	4.0082	9.8091	12.1075	6.3468	13.4751	22.8708	8.9335	10.8863	7.5262	5.8786	14.9596	5.9126
BCL2L2-PABPN1	0.3424	0.1383	0.3729	0.2216	0.198	0.4848	0.067	0.1314	0.2385	0.1032	0.20755	0.28235	0.1307	0.21975	0.1603	0.1997	0.25945	0.2337	0.13215	0.0759	0.11
BCL2L10	0.86105	0.1831	3.206	0.6505	0.0591	1.6596	1.60195	0.41185	0.8929	1.7329	0.2392	1.0528	0.607	0.4178	0.6547	0.6255	0.06855	0.5416	0.3066	0.7342	0.5257
BCL2L11	5.6306	7.929	7.6692	3.55575	2.8439	4.776	4.487	5.5964	4.5551	3.3753	6.1052	7.22265	7.4632	4.87385	4.85355	3.872	3.45455	4.73	4.6834	5.325	6.0406
BCL2L12	13.0478	6.5677	15.2423	12.341	4.3375	9.5735	3.3055	2.3509	4.4829	7.0397	7.3769	10.4425	11.1552	5.7984	6.7463	12.4452	9.3849	8.73195	18.8504	3.7789	11.6687
BCL2L13	6.86465	8.6059	7.3294	7.19885	8.1962	9.462	17.6439	10.5932	10.1803	6.2263	7.8172	10.4961	5.0683	6.68425	9.47325	7.139	14.469	6.3041	7.365	8.0723	6.4289
BCL2L14	0.45705	0.1763	0.3758	4.81745	0.0376	0.1516	0.0279	0.04325	0.0209	0.0845	0.46945	0.2416	0.4434	1.3496	0.52705	4.9203	0.0313	2.8265	0.5044	0.0223	0.3446
BCL2L15	0.08925	0.0838	0.2942	9.4489	0.1323	0.0407	0.0241	0.12815	0.1795	0.0417	2.44755	0.1417	0.2426	7.32945	0.08435	8.9118	0.0437	5.5535	0.0881	0.0394	1.258
BCL3	24.3138	19.2772	32.5654	21.4053	6.4768	21.6159	4.62375	12.1068	12.0921	16.4087	23.6257	23.5941	31.7192	23.5347	14.0142	23.3797	10.0999	42.6266	8.72175	9.1023	28.0131
BCL6	12.7986	9.4126	11.009	2.55725	16.6627	9.565	3.4421	11.695	8.7406	5.8183	12.3203	16.1435	17.3046	11.2495	6.9841	2.2881	4.74115	7.0501	1.84795	6.4458	6.6007
BCL6B	1.5802	3.2781	1.292	1.35615	2.4144	1.5661	2.5153	10.645	0.6002	2.1696	2.71595	1.7721	0.907	3.62985	1.28415	1.3703	1.0174	2.67075	2.7883	3.8665	1.1405
BCL7A	4.23255	4.2979	3.6439	3.5857	3.7084	3.4875	7.24115	3.5658	8.211	2.3302	3.3736	5.19355	4.4782	3.06245	3.7492	3.4951	3.28975	3.5803	5.6481	7.3767	5.6868
BCL7B	15.1317	13.1366	15.5788	15.5063	22.4622	13.5168	19.2132	15.4596	20.5579	10.4792	15.8021	15.2271	16.5937	15.5876	12.8648	15.8794	15.2383	15.2939	23.1992	15.1355	13.721
BCL7C	13.993	9.3669	14.1029	10.9888	11.3435	8.7434	8.0621	7.8332	10.2395	5.8291	9.9569	9.6168	18.4083	10.0103	8.4586	11.2227	11.5219	10.788	6.85255	12.8598	14.9053
BCL9	4.9394	9.9514	4.3813	5.6549	6.018	3.2879	4.37945	3.11105	3.5093	2.4307	7.9277	5.41025	14.6242	5.12695	11.3592	6.1257	6.2445	6.9227	12.2675	9.3115	12.2883
BCL9L	4.5481	6.223	4.2933	4.4172	2.8397	7.039	2.3885	5.15455	3.1132	1.5228	8.0975	6.62025	11.3211	7.20455	4.42615	4.5406	4.57925	10.1637	2.4891	3.4131	3.7403
BCL10	9.1412	8.4104	12.5161	13.9753	5.2049	10.9664	4.0361	7.80655	4.742	3.2006	9.7857	9.48515	8.9947	11.4485	5.8802	12.1134	4.9001	10.1422	6.5894	6.1007	8.1971
BCL11A	0.8912	0.2552	2.9842	2.4628	0.5711	2.2898	0.0179	0.3866	0.5307	0.0442	0.8846	3.9411	4.285	0.5564	0.6176	2.5166	0.17755	1.6608	1.1018	0.4053	1.8701
BCL11B	1.19915	0.502	1.3414	1.71695	0.1878	3.9123	0.08945	0.77845	0.2693	0.1257	0.7516	2.27225	0.1363	1.20505	0.23955	1.819	0.3011	2.3055	1.71085	0.2525	0.2222
BCLAF1	10.9146	16.2842	11.5344	12.2333	10.9269	9.6656	6.8004	10.6922	8.9778	5.2136	11.4909	11.917	9.9202	9.6059	13.4245	11.6439	8.4249	15.3233	16.0673	13.8677	12.2775
BCO1	0.15705	0.0613	0.3078	1.1142	0.8866	0.1253	0.01895	2.93795	3.297	0.0815	0.5342	0.0904	0.1924	0.9955	0.2027	0.9679	0.0123	1.09295	0.0195	0.0124	0.3908
BCO2	0.1472	0.1209	0.1839	0.0968	0.2917	0.184	1.4319	0.19725	1.3658	0.3781	0.1614	0.20175	0.1713	0.4452	0.12085	0.0896	0.0655	0.1407	0.09945	0.222	0.156
BCOR	3.66175	7.075	4.3271	5.63995	2.6542	3.6685	4.514	4.5946	3.2633	2.5653	5.91625	4.69965	5.8734	4.3886	8.3868	6.0421	5.51485	7.0102	8.971	5.8335	5.3952
BCORL1	2.22165	3.0158	2.0527	2.56055	1.9831	2.1194	1.38	2.68255	2.5451	1.2815	2.921	2.76315	3.6697	2.43675	2.25075	2.8977	2.6925	3.34935	1.34895	3.1593	2.8418
BCR	6.6969	6.309	10.0355	7.1005	6.6788	10.9898	14.1091	4.74565	6.0708	3.7453	8.9709	9.22125	6.2767	8.73295	5.4817	6.57	4.59685	7.4747	7.80745	10.4455	10.2302
BCS1L	6.4761	5.7668	7.5496	9.22725	8.8025	5.3352	4.0956	5.93825	8.7813	6.159	6.09785	6.30875	8.3076	5.9817	8.0951	9.464	7.9789	4.9546	9.317	4.8891	8.7069
BDH1	3.7746	3.4538	5.0835	8.83475	2.2773	4.5526	7.6622	0.4002	3.327	16.0971	2.3458	4.5864	4.178	1.9782	6.2201	8.5864	3.0541	3.95315	0.7857	2.8198	4.0846
BDH2	7.12495	6.4441	6.2413	3.97315	11.0332	3.0685	17.6643	19.928	26.7498	5.6378	6.83365	4.3382	4.8199	9.15695	3.45955	3.7317	6.18495	4.05075	4.5408	25.6632	9.1118
BDKRB1	0.4447	0.1725	1.2747	0.51325	0.0415	1.9993	1.8424	0.1185	0.0376	0.1112	0.3083	0.5497	0.1073	1.1438	0.0586	0.5649	0.08295	0.576	0.1253	0.0927	0.1278
BDKRB2	1.6945	1.6956	4.4647	2.46175	0.7184	5.2876	5.1049	1.48065	0.2355	0.4207	1.87965	1.6531	0.4871	3.65085	0.48565	2.8134	0.4606	2.35815	0.18415	1.3094	1.1695
BDNF	0.0904	0.0323	0.1154	0.0863	0.1565	0.1421	0.05425	0.36805	0.1805	0.015	0.1023	0.29285	0.1155	0.1301	0.1557	0.0974	0.10575	0.1345	0.20305	0.3771	0.1328
BDP1	1.9003	3.7352	2.7605	2.361	1.7609	2.1057	2.7696	3.14695	2.3217	1.2131	2.74885	2.01695	1.9806	2.53825	2.6415	2.2083	1.9538	4.1924	2.94075	3.458	1.8453
BEAN1	0.14835	0.2224	0.0619	0.088	0.3624	0.1403	0.06875	0.09545	0.3637	0.0439	0.9428	0.15185	0.1819	0.91075	0.17265	0.0661	0.43025	0.13645	0.1307	0.8846	0.0858
BECN1	8.69155	9.8552	8.4534	10.7655	7.1422	8.055	5.0196	7.2482	8.7061	4.7513	9.77095	9.0637	3.9346	8.6878	9.296	10.5565	10.1641	7.5605	5.95785	8.1263	6.3867
BEGAIN	0.071	0.1458	0.1559	0.12415	1.0058	0.1229	0.05335	0.0567	0.0459	0.0353	0.12195	0.1354	0.2158	0.3115	0.22165	0.1156	0.42485	0.2072	0.19415	0.0781	0.0864
BEND2	0	0	0	0	0	0	0	0.0032	0	0	0	0	0	0	0	0	0	0.0032	0.0053	0	0
BEND3	1.0876	1.1495	1.2967	2.2241	0.9103	1.1227	0.48145	0.4575	0.6064	0.3791	1.3194	1.5191	2.4968	0.6888	1.37305	2.3325	1.03305	2.1512	10.8089	0.8462	1.7609
BEND4	0.00825	0.0078	0.0093	0.0125	0.0187	0.0052	0.0018	0.01745	0.0035	0.0027	0.02575	0.0252	0.0105	0.02485	5.17745	0.0112	0.00175	0.048	3.74155	0.0034	0.0124
BEND5	2.121	1.2025	0.2109	0.1756	7.4389	0.2189	1.5479	5.2252	3.786	0.1554	1.1383	1.17315	2.0633	1.48415	1.16075	0.1861	1.1072	0.4339	4.2919	3.2781	2.7039
BEND6	0.47395	0.3975	0.2877	0.0696	4.0855	0.5016	0.07805	0.1964	0.2765	0.0121	0.3206	0.66505	0.3571	0.49025	0.3362	0.0697	0.22855	0.2309	0.46475	0.249	0.1237
BEND7	0.64965	0.8011	0.4417	1.91435	0.838	0.1239	1.98345	2.732	4.9589	1.2378	1.0912	0.5517	2.8134	2.17825	0.8327	1.9685	0.39	1.8872	0.6505	4.4543	1.3264
BEST1	0.14635	0.3376	0.1672	0.2257	1.7043	0.163	0.33975	0.7499	0.2755	0.1433	0.3732	0.348	0.2763	0.3806	0.242	0.2417	4.89625	0.3019	0.2413	0.322	0.1785
BEST2	0.013	0.007	0.0251	0.30245	0.0411	0.0602	0.00535	0.00605	0	0	0.0068	0.0234	0.0422	0.0081	0.0085	0.3486	0.0106	0.0291	0.0253	0.0056	0.016
BEST3	0.0041	0.0186	0.0059	0.0157	1.9226	0.0253	0.00595	0.109	0.2097	0	0.0044	0.0061	0.0098	0.0358	0.18775	0.0128	0.0024	0.01545	0.00995	0	0.0125
BEST4	0.4032	0.1799	0.426	0.45075	1.0225	0.1526	0.1072	0.5058	0.6585	0.1151	0.47495	0.2911	1.1693	0.53605	0.08765	0.564	0.1137	0.23315	0.22055	0.6474	0.9389
BET1	4.07645	4.563	3.8779	4.1309	4.6294	2.7329	6.5323	4.9245	5.5172	3.2938	5.9185	4.1061	4.9965	3.76875	4.92645	4.2325	4.27425	3.9435	5.39465	3.9398	4.3421
BET1L	15.92	21.1187	12.3642	18.7872	12.9287	14.1592	25.1574	22.6908	17.9094	14.3826	21.5218	17.2986	14.5671	19.9645	25.117	20.2357	20.5552	16.1263	16.077	21.313	17.9419
BEX1	0.1035	0.3004	0.0554	0.12145	99.7588	0.0571	0.78	0.2994	2.8244	0.1076	0.1737	0.29845	1.7664	9.36715	1.22825	0.1638	0.1782	0.27035	10.8963	4.7072	3.4022
BEX2	9.0423	5.5893	3.5353	1.45985	25.7078	2.5846	28.1158	11.3346	22.0171	1.3991	7.92805	13.7448	18.1688	7.2905	13.5609	3.0646	2.47325	0.69175	8.02645	54.5362	11.6858
BEX4	25.2083	26.7875	6.1731	3.742	54.6057	4.9329	49.2433	30.5679	38.2275	3.0102	18.4781	19.294	48.9405	17.8217	53.0087	4.2591	24.8683	5.6862	33.8685	91.0494	28.9033
BEX5	0.59015	2.0811	0.3047	1.14725	4.2356	0.656	9.7839	4.788	2.8104	0.9436	2.19355	1.77855	2.4153	4.9017	3.26645	1.2832	0.13505	1.1679	1.545	12.9713	8.8236
BFAR	13.7339	16.6732	12.6939	18.8686	12.4492	12.1104	18.4354	17.0571	17.686	8.4397	19.5316	15.5605	12.8469	18.3749	11.183	18.4647	24.8588	13.4215	31.1891	14.3602	14.6804
BFSP1	0.82075	0.9134	0.7175	0.8294	0.249	1.0408	0.2304	0.41575	0.5848	0.2778	0.86885	1.0275	0.3125	0.7121	0.5936	0.8991	1.94495	0.4613	1.8399	0.8941	0.9835
BFSP2	0.02275	0.084	0.044	0.0386	0.0177	0.0317	0.35635	0.03015	0.0149	0.0452	0.1009	0.0903	0.0537	0.0435	0.01095	0.0337	0.05855	0.07695	1.26295	0.0535	0.0556
BGLAP	0.54165	0.3213	0.8095	0.29515	0.6038	0.247	0.15095	0.41845	0.5165	0.4139	0.55715	0.4244	0.6175	0.6566	0.61395	0.356	0.31115	0.26245	0.9267	0.5585	0.7736
BGN	93.8351	288.298	69.2972	79.7308	117.059	143.149	34.773	353.039	69.7752	55.5631	225.096	177.799	125.308	475.331	91.1824	83.2958	83.0991	176.109	90.4162	97.9958	92.2258
BHLHA9	0	0	0	0.0178	0	0	0	0	0	0	0	0	0.0163	0	0	0.0692	0	0.0096	0.42135	0	0
BHLHA15	0.1862	0.6157	0.3451	0.9471	0.1734	0.3665	0.12405	0.7892	0.1565	0.921	2.2269	1.09385	1.2094	0.82465	13.406	0.9842	0.0844	2.1121	0.4366	0.168	0.676
BHLHB9	1.18405	1.2815	0.9961	0.765	2.9939	0.6608	0.8777	1.08065	1.0014	0.5356	0.9844	1.16715	1.2476	0.85695	1.81825	0.9139	0.5505	0.7955	3.2792	1.481	1.0126
BHLHE22	0.2338	0.4053	0.2194	0.30165	0.0824	0.1421	0.02315	0.17665	0.0271	0.0609	0.627	0.43435	0.1065	0.6776	0.09475	0.3011	0.18305	0.30655	0.3709	0.0613	0.1365
BHLHE23	0	0	0	0	0	0	0	0	0	0	0	0	0	0	0	0	0	0	0.19565	0	0
BHLHE40	72.0298	116.609	97.6294	43.8792	22.8032	77.295	97.4901	81.181	57.6352	28.8535	75.1774	71.7481	28.5505	106.241	29.6012	43.0735	50.1913	43.9826	14.7908	78.6036	42.9017
BHLHE41	14.0672	8.5335	2.7093	3.58915	19.2266	2.7476	1.53485	34.8175	15.2127	0.3115	4.5759	4.44465	59.8904	14.7913	5.29155	3.6628	15.6614	7.30635	1.97435	71.5643	4.7671
BHMG1	0.0089	0.0092	0.0081	0.0086	0.0071	0.0184	0.0023	0.0052	0.0058	0.0055	0.00745	0.00905	0.0331	0	0.0061	0.0087	0.0139	0.01635	0.35645	0.005	0.027
BHMT	0.4338	0.018	0.0128	0.0102	0.02	0.0204	0.1251	61.6547	8.3312	36.6468	0.0294	0.04	0.0218	0.03695	0.02515	0.0125	0.0052	0.04385	0.8682	0.0563	0.0322
BHMT2	0.15755	0.8157	0.1142	0.13625	0.3281	0.1442	2.18115	60.4875	30.7866	73.0968	0.85515	0.1821	0.2406	1.26905	1.3321	0.127	0.14465	0.39505	0.52245	3.7955	0.3245
BICC1	0.93645	2.686	0.5385	1.2034	0.7693	1.0745	0.23765	18.315	36.7827	1.3612	2.0857	1.6476	1.2236	8.402	2.2694	1.1723	0.74135	2.19455	0.5938	0.721	1.0021
BICD1	0.9046	1.0143	1.1366	0.88055	3.7155	1.1912	0.77855	2.9847	1.0334	0.1939	1.02465	1.58885	4.4975	1.6585	2.73925	0.825	2.31485	1.33405	7.78405	2.4241	2.3505
BICD2	8.1797	6.4608	18.1498	4.69705	6.8353	32.8927	7.72915	7.35215	7.9605	2.5494	5.9448	17.0129	4.7939	6.26945	4.82295	4.6852	9.70735	6.28445	7.60875	6.1741	5.0544
BID	12.9802	5.4917	8.2145	12.6202	11.1336	7.7917	2.64815	5.5901	4.688	9.7128	6.5295	12.3911	7.7763	7.6971	4.41665	13.4069	4.6368	8.3753	4.1431	8.504	8.0143
BIK	5.6014	11.904	12.0769	19.9733	0.2429	8.1535	2.88445	0.33565	1.6607	0.6412	5.97855	10.38	11.5609	16.5309	27.4841	17.2802	1.2187	15.0242	4.36595	1.7077	10.2448
BIN1	2.8435	2.188	4.9546	11.324	15.4482	5.669	2.9068	8.9631	40.9523	7.2133	7.18135	3.55265	6.8454	8.10395	9.2766	12.2657	3.8486	7.90005	15.176	5.8677	8.8885
BIN2	0.8958	2.0164	1.5539	1.6178	3.0803	1.22	1.82835	3.97045	1.8875	0.7591	3.2054	1.9622	1.2473	2.1821	0.76445	1.4933	0.83785	2.38715	6.199	0.9933	0.9985
BIN3	2.61845	2.2926	3.2298	3.0593	2.7313	2.381	2.53545	2.42255	3.2451	1.0966	2.45815	2.3711	2.0121	3.8209	1.78335	2.7852	7.0399	2.7586	2.7801	3.1474	2.7865
BIRC2	11.5483	13.015	11.652	10.456	13.861	11.008	9.32735	14.7763	10.5161	8.3255	12.374	13.0113	13.7813	14.036	11.3915	9.8824	7.57725	12.9118	7.75055	12.1089	9.5978
BIRC3	2.3224	3.1131	4.2634	4.24625	1.0723	3.2391	0.9426	18.9124	5.6197	4.1887	9.35435	3.99835	2.0453	15.5395	2.60385	3.373	1.03525	12.6984	2.6968	1.8701	2.3766
BIRC5	17.9708	9.1606	21.7673	19.3897	15.0694	18.6199	0.531	1.422	0.8512	4.2321	8.30295	24.0783	12.7884	3.5293	1.36115	18.029	12.5416	8.4751	22.12	0.5359	14.1821
BIRC6	4.29235	6.8317	4.5863	5.214	3.0897	4.8727	3.5585	5.1259	4.3053	2.6323	5.3544	5.5993	3.6943	4.84305	5.3275	5.1931	3.7707	6.84535	9.33795	5.3518	4.0759
BIRC7	0.13065	0.1084	0.237	0.3028	0.3011	0.069	0.3536	1.45355	1.1409	0.0523	0.7435	0.37965	0.0883	1.1641	0.0807	0.3665	40.7034	0.2493	1.2206	0.9942	0.2744
BIVM	2.9352	2.5025	2.6272	3.4379	3.9024	1.6067	2.03495	8.3369	12.8208	2.7699	2.03285	2.211	2.2661	2.91705	3.6502	3.6866	2.6051	2.82275	1.15305	2.5644	2.2293
BLCAP	24.4296	10.3924	20.0152	13.2869	12.8925	18.2702	24.2338	7.7305	12.2989	8.1508	8.60705	16.2796	10.2358	11.7752	12.5701	16.0029	10.6479	8.5195	10.1312	11.0742	9.9362
BLK	0.0382	0.0842	0.0575	0.08185	0.0155	0.0786	0.0113	0.0738	0.0392	0.0382	0.3901	0.23215	0.0348	0.21365	0.0463	0.0766	0.03625	0.2901	0.23295	0.0517	0.0461
BLM	1.9229	1.2787	2.8052	1.99775	3.3645	1.6921	0.1642	0.3358	0.2094	0.3528	1.1296	2.45265	1.2007	0.6762	0.27775	1.9876	1.68485	2.00195	5.19445	0.3637	1.828
BLMH	8.64315	8.2624	8.0243	7.55085	9.4194	9.0412	3.12305	9.44195	12.0104	3.7846	5.6779	11.8677	3.6054	6.6655	5.55215	6.9542	9.93925	5.517	21.0938	5.928	8.606
BLNK	3.11955	5.1457	4.711	3.5182	1.8907	3.5851	11.1745	3.5382	2.3735	5.2119	2.99045	2.88845	1.4645	4.82575	4.2795	2.8673	0.68585	6.0667	1.28655	7.6675	3.4278
BLOC1S1	20.7022	13.1627	21.3586	20.8256	28.7325	12.282	28.6644	16.6382	24.6301	26.0849	16.5086	15.4984	21.9678	18.5568	16.7496	20.0633	18.6174	14.5082	14.4246	21.6951	26.4749
BLOC1S2	13.6754	12.7244	17.8983	8.09575	14.1984	15.0898	9.6974	10.9087	12.4009	8.2349	12.597	15.0031	7.84	10.9096	9.99675	6.7762	10.2033	8.76365	12.6039	14.718	9.7403
BLOC1S3	8.12575	8.1077	7.6711	7.16045	5.8888	7.4127	4.9368	5.34975	4.8858	5.1453	6.1567	7.71745	6.9221	6.317	6.1319	7.7976	8.8363	6.55195	8.20645	4.4319	6.949
BLOC1S4	12.6175	9.2359	9.0925	10.4573	9.8511	7.1572	6.7887	7.151	8.0988	6.5028	10.5329	7.81685	12.0274	9.61355	11.5649	10.7431	9.0149	7.84795	9.6667	9.8286	13.4434
BLOC1S5	4.13805	5.1534	4.1999	4.75435	4.5456	3.0315	2.07345	9.75295	10.8693	3.844	5.1556	4.26705	4.2311	3.5362	4.0597	4.7029	4.9764	3.42155	4.863	4.5971	3.9518
BLOC1S6	6.4727	8.5035	7.6243	7.12355	10.182	6.7819	7.3092	10.4121	6.3698	4.7872	7.55275	9.29155	5.0845	7.2353	12.9311	6.2899	8.145	6.7874	4.9799	10.6046	5.1327
BLVRA	17.6825	35.8442	28.0079	8.14495	27.5266	25.8345	12.0951	27.8849	44.3432	9.5822	39.2106	26.8014	14.1308	19.7455	20.5346	5.3552	26.3864	10.2176	17.9064	20.8427	20.8531
BLVRB	34.7124	40.4349	55.531	31.8278	23.1099	33.9862	41.2312	33.5883	47.3274	82.7974	42.9252	41.0521	23.8028	36.7792	41.345	28.8221	32.639	37.2936	14.6974	27.74	26.3635
BLZF1	6.08685	10.1361	7.5961	5.30785	4.7338	7.8247	3.7425	7.0008	5.0581	4.3533	7.54455	6.94535	5.5504	6.73345	5.37405	4.9166	5.76965	7.2313	5.80135	6.114	4.3362
BMF	3.8648	5.2297	3.7162	2.566	2.2746	2.4009	5.50875	3.13225	2.6105	1.637	7.78895	3.71845	5.1964	4.9125	4.458	2.6436	5.99255	3.99825	15.3873	11.1906	10.4051
BMI1	9.6629	15.3346	7.2465	7.6664	10.9605	5.5743	7.60915	10.4563	7.0907	8.5171	10.1889	9.27005	11.2344	9.68065	11.3236	7.6751	7.817	11.1015	11.4954	9.7376	8.7065
BMP1	5.876	4.881	8.5366	5.42315	7.4571	11.3182	1.2435	6.96935	8.9145	3.8183	5.3404	7.13925	6.5141	9.81955	2.27685	5.1247	9.4027	6.24895	3.0234	12.5581	6.6177
BMP2	3.2275	0.3365	3.9973	4.13585	2.9634	6.9498	1.7637	5.5042	3.4575	2.3239	4.5831	3.28275	0.2732	7.34955	0.76965	3.9179	0.2541	7.8573	0.657	5.3428	0.767
BMP2K	0.564	1.3382	0.7421	1.0279	1.474	1.3372	1.3236	1.6576	0.9893	0.3006	1.09825	1.0245	1.0014	0.81705	0.5064	1.0122	1.1238	1.4837	0.69435	0.7904	0.608
BMP3	2.57525	0.0106	0.1212	0.09535	0.004	0.0148	0.0054	0.0252	0.0091	0	2.4144	0.6602	0.0688	0.13125	0.17435	0.1097	0	0.0973	0.0075	0.0168	0.197
BMP4	1.88845	2.6227	0.9025	20.2137	1.2399	1.3165	0.49695	2.76085	4.289	1.3662	3.64625	1.49215	2.2886	11.9351	3.20645	21.6165	0.57145	8.537	2.8698	2.2601	1.5032
BMP5	0.13575	0.0588	0	0.31505	0.0418	0.017	0.02295	0.05505	0.0044	0.036	2.6125	0.47035	0.0031	0.47815	0.07895	0.411	0	0.1044	0.01895	0.0396	0.0119
BMP6	0.68105	0.8699	0.4193	0.4808	0.749	0.6654	0.7153	2.6929	1.6014	0.2345	1.5261	1.28655	0.9806	0.82225	1.81745	0.4798	0.3837	0.87875	1.23765	0.9756	0.7558
BMP7	1.29555	0.7853	8.1154	4.51665	17.6833	7.7644	0.05095	0.0208	0.4093	0.0063	0.4099	15.1311	11.59	1.0562	1.8198	6.5322	0.46885	1.22425	2.817	23.7149	2.4556
BMP8A	0.3325	0.6303	0.2848	0.7134	0.5843	0.3289	0.11545	0.4245	0.2468	0.081	0.62515	0.57955	0.5637	1.30365	0.6459	0.6943	0.3411	1.8454	0.58525	0.464	0.3798
BMP8B	1.8189	1.1374	2.4185	2.3665	1.5182	0.9423	0.0583	1.06535	1.3774	0.2451	1.4642	1.21015	0.8726	1.96815	0.7988	2.3991	3.48835	1.73435	0.2995	1.4908	0.9004
BMP10	0	0	0	0	0	0	0	0	0	0	0	0	0	0	0	0	0	0	0.0132	0	0
BMPER	0.08755	0.1009	0.0319	0.1051	1.5491	0.0784	0.0494	0.14555	0.0659	0.0258	0.17615	0.2148	0.068	0.0886	0.29355	0.0975	0.08095	0.13955	0.12075	0.1282	0.0389
BMPR1A	2.16825	3.0346	2.1944	2.335	2.9921	1.7121	1.18075	2.25155	2.1474	1.0664	2.3667	2.29715	3.6733	2.25855	4.0794	2.2937	1.7201	3.12245	3.07395	4.3407	3.4253
BMPR1B	0.09525	2.512	0.4599	0.05395	4.4743	0.8262	18.3413	0.09745	0.0402	0.0156	0.6502	0.49475	2.8671	0.8305	22.6417	0.0602	0.91245	0.25595	0.38545	0.0242	5.1687
BMPR2	6.34795	10.9863	5.5573	5.01235	7.017	6.7879	5.31505	12.2428	6.6918	2.6765	8.65385	6.93935	7.3432	10.1786	8.6078	5.1691	6.47615	9.81425	5.47105	9.1362	5.9356
BMS1	8.5279	8.0673	8.8999	8.4282	3.4194	9.4009	4.0568	5.80875	6.2968	3.7161	7.70605	8.27815	5.3955	7.32695	6.98215	7.8899	6.03545	7.00925	9.8785	5.7833	7.6495
BMX	0.18605	0.287	0.0972	0.34265	0.0608	0.1711	0.16685	0.89245	0.3739	0.1397	0.2297	0.23085	0.0582	1.0346	0.28955	0.3127	0.1787	0.29915	0.0755	0.4082	0.2758
BNC1	0.02695	0.0504	10.8972	0	0.0132	23.8501	0.06165	0.0249	0.496	0.0074	0.02065	7.39515	0.1906	0.02675	0.0552	0	0.2049	0.02295	6.3666	0.4394	0.0081
BNC2	0.2054	0.7751	0.1319	0.1861	0.2181	0.2451	0.54405	1.6307	1.4877	0.027	0.4149	0.3612	1.0726	0.9472	0.4148	0.1909	2.16785	0.5764	2.22585	0.3997	0.2124
BNIP1	4.06055	4.2635	4.4033	4.1479	6.5505	3.2233	5.0647	3.70165	3.2083	3.0717	4.4709	3.7004	3.1104	3.64985	4.8527	3.8299	3.4307	3.07365	4.0861	3.6307	4.7336
BNIP2	7.71415	7.0732	8.253	4.7399	6.5612	8.0484	3.17015	8.47485	5.8906	3.8509	7.129	8.78655	4.9576	8.1347	5.16	4.3459	7.40455	6.7886	7.0919	5.2212	5.3182
BNIP3	4.5967	8.3017	6.4611	1.8096	15.7974	10.7453	8.2069	50.8434	18.4034	23.3863	15.2725	14.8489	15.5343	4.45095	22.1588	1.9774	5.34165	2.33285	21.9888	6.7975	12.8385
BNIP3L	17.3828	27.5668	20.8166	12.267	44.9683	20.0703	6.76325	63.3505	29.1431	6.155	30.5071	27.4571	18.5396	21.3087	18.5477	10.0349	18.1395	15.9108	20.5495	18.9804	19.9481
BNIPL	3.05435	9.858	3.7705	0.161	0.2091	7.0902	0.14875	0.19115	0.1525	0.1848	2.21175	3.53535	2.6244	0.18675	0.77775	0.1723	0.30375	0.15905	0.26405	5.7924	0.519
BOC	0.40295	1.5269	0.4228	0.46925	3.8637	0.9558	0.51765	1.63765	0.7011	0.1097	0.54775	0.872	5.1185	2.91495	2.8742	0.5022	1.1897	1.01975	0.82115	3.644	1.9356
BOD1	19.7523	22.632	19.9123	23.5456	31.8758	15.2635	18.298	21.3228	14.0963	13.3878	16.5179	21.3292	23.5839	16.1593	19.8452	25.2672	16.4079	12.8411	24.4823	24.3775	21.3792
BOD1L1	2.55945	4.2961	2.6002	2.5226	2.3962	2.9661	4.7528	3.66015	2.8019	1.2218	3.56105	2.85345	2.8322	3.3032	3.2644	2.6619	2.98695	4.78255	3.98965	3.5084	2.3477
BOD1L2	0	0	0	0	0.0049	0	0	0	0	0	0	0	0.0035	0	0	0	0	0	0.05365	0	0
BOK	13.9654	13.7709	12.5078	12.5076	4.2678	13.3392	23.7344	12.5673	20.0706	31.0585	17.015	9.1516	11.3081	16.2508	21.5071	12.9798	7.67235	14.763	4.90795	7.6959	21.7079
BOLA1	11.4994	11.1677	14.0443	6.6708	10.3169	6.1395	6.8729	7.72485	9.5584	12.6674	10.2669	10.0932	11.4197	7.01685	10.5919	5.9425	8.9046	4.68585	6.6062	10.2397	12.5708
BOLA2B	0.7235	0.2711	0.5061	0.6284	0.4332	0.3969	0.4751	0.1681	0.3576	0.2658	0.3453	0.37295	0.5962	0.41205	0.27085	0.6372	0.42965	0.52035	0.6831	0.1612	0.705
BOLA3	5.54595	3.8858	5.7148	6.26855	5.0418	4.0751	5.25645	3.79265	4.9561	4.1899	4.06725	6.6857	6.3833	2.9544	4.2023	5.3905	4.7955	4.9159	5.47725	2.9129	5.3546
BOLL	0.0099	0.0036	0.009	0	0.0048	0.0116	0.01165	0.0034	0.0027	0	0.0073	0.01585	0.0482	0	0.00615	0	0	0.0341	0.02685	0	0.0053
BOP1	23.636	13.1952	19.4533	32.1611	13.8197	29.4568	7.72145	7.4214	10.6835	15.5362	14.1156	23.1449	24.7096	12.5302	15.266	34.9639	29.2388	19.5105	43.7938	10.8706	26.7113
BORA	2.2799	1.5219	3.3913	4.1259	1.2409	2.3282	0.2907	0.6871	0.5497	0.3997	1.4559	2.7858	1.9102	1.2297	0.4861	4.2294	1.40785	2.85885	2.6973	0.562	1.6631
BORCS5	1.6096	2.1527	1.8874	2.30285	2.1569	2.172	2.1848	1.37095	1.7871	1.2442	1.9642	2.74485	2.0957	1.74295	1.5901	2.3748	2.96585	1.9786	3.7932	1.572	1.9369
BORCS8	2.92655	2.338	2.3397	2.03545	3.15	1.7423	3.06555	2.1997	2.5294	2.0467	2.62765	2.6896	3.4023	2.4872	2.6063	2.0983	2.8818	1.88905	2.25375	2.7506	3.0969
BORCS8-MEF2B	0.2485	0.2663	0.3742	0.20185	0.376	0.3133	0.3621	0.22205	0.3094	0.1477	0.19355	0.3209	0.2641	0.2818	0.34425	0.1974	0.18275	0.11255	0.16295	0.3502	0.1406
BPGM	13.8864	9.8356	11.0696	4.4509	17.4789	18.0513	37.0091	11.7612	14.5148	5.1392	10.013	11.8247	8.0005	8.65435	7.5399	4.2751	9.34065	6.16005	6.23325	8.0192	9.1068
BPHL	2.69625	3.3785	2.2792	3.04095	3.18	1.6865	1.5373	3.30895	5.7405	8.3569	3.29835	2.55975	3.102	1.95535	3.2549	2.9476	3.6342	1.91375	2.74175	1.1659	2.656
BPI	0.0118	0.0446	0.0103	0.02985	0.0508	0.0133	0.0053	0.05065	0.0322	0.0315	0.0323	0.02385	0.0161	0.11865	0.0684	0.0325	0.0259	0.0499	0.06985	0.0111	0.0273
BPIFA1	0	0	0	0	0	0.0134	0	0	0	0	8.65085	0.8772	0	0	0	0	0	0.01065	0	0.0214	0
BPIFA2	0.0147	0	0	0	0	0	0.50955	0.01435	0.0379	0.0125	0.45	0.0496	0.0944	0.0168	0	0	0	0.0502	0.2519	0.2511	0
BPIFB1	0.1653	1.9297	0.2199	0	0.0058	0.0566	0.05565	0.0121	0.0058	0.0084	11.3823	2.46795	0.0682	1.66395	0.27495	0	0.0069	6.6128	0.0168	0.0313	0.1485
BPIFB2	0	0.5491	0	0	0.1772	0.0095	0.0037	0	0	0.14	0.2675	0.02105	0.028	0	3.348	0	0	0.0113	0.00765	0.007	0.0651
BPIFB3	0	0	0	0	0	0	0	0	0	0	0	0	0.1054	0	0	0	0	0	0.04885	0	0
BPIFB4	0.0085	0	0.009	0	0.0335	0.0085	0.007	0	0	0.0169	0.0251	0.0154	0.0452	0.0072	0	0	0.00785	0.01565	0.09435	0	0.0159
BPIFC	0	0	0.0098	0	0.0184	0.414	0	0.0058	0.007	0	0	0.01885	0.0064	0.0084	0.00845	0	0.05095	0.0083	0.01995	0	0
BPNT1	12.1112	16.8961	13.9291	16.1084	10.5211	9.5659	4.9653	8.32205	13.5794	10.3814	15.0936	10.9015	10.9106	12.6992	9.01095	15.7665	10.3217	10.8012	7.18955	10.4183	13.1589
BPTF	4.69755	7.5519	4.4542	4.13885	4.2883	4.218	2.85065	4.9356	4.7343	2.0589	5.72015	5.3059	5.3262	4.3517	5.2963	4.0994	4.63945	7.59425	9.64455	5.152	4.3382
BRAF	3.14335	3.3825	2.502	2.0792	2.5105	1.9862	3.5205	3.75845	3.6102	1.5164	3.1157	3.11315	2.9425	2.72055	4.21195	2.1554	2.9979	3.1109	3.0301	4.2453	2.3313
BRAP	6.02395	6.829	6.1591	6.03655	6.564	5.5957	5.9107	5.5407	5.2655	3.472	5.86255	6.3951	5.6091	5.01035	5.61565	6.3177	5.6781	5.3778	12.0497	5.8025	6.3386
BRAT1	10.4001	8.4841	9.683	12.3389	13.7836	8.8725	5.70865	6.7414	9.7847	7.7917	9.03855	9.3334	8.2152	8.61585	12.6459	13.3444	11.9122	10.2105	18.8328	7.8672	13.4545
BRCA1	2.72455	1.9837	4.3062	3.18525	2.0097	2.5618	0.209	0.7789	0.8063	0.688	1.55845	2.9422	1.0423	1.10185	0.62025	2.9777	2.1678	3.0831	5.51945	0.8895	1.7253
BRCA2	0.975	0.8172	1.4741	1.24325	0.4324	0.8967	0.07145	0.36735	0.1564	0.2001	0.58365	0.94075	0.579	0.42625	0.1222	1.3092	0.5841	1.61775	1.27875	0.2087	0.6627
BRCC3	7.6852	12.046	11.7347	15.3556	6.1398	7.0569	7.6241	4.02155	7.0369	3.8479	9.5766	8.061	9.1734	7.36315	9.6607	15.5278	5.10715	11.4265	5.0738	7.4269	8.5151
BRD1	7.4949	7.3322	8.723	8.1176	4.6172	7.5872	5.5809	5.39005	5.9538	3.1639	7.94075	9.20055	5.151	7.3458	8.326	8.019	7.6685	8.0766	11.3476	7.0584	8.6475
BRD2	32.4237	39.1699	41.6944	29.4222	30.102	31.2353	24.2589	28.8438	23.1482	20.1149	33.5891	37.8508	33.1574	28.9875	42.7897	30.2987	36.8462	28.4638	43.1322	37.802	31.363
BRD3	4.1271	7.57	5.0401	5.66975	5.9167	4.9464	4.92445	3.63045	4.5624	2.2894	4.99365	5.0337	7.2301	5.3433	8.00515	5.6199	3.5498	6.92255	6.7966	5.2499	5.8886
BRD4	9.97595	9.1426	10.3361	9.39995	8.9415	10.2487	9.8396	7.37525	7.4638	5.8745	8.69275	11.9948	17.7993	8.34975	8.00625	9.5063	11.2189	13.1943	14.243	7.0042	12.7193
BRD7	7.828	6.9035	9.2032	8.04585	8.0431	7.2349	8.77985	5.9499	6.9404	3.7833	7.09645	7.85145	6.7677	6.59685	6.6075	8.5819	5.89545	7.45455	10.125	8.2239	7.2905
BRD8	6.0393	8.7999	8.2128	6.83575	10.2237	4.2082	4.12325	7.1596	6.5701	3.923	7.32925	5.4807	7.8132	6.0271	7.96715	6.7451	7.2102	5.34605	12.1517	8.0109	8.2657
BRD9	5.193	3.732	4.888	4.32705	4.1157	3.8842	3.2477	3.2419	3.5302	2.057	4.97075	6.2024	3.9976	3.75445	3.21235	4.2536	5.0044	3.3466	4.31585	3.5288	4.984
BRDT	0.00545	0.0165	0.0036	0	0.0155	0.004	0	0.0047	0	0	0.05195	0.00965	0.0142	0.0051	0.0042	0	0	0.01695	5.5684	0.009	0.0055
BRF1	1.49575	1.4259	1.4544	1.2474	1.6389	1.1136	1.6492	1.0045	1.1848	0.8662	1.41	1.2562	1.3462	1.15685	1.78355	1.2404	1.6526	1.1664	1.44975	1.2187	2.1855
BRF2	2.30335	3.1372	2.7278	3.00865	3.5666	2.6591	3.283	2.53945	2.0651	1.3776	2.7915	3.7801	2.2168	2.5125	2.7605	3.1505	3.2491	1.86805	5.4217	2.5642	2.6313
BRI3	14.5489	10.3067	12.2942	17.305	18.9673	10.128	28.9092	17.6888	21.4458	20.8329	19.1144	14.5033	16.0522	19.5636	20.7274	17.536	27.6054	17.1753	14.917	16.1471	15.3064
BRI3BP	4.42855	5.5467	8.0525	13.5168	3.1795	4.8645	7.65505	3.35395	2.9655	2.7065	4.2672	6.7879	5.0237	4.2765	3.5106	12.4315	2.6995	11.3539	2.9602	2.3479	5.0587
BRICD5	1.95605	1.0419	2.5663	1.31185	2.6882	0.5501	1.46165	0.7658	2.0425	0.7232	1.2253	1.07545	1.2314	1.74085	1.1794	1.309	0.9544	0.7503	2.8028	2.5391	2.4771
BRINP1	0.02765	0.2097	0.042	0.07105	1.6783	0.0579	0.0904	0.3613	0.4865	0.0153	0.15005	0.05535	0.0898	0.2131	0.46005	0.0718	0.0166	0.0438	1.5326	1.3556	0.0393
BRINP2	0.00925	0.1335	0.0034	0.0065	9.4476	0.0052	0.00785	0.01425	0.0229	0.007	0.01715	0.008	0.0818	0.0316	0.00975	0.0108	0.0044	0.01135	0.10905	0.3119	0.1552
BRINP3	0.0066	0.0142	0	0.0328	7.8088	0	0	0	0	0	0.1135	0.04845	0	0.0444	2.4264	0.0548	0	0.04285	0.01955	0.0627	0.0113
BRIP1	1.3386	1.1577	3.0436	1.31455	0.7636	1.2838	0.06865	0.34445	0.1972	0.4531	0.81645	1.7081	0.8218	0.37855	0.19775	1.2121	1.0729	1.31215	2.8014	0.1635	0.9203
BRIX1	10.407	7.0286	11.3567	8.804	5.355	8.2557	3.13055	4.0867	3.1837	3.6335	7.9688	13.1514	7.6109	5.20915	5.05075	8.4155	6.04345	6.50445	9.89635	4.7945	6.0423
BRK1	151.004	134.581	110.743	98.1076	145.871	77.23	76.215	80.9	106.662	72.5773	100.253	85.9917	135.255	110.819	137.69	97.4594	120.142	70.9049	97.3643	137.411	136.9
BRMS1	27.0235	19.3039	28.2532	23.3287	16.221	33.2977	19.9085	13.5418	17.6433	15.656	19.6063	22.738	12.1616	19.6351	18.7584	23.1245	27.6545	14.0488	21.2466	17.4819	26.7271
BRMS1L	1.9795	2.2096	3.6484	1.63995	4.4343	3.0977	2.92815	2.261	1.4641	1.1207	2.92715	3.5123	2.2795	1.7813	2.512	1.5424	1.9352	1.70115	4.5105	2.8194	1.5849
BROX	12.0235	18.4059	13.311	12.2355	11.4564	10.1081	5.50705	11.6827	11.9756	7.2605	15.7044	12.5563	11.1644	11.4023	8.6823	11.813	8.78895	14.5277	7.1785	10.1667	10.1445
BRPF1	5.8536	5.5559	5.5746	5.19265	4.9333	4.2031	4.48145	3.41085	4.1627	2.1173	4.60125	4.3711	5.8689	4.66825	4.47815	5.6562	5.9623	5.2576	10.2084	5.6257	5.2033
BRPF3	5.04925	10.8663	6.1073	8.40255	5.844	4.2761	8.10915	7.78885	5.6481	5.843	10.3018	6.8284	11.5414	5.7249	10.3017	9.5185	6.60635	10.078	13.0139	9.7483	5.6982
BRS3	0.0066	0	0.0046	0	0.013	0	0	0.00625	0.0079	0	0	0.0049	0.0126	0.04835	0	0	0	0.0053	0.00725	0	0
BRSK1	0.605	1.4361	0.4424	0.816	11.094	0.3722	0.11895	0.5306	2.3492	0.5363	0.9182	1.11675	1.9372	1.33095	1.1445	0.8547	2.4683	0.77965	3.0226	0.3721	2.3043
BRSK2	0.0555	0.0989	0.0706	0.43785	2.7839	0.0301	0.08965	0.07605	0.0511	0.0209	0.13265	0.06625	0.1186	0.30835	0.34075	0.5537	0.40015	0.3189	0.56825	0.0786	0.0997
BRWD1	3.04275	4.9511	3.1878	2.22565	2.8041	2.3058	1.82	2.85055	2.2083	1.7523	2.6874	2.4381	2.0599	2.758	2.9862	2.1341	1.99065	2.78175	4.83355	3.3275	2.6947
BRWD3	1.61125	2.0232	2.2765	2.0872	1.0562	1.6958	1.7734	1.83965	1.0573	0.8118	1.8418	2.0284	1.3074	1.65685	1.2309	2.162	1.1004	2.46515	7.29225	1.2848	1.5403
BSCL2	1.8129	2.5636	1.9286	1.5538	2.4465	1.2582	2.8036	2.23215	2.8548	0.9874	2.59375	2.07985	3.7855	2.12105	2.70575	1.6086	2.974	1.7016	1.21695	2.4502	2.296
BSDC1	14.0989	17.9786	13.9666	12.1625	16.1122	12.3511	12.6542	14.2688	12.3923	12.4734	15.1312	14.1081	14.4739	13.3855	20.834	12.3313	11.7355	13.1153	14.4599	17.2457	12.4002
BSG	179.778	123.193	165.087	212.759	177.499	155.764	706.857	182.956	352.376	98.8935	135.964	136.372	151.398	135.475	171.192	198.757	348.472	162.045	340.17	187.262	289.464
BSN	0.0577	0.1316	0.0437	0.0425	1.111	0.0265	0.35285	0.0813	0.1616	0.1647	0.071	0.06715	0.2765	0.1237	0.12795	0.0551	0.12035	0.09745	0.5464	0.1475	0.1412
BSND	0	0.0119	0.0083	0	0.0058	0.0063	35.1692	0.0043	0.0052	0.0057	0.01225	0.01285	0.1247	0.01025	0.01175	0	0	0.00435	0.3268	0	0.0099
BSPRY	5.03485	21.1302	10.3167	22.1989	0.1876	5.4504	16.2299	1.5769	3.9718	0.5497	14.0398	4.3121	7.0121	10.0724	9.31645	21.9448	0.3506	7.57075	8.66945	27.57	13.3443
BST2	149.802	152.497	250.194	42.4908	76.2092	192.604	19.863	123.756	17.6532	135.932	121.946	60.0964	350.626	118.891	26.6561	27.295	108.287	93.7673	63.7247	20.1841	217.658
BTAF1	4.3445	5.324	5.2686	4.46265	2.749	4.5424	3.27115	5.38485	4.1168	2.5371	5.2454	5.0653	3.0998	5.1818	4.72135	3.9693	3.18365	5.5822	7.6651	4.6466	3.8778
BTBD1	14.0928	17.7623	14.8482	17.3366	25.312	13.6424	24.3012	14.6009	17.3299	7.2159	14.6717	17.4572	14.7264	15.1102	15.288	15.5136	17.4659	16.4362	10.7458	20.4959	11.4886
BTBD2	20.2501	14.4345	17.0806	20.8329	24.1926	16.4546	17.1028	16.6568	22.8311	9.1768	14.9306	19.9245	26.2625	14.9019	23.4199	20.6643	20.7994	17.2737	11.3307	15.6475	28.8424
BTBD3	5.7786	5.6453	5.9259	6.0719	10.5139	3.8038	5.57845	9.5165	4.0365	2.2675	4.65795	5.26975	6.468	6.11955	5.15865	5.837	8.2063	8.3271	4.7663	4.8745	9.2447
BTBD6	28.8536	22.3114	33.6183	23.6525	22.8149	26.8453	25.02	17.5111	15.835	12.5255	26.6339	25.6572	18.3489	15.3147	31.6964	21.9542	23.8101	16.1107	14.8047	18.3677	27.5712
BTBD7	3.137	3.7166	3.931	3.04335	2.3659	3.8965	3.2088	4.40355	5.8718	1.1353	3.48695	3.7014	3.344	3.44865	3.09355	2.8051	2.2203	3.6985	3.62115	4.3878	3.6883
BTBD8	0.2167	0.3142	0.1379	0.204	0.158	0.0962	0.18765	0.3443	0.227	0.0663	0.29045	0.19565	0.2647	0.2289	0.29065	0.2124	0.04265	0.4282	0.30405	0.3453	0.1523
BTBD9	2.10045	3.0626	1.8122	2.40865	2.4557	1.7676	3.69405	2.415	3.1201	1.063	5.6808	1.95895	2.2625	2.37395	3.974	2.5518	3.59275	2.5134	2.1072	3.1841	2.6171
BTBD10	9.69905	8.9091	11.2403	8.85585	10.9158	11.5071	5.6449	7.2066	6.141	2.9197	7.90455	12.2248	6.1023	9.6552	6.9268	8.6119	6.81445	7.67455	6.3138	7.3832	7.2281
BTBD11	1.5757	0.4211	2.6567	0.22	0.8474	3.8997	0.09285	0.24165	0.1996	0.1591	0.28775	2.69185	0.2798	0.41865	2.3137	0.2207	0.12295	0.30695	0.6465	2.3163	0.7652
BTBD16	2.31415	0.0284	0.1046	0.387	0.1423	0.1002	0.01225	1.06255	0.5551	0.8756	0.1697	0.13305	0.0486	0.5288	0.06315	0.4993	0.03075	0.3722	0.02005	0.0203	0.1854
BTBD17	0	0	0	0.0073	6.5372	0	0	0	0	0	0	0	0.0146	0.066	0	0	0	0.0409	0.21855	0.0179	0
BTBD18	0.01505	0.022	0.0133	0.01255	0.0487	0.0131	0.02325	0.0315	0.0266	0.0061	0.01875	0.01845	0.1019	0.0189	0.0168	0.0134	0.0167	0.1508	0.1543	0.0258	0.0221
BTBD19	0.90635	1.0797	0.8734	0.7733	1.6403	0.7551	0.32145	3.03115	2.7645	0.7663	1.37125	1.0077	1.7166	2.8496	0.3716	0.7455	2.77165	1.43185	1.00295	2.7856	0.7915
BTC	1.71325	1.0173	1.1416	2.6752	0.1665	0.2602	2.6376	0.85785	1.7775	0.3125	2.9049	1.2873	3.153	1.92105	2.60305	2.5431	0.0359	2.12885	0.10105	4.5673	1.9389
BTD	4.47685	6.7379	3.3108	4.16405	4.805	2.2889	6.10615	5.54885	7.6113	12.7465	4.7133	2.6709	3.6519	5.1807	11.0784	3.8729	7.6325	4.8073	2.6846	7.8002	3.8488
BTF3	146.079	192.946	170.202	203.55	119.442	153.127	92.7978	140.819	109.457	96.9186	137.713	136.136	151.565	139.194	164.494	201.779	152.614	116.777	149.937	146.752	142.924
BTF3L4	9.7658	10.4798	11.3665	5.3512	13.3529	7.8475	4.0607	7.2244	5.7311	3.4058	8.83955	8.97565	16.2961	6.3418	8.9009	5.1107	6.72465	6.3361	16.5245	8.1273	9.5611
BTG1	26.7617	32.0993	34.2544	21.6347	25.8062	34.0637	22.334	53.5513	30.3168	26.7323	31.1212	46.9061	17.4444	38.038	29.0017	19.5701	29.3677	24.1187	14.4261	16.0104	20.7927
BTG2	74.6922	67.9569	38.7525	43.8965	40.9124	32.6528	18.8557	35.639	36.9975	8.4375	46.5979	46.5232	37.224	38.2659	82.9048	45.5091	9.08925	43.7955	15.8569	87.2229	41.8147
BTG3	15.3317	6.9447	25.6366	12.1178	22.6356	17.903	22.5554	7.41025	7.5399	5.3774	23.0799	20.919	33.4566	11.4936	6.6109	10.8848	12.0833	11.1988	21.4333	20.1052	16.1707
BTG4	0	0	0.0109	0	0.0128	0.0365	0	0	0	0	0.0276	0.08895	0.0113	0	0	0	0.01345	0	0.0576	0	0.0197
BTK	0.5325	1.7137	0.8115	0.68175	2.7646	0.7985	0.54515	2.14005	1.4193	0.4212	2.85915	1.60005	0.7953	1.7807	0.52135	0.5359	0.93	1.0347	2.19315	0.7223	0.4945
BTLA	0.0787	0.1815	0.1343	0.1169	0.0504	0.1143	0.042	0.2059	0.1054	0.0455	0.36065	0.22215	0.1687	0.1915	0.07395	0.0959	0.06395	0.21675	1.02925	0.0835	0.108
BTN1A1	0.0158	0.0233	0.0172	0.0904	0.0242	0.0137	0.00525	0.0314	0.0178	0	0.04065	0.0298	0.0192	0.0257	0.01055	0.0892	0.0237	0.09025	0.1487	0.0209	0.0242
BTN2A1	7.825	7.2543	8.0587	9.0459	8.6735	5.086	4.6511	10.9844	6.3596	3.6666	8.9835	7.27335	5.4942	9.66645	5.5413	9.5781	9.6336	6.3518	7.68455	6.4387	7.5663
BTN2A2	1.74175	2.2288	2.234	1.45945	2.9397	1.5489	1.44575	4.30725	3.6548	1.5007	3.3843	2.3486	1.5876	2.145	1.5619	1.3672	7.37905	1.51605	2.1842	2.0529	2.6717
BTN3A1	5.58385	6.1375	6.9837	7.10875	7.5663	4.9662	3.1371	13.3555	6.1025	4.372	9.88025	6.76135	7.8909	7.218	4.7224	5.942	6.82975	7.7181	3.92985	4.0953	5.9058
BTN3A2	5.81475	6.3472	7.9795	6.7694	8.8518	6.4976	3.6326	16.2044	8.3716	4.192	8.42945	5.9742	5.8482	6.69725	3.55015	5.6618	10.0281	8.8172	3.5005	4.7182	6.6555
BTN3A3	3.4218	4.3146	5.2322	3.5846	6.1692	4.3326	2.6402	9.1257	3.6548	2.8433	6.0856	4.1051	6.3137	4.6641	3.24205	3.0095	4.5113	5.4211	2.5945	3.2214	4.2394
BTNL2	0	0.0128	0.0074	0	0.0886	0.0176	0.00985	0.0445	0.0279	0	0.02335	0.03725	0.0292	0.0099	0.045	0	0.0106	0.0141	0.0524	0.0263	0
BTNL3	0	0	0	3.86485	0.0092	0.0068	0.00615	0.0375	0	0.0064	0.0085	0.00725	0.0082	0.1698	0	3.4857	0	0.64745	0.0083	0.008	0
BTNL8	0.01425	0.0075	0.0135	1.43995	0.0428	0.0202	0.02375	0.08245	0.0139	0.0851	0.0425	0.0474	0.0415	0.87325	0.00835	1.2517	0.011	1.95425	0.0329	0.0273	0.0138
BTNL9	0.41015	0.728	0.5928	1.1393	0.6627	0.2091	4.2304	9.01785	0.4476	0.9295	0.6155	0.4832	2.2775	1.27925	0.48895	0.957	0.1545	1.3988	1.146	1.8174	0.5911
BTRC	3.53855	6.5764	3.7156	3.3548	4.0601	4.3278	2.10255	3.67475	4.108	1.9159	3.92395	3.7118	3.0959	3.6359	6.79345	3.2716	3.33415	3.18225	7.4476	4.3837	4.2312
BUB1	5.8996	3.6237	6.8537	6.93855	3.7134	5.4008	0.50815	0.7341	0.405	0.9689	3.22225	6.65435	6.0804	1.77105	0.47645	6.1669	3.9853	6.4908	12.4336	0.4822	5.3653
BUB1B	5.23495	3.8903	9.0781	6.4483	3.0432	5.655	0.46985	0.67965	0.4303	0.8422	2.75825	7.2443	4.6532	1.71395	0.6926	5.9443	4.1304	5.5884	14.2353	0.6376	5.1642
BUB3	12.5743	17.0923	16.9738	15.3619	7.4847	11.8411	3.17605	7.6895	6.8461	6.2104	9.79725	11.7239	10.863	8.76635	8.51885	14.3427	7.47345	12.5744	11.4161	7.1851	12.0716
BUD13	10.4477	8.8301	10.9265	11.0748	9.8566	8.2561	6.48665	7.4977	6.1148	5.5255	9.656	11.0468	9.024	9.25775	8.11875	10.486	7.1738	8.1697	10.2832	9.3595	9.6381
BUD31	22.479	18.1639	22.215	19.0185	32.2414	18.1615	22.5724	16.0659	19.261	12.5311	18.4658	23.166	27.103	16.6631	17.2771	19.0947	22.6354	17.0483	23.8408	18.5815	18.6727
BVES	0.39285	0.4588	0.4678	0.223	1.9226	0.8955	0.11255	0.53385	0.1333	0.0625	0.3917	0.61065	0.29	0.4767	1.48025	0.2232	1.4444	0.65625	1.2928	0.22	0.3274
BYSL	14.5466	11.1161	13.1742	15.9057	10.1294	14.9682	3.17305	6.28095	6.0037	8.2034	10.749	15.1776	10.526	7.97055	10.3218	16.9044	20.8453	8.15195	26.3552	4.4907	14.3428
BZW1	12.6412	21.4954	13.5131	14.4999	20.346	16.384	5.6736	10.5534	9.8013	10.0485	18.2542	16.7692	10.9691	13.2925	14.273	14.2464	10.6578	13.1377	18.2934	8.6736	8.2774
BZW2	29.8956	29.3712	21.6745	40.8736	15.9429	21.4148	7.6348	6.8197	10.8921	6.6807	25.1475	30.3243	19.4549	14.9277	13.5252	40.5739	30.4381	25.8002	18.7478	14.1724	18.7752
C1D	4.1089	3.7464	4.7487	3.5292	5.033	3.5798	3.277	4.2449	3.491	3.4515	4.39625	5.3312	8.3006	3.85655	4.0962	3.5531	2.78725	5.55845	2.7522	4.4738	2.8448
C1GALT1	3.6735	2.4569	4.2085	6.2251	4.0414	3.5053	4.58085	5.2185	6.1683	2.4336	6.7043	4.209	3.6211	6.89835	1.35095	5.6682	3.93575	9.2281	8.0886	2.9666	3.527
C1GALT1C1	15.8626	17.2001	17.075	23.1688	11.922	9.4821	13.2006	13.5198	12.6545	12.8694	19.0711	12.6123	15.955	16.4648	18.2687	23.9187	9.54215	18.4892	13.2065	16.806	14.7201
C1orf226	2.28275	6.2733	3.001	4.79105	7.5006	3.4759	4.5232	0.5338	0.9259	3.4454	4.79655	2.64175	3.4805	2.01845	2.7354	4.8602	0.50985	4.361	0.68915	1.7884	3.5863
C1QA	46.5959	55.6541	59.8302	39.749	174.728	52.9008	24.8267	144.886	68.0518	52.7318	130.943	83.9253	74.4746	110.48	30.2489	34.5418	58.0483	60.1409	141.149	36.4714	43.4633
C1QB	37.3102	54.4524	53.2047	41.4072	240.946	49.5924	22.6903	141.656	55.8677	41.9883	117.147	81.8518	100.963	92.7658	25.1948	36.9959	44.3056	81.9755	118.268	26.8784	43.167
C1QBP	35.2978	34.7765	34.2331	69.4241	49.0166	40.5662	19.071	23.565	39.9109	24.1591	27.6008	40.1576	42.6826	21.2839	32.9532	62.9888	41.7797	44.3224	91.1724	21.2394	40.7962
C1QC	40.7548	62.6105	58.4917	48.4714	252.243	55.4995	25.7806	139.762	59.7838	41.9859	123.425	87.1385	121.702	97.7754	27.114	47.3029	55.8407	90.6183	137.374	26.6873	49.8095
C1QL1	0.50015	0.4633	2.6568	0.3683	58.7829	0.8454	0.1392	8.9565	0.3931	1.04	0.1393	0.8309	2.8219	1.6038	0.21355	0.4524	1.5056	0.97665	1.85	1.4394	0.4314
C1QL2	0	0.0193	0	0	0.3167	0	0	0	0	0	0.0333	0.01565	0.0386	0.0085	0	0	0	0.00665	0.04475	0.107	0
C1QL3	0.1913	0.3266	0.1614	0.2968	0.1499	0.1142	0.32035	0.85265	0.7801	0.156	0.36665	0.1552	0.2043	0.27555	0.35015	0.2681	0.1269	0.5277	0.1102	0.4649	0.1195
C1QL4	0.0305	0.0505	0.1283	0.0201	1.2829	0.0808	0.01865	1.048	0.2793	0.0435	0.0196	0.11495	1.0132	0.0226	0.013	0.022	0.48595	0.0319	1.03455	1.3531	0.6748
C1QTNF1	3.69995	4.987	2.5345	8.28225	11.0484	7.4831	1.2465	9.37315	6.8864	2.3073	3.8955	5.46495	4.5161	13.9421	5.1396	9.8081	12.1383	7.62325	1.52845	8.3221	1.606
C1QTNF2	0.3485	0.4728	0.6362	0.4442	1.2804	0.5823	0.2828	0.4446	0.1002	0.1588	0.4599	0.3135	0.2801	0.88305	0.6533	0.4782	0.35305	0.47215	0.37815	0.4255	0.2534
C1QTNF3	1.0536	3.4538	1.0229	0.89605	2.0342	0.3929	0.3762	2.0791	3.3888	0.7061	1.4747	1.28625	1.6233	5.33415	1.1023	0.9285	0.4574	0.9709	0.24065	0.4526	1.23
C1QTNF4	0.07145	0.1448	0.1083	0.11195	1.2344	0.051	0.1012	0.12395	0.1042	0.065	0.075	0.06175	0.9659	0.2396	0.2458	0.1016	0.17775	0.20445	2.2045	0.1006	0.3046
C1QTNF6	5.87735	5.7183	3.3887	2.27295	2.963	5.185	0.49685	2.8833	2.3635	1.9363	3.78235	4.43425	2.7532	4.9744	1.0847	2.4578	5.94645	2.25205	4.9001	1.3521	5.0393
C1QTNF7	0.15575	0.215	0.0488	0.1097	0.0913	0.039	0.0706	0.3875	0.0493	0.0526	0.38995	0.13975	0.3788	0.86095	0.8217	0.1111	0.014	0.3415	0.10995	0.1812	0.2716
C1QTNF8	0	0	0	0.004	0.0223	0	0	0	0.0133	0	0	0	0	0	0	0.0105	0	0.0089	0	0	0
C1QTNF9	0.01355	0.0482	0.0101	0.03565	0.0511	0.0073	0.04155	0.07835	0.0248	0.0368	0.0336	0.0106	0.0598	0.0551	0.1135	0.0484	0.01135	0.05205	0.0403	0.0486	0.0437
C1QTNF9B	0.03875	0.047	0.0378	0.0343	0.0659	0.0167	0.04605	0.0444	0.0358	0.0135	0.0369	0.0363	0.0721	0.03965	0.31925	0.0348	0.0495	0.05345	0.16405	0.0723	0.0597
C1R	32.5071	37.4974	30.247	20.7225	40.9171	53.4232	1.2733	36.3982	21.1469	161.041	47.5359	52.8396	31.8421	81.829	29.691	20.0744	18.2297	29.6878	21.3075	7.7414	25.1976
C1RL	10.9205	10.2926	7.606	6.512	7.2994	7.9182	1.73575	11.6543	17.0693	21.4401	15.2714	12.0251	11.095	14.1042	10.3339	6.0249	2.5422	8.48645	5.8303	7.4259	12.6459
C1S	26.542	46.8434	22.4575	21.5648	24.7712	52.1239	0.9583	38.7445	20.1923	252.929	49.9997	55.7679	28.9434	85.0031	24.2769	21.2455	14.0828	32.1857	26.4825	5.6513	14.9542
C2	3.3312	3.2686	3.8999	9.7051	3.0178	2.5643	0.3925	5.2904	1.6107	87.8723	11.5606	5.1062	10.0337	3.87255	2.7186	11.7686	3.3321	6.44485	4.57775	0.8859	2.5138
C2CD2	5.39075	4.1123	3.783	3.70695	2.8688	2.7991	1.40675	4.87075	3.3762	1.5457	4.2935	3.015	2.7066	3.3926	6.20235	3.4671	1.52145	3.73825	2.9871	2.33	3.5649
C2CD2L	1.72615	2.6949	1.5062	2.3852	2.284	1.3714	1.3312	1.4188	1.8217	1.1516	2.45005	1.64895	2.3609	2.27405	2.32105	2.454	2.04735	2.0671	1.1392	1.7172	2.7682
C2CD3	2.2887	3.156	2.3482	1.9417	2.41	1.7345	2.52225	1.8825	2.0297	0.7846	2.63645	2.52475	3.0098	2.1292	2.62445	1.822	2.01155	2.9467	1.90375	2.992	2.804
C2CD4A	0.3119	0.185	0.7242	5.45135	0.092	0.4187	0.0875	0.06715	0.3565	0.3275	2.0771	1.65525	0.1011	1.43905	0.24305	4.6705	0.01235	2.60135	0.02505	0.6768	1.878
C2CD4B	0.4927	0.3741	2.0165	2.80345	0.2264	0.2999	0.2812	0.37435	0.2235	0.2031	1.34385	0.6397	1.6176	3.37515	0.62445	2.789	0.0983	6.28295	0.37465	1.0583	2.5045
C2CD4C	0.1098	0.1907	0.36	0.16015	1.4194	0.3326	0.21495	0.5633	0.0831	0.089	0.1753	0.21805	0.0723	0.41145	0.515	0.1528	0.14905	0.21125	6.3582	1.1152	0.1526
C2CD4D	0.22405	0.8321	1.0642	0.84195	0.1428	0.2599	0.7437	0.24495	0.2212	0.1138	0.7934	0.30025	1.0952	0.3614	1.2175	1.0378	1.1626	1.60295	0.2061	0.3621	0.6284
C2CD5	4.94705	7.4997	6.6684	7.3906	4.609	3.8258	10.7099	6.51505	6.3733	2.4742	5.3447	6.113	5.3545	6.2374	5.75485	7.127	4.252	7.08005	29.075	7.027	5.3235
C2orf66	0.1082	0.0412	0.0904	0.0607	0.5747	0.0758	0.05605	0.03945	0.019	0.0118	0.047	0.15085	0.1103	0.05965	0.0291	0.0572	0.1047	0.05905	0.01615	0.0427	0.0841
C2orf69	3.5031	5.5224	4.4513	4.87285	4.4415	4.1041	5.333	3.5716	2.7389	2.7036	4.2403	5.27315	4.4656	3.47175	4.238	4.5525	3.1093	5.48265	6.4224	2.9507	3.2579
C2orf72	0.13035	1.6055	0.1368	5.8926	19.2066	0.0428	1.1126	1.85345	0.117	37.2048	0.3658	0.2464	0.1864	5.04655	13.0566	5.382	0.38275	6.36335	1.43165	0.0261	0.2945
C2orf76	3.7597	5.343	4.2643	2.7344	6.9964	2.7501	2.54215	3.6685	3.7985	2.4902	3.6469	4.4282	6.1456	2.8893	5.6841	2.8818	4.2316	3.11555	3.8955	4.7403	4.7374
C2orf78	0	0	0	0	0	0	0	0	0	0.0118	0	0	0	0	0	0	0	0.00395	0	0	0.0066
C2orf80	0	0	0	0	6.9714	0	0	0	0	0	0	0	0.0114	0.0098	0.01135	0	0.0049	0.009	0.134	0	0
C2orf88	0.2976	0.3046	0.3595	1.07795	3.7101	0.1862	5.811	0.9985	0.6753	0.2498	0.37805	0.47245	7.3828	0.97555	0.44465	0.8208	1.82365	1.06255	0.43705	0.5686	10.6575
C3	17.1319	47.2359	18.733	13.6974	100.008	16.3566	5.5076	152.996	101.707	1154.37	101.921	38.2839	180.051	145.734	11.3194	10.5135	3.45955	57.1569	10.2622	37.9042	65.2102
C3AR1	2.28165	7.4205	2.9718	3.18445	17.3241	3.3799	2.02915	10.7688	5.8463	1.9973	9.28705	5.8835	5.4097	7.09815	2.44795	2.9121	2.8112	5.83655	4.52915	2.9202	2.2215
C3orf67	0.29405	0.362	0.3346	0.28515	0.0305	0.7501	0.0344	0.45145	0.6545	0.1881	0.3309	0.7349	0.4099	0.17805	0.08505	0.4687	0.44625	0.2066	1.03325	0.0799	0.1202
C4A	0.28175	5.9139	0.2991	0.3741	2.986	0.1939	0.0924	10.4842	6.0786	22.6351	1.71415	0.63765	2.3855	1.8652	1.8098	0.3219	0.1431	1.64285	0.27155	7.1688	0.7913
C4B	0.3108	6.588	0.3879	0.39925	3.3071	0.1979	0.08615	9.5039	7.3132	28.1081	2.0227	0.7232	2.7594	2.2561	2.11445	0.3396	0.11135	1.5752	0.2402	9.5309	1.0406
C4BPA	0.0132	0.0577	0.0398	1.7051	0.0306	0.0096	0.00665	0.03115	0.1028	317.317	41.5866	3.53255	0.0839	3.66425	0.031	1.3688	0.0062	0.67145	0.0148	0.0265	1.225
C4BPB	0.042	0.0894	0.0483	2.12455	0.0181	0.012	1.17685	0.0349	0.0181	71.9803	1.08795	0.062	0.0345	2.733	0.0113	1.3801	0.00895	2.22495	0.0268	0.0124	0.1633
C4orf45	0	0.0099	0	0	0.0299	0	0.03765	0.03365	0.0257	0	0.0189	0.0066	0.0163	0.0127	0.01185	0	0.01085	0.0304	0.01655	0.0264	0
C4orf46	3.08885	2.9997	4.6738	3.59155	3.2169	2.7108	1.3218	1.84035	1.8874	0.7693	2.75715	3.21115	4.2146	1.79895	1.7146	3.1697	2.83025	3.2314	3.3846	1.907	3.9048
C4orf50	0.0046	0.0128	0.01	0.0048	0.0332	0.0093	0.0026	0.019	0.0065	0.0029	0.0201	0.0175	0.0097	0.0154	0.01995	0.0037	0.0032	0.0195	0.0245	0.0118	0.0108
C5	0.45885	1.1651	1.1453	0.5637	1.4919	0.4369	0.24225	0.6607	0.6463	63.8434	2.3917	0.9418	0.3486	0.76185	1.3051	0.5175	0.53595	0.6628	0.5747	0.8055	0.4236
C5AR1	2.7238	4.0113	3.2358	3.1446	8.481	3.2645	3.23065	7.4679	5.1728	1.9017	7.34475	6.03675	4.548	7.36205	1.7969	2.8014	1.44385	6.28565	2.7997	1.926	2.8857
C5AR2	0.1509	2.9477	0.164	0.17295	0.3917	0.337	1.6463	0.57715	0.1618	0.5235	0.88035	0.29825	0.1144	0.36185	0.05295	0.1707	0.1013	0.21035	0.12195	0.4355	0.4034
C5orf46	0.30335	1.3335	0.1624	0.1794	0.0447	0.4315	0	2.8238	0	0.1935	0.4995	0.57195	0.2433	2.19555	0.1247	0.1239	0.1768	0.13145	0.2588	0.0408	0.0692
C5orf47	0	0.0091	0	0	0.0578	0.0053	0.139	0.02175	0.0176	0.013	0.01295	0.0072	0.0145	0.006	0.00535	0	0.0075	0.0106	0.10555	0.0187	0.0089
C5orf51	7.1895	8.709	6.8051	5.5547	8.2351	6.6975	7.699	6.7911	5.9058	4.1481	8.18405	9.33055	8.6088	5.7158	7.29765	5.2017	8.59305	8.7737	5.40235	6.5004	5.8475
C6	0.01105	0.123	0.0027	0.0306	0.0152	0.0034	0.8188	0.84665	3.2137	34.4213	0.2158	0.05265	0.0514	5.75555	0.04155	0.0363	0.0033	0.1648	0.0798	0.0158	0.0462
C6orf223	0.14885	0.0685	1.4601	9.3398	0.0733	0.2045	1.16785	10.2044	0.0387	0.0471	2.3517	1.2393	1.5005	2.53295	0.0058	9.7862	0.03905	1.3906	0.0745	0.1831	0.928
C6orf226	10.7446	7.0754	7.3265	5.71165	16.0288	5.7295	6.3176	4.52925	13.2382	7.8674	6.92815	7.5532	9.386	7.01045	12.2798	5.8258	11.9447	5.7875	5.85425	9.8135	14.1015
C7	0.27095	1.3794	0.0592	0.5229	0.6617	0.0609	5.3494	5.6303	3.7806	3.1788	9.60855	3.90825	4.6911	34.5225	9.9941	0.5729	0.04775	1.85515	5.5345	3.2566	0.0866
C8A	0	0	0	0	0	0	0	0	0	71.5443	0.0293	0.00395	0	0.07665	0	0	0	0.0176	0	0.0282	0
C8B	0	0	0	0	0	0	0	0	0	94.8166	0.1365	0.02315	0	0.13755	0	0	0	0.00735	0.0141	0.0137	0.0269
C8G	0.6534	0.379	0.8693	1.0075	0.4029	0.3577	1.75945	0.4712	0.623	215.821	0.512	0.51705	0.6121	0.82145	0.53715	0.9963	0.7193	0.77175	0.71015	0.5056	0.6592
C8orf82	9.2567	7.2147	6.4558	11.4044	6.5111	6.5159	11.7689	6.7551	8.3379	15.2136	7.111	7.41725	26.0267	6.81695	17.5986	12.3402	8.43025	13.6611	5.66485	5.6455	9.0619
C8orf86	0	0.0479	0	0	0.011	0	0.00585	0	0	0	0	0	0.0055	0	0.0327	0	0	0.00625	0.0266	0	0.0097
C9	0.02645	0.0047	0.0138	0.0154	0.0079	0.0464	0.9772	0.14665	0.0774	22.893	0.0116	0.04075	0	0.02265	0.0069	0.0142	0.01175	0.01865	0.00785	0.0108	0
C11orf86	0.03295	0	0.013	0.88275	0.0301	0.0156	0	0.2021	0.0573	0.033	0.2618	0	0.0378	0.72435	0	0.9432	0	0.6867	0.0399	0.029	0
C11orf87	0.00395	0.0033	0.0026	0.00355	0.4406	0.0237	0.0076	0.0032	0	0	0.0044	0.0292	0.0077	0.0178	0.0027	0.0071	0.00475	0.00705	0.00635	0	0.0145
C11orf88	0.0173	0.0339	0.0201	0.0058	0.0589	0.0338	0.0091	0.0532	0.0104	0.0054	0.1172	0.155	0.0749	0.03595	0.01745	0.006	0.0077	0.01625	0.0211	0.0242	0.0872
C11orf95	2.1196	3.4731	2.0743	3.76815	5.1005	2.7475	6.3775	4.6487	3.0344	2.4215	2.83485	3.38265	4.6324	3.4143	2.65995	4.4947	3.3093	3.39555	11.1905	7.284	4.5237
C12orf66	1.65435	2.0471	1.3699	1.7464	1.6782	1.6491	1.64205	1.75685	1.7201	1.2504	1.80825	2.4391	2.1315	1.2766	1.28075	1.8025	1.66535	1.7725	2.04865	1.6691	1.1997
C12orf75	3.97275	5.2514	13.6645	22.0882	3.669	13.2885	103.966	18.9931	41.8882	2.0071	3.48515	8.1671	9.9581	21.4788	7.33665	21.6457	2.9217	30.1017	9.4053	1.2177	20.1072
C12orf76	1.3623	1.6119	1.2885	1.02175	5.6015	0.805	1.214	1.6544	1.8528	0.9479	2.13045	1.562	1.6531	1.34655	1.58515	1.0091	3.1279	0.7496	1.79805	2.8393	1.8029
CCDC32	1.3192	1.6385	1.1041	1.5722	1.4721	0.8918	1.66815	1.7963	1.3787	0.6536	1.65945	1.3853	1.227	1.76205	1.4872	1.4538	1.40505	1.57805	0.83495	1.793	1.367
C15orf61	1.33235	1.3917	1.359	1.75045	1.4953	1.0336	3.1965	0.91195	1.1942	1.29	1.04115	1.4628	2.3125	1.2249	2.44885	1.7273	1.45525	1.5741	1.7343	1.451	1.7103
C15orf62	0.70135	0.6646	1.7525	0.9346	0.4277	1.2572	0.3358	0.5904	0.8766	0.5661	1.1057	0.8902	0.8289	1.11125	0.4024	1.0069	0.5562	0.71405	0.52305	0.9661	1.1908
C16orf89	0.1527	1.494	0.0687	0.1648	4.8578	0.05	30.2678	0.40295	0.1718	0.0881	49.3285	2.543	0.3152	1.5883	0.99315	0.1616	0.2351	0.669	0.1574	87.9208	0.5287
C17orf97	1.1257	2.1572	1.2199	0.9456	2.3336	0.5854	1.34825	2.41855	9.9501	0.4716	1.1493	0.7866	4.6731	1.02985	1.5725	0.8023	1.16655	1.5024	1.1734	3.7905	4.3708
C18orf63	0	0	0	0	0	0	0	0.0176	0.0038	0	0.0058	0	0	0	0	0	0	0	0	0	0
C19orf73	1.66135	1.2903	1.5203	1.83465	1.7161	0.925	1.5136	0.27985	0.953	1.2877	0.8322	1.30475	1.4254	0.88675	1.937	2.0703	1.072	1.48685	0.67285	1.0364	2.2084
C22orf46	3.3613	4.5432	4.7068	2.4546	3.9107	3.1112	4.09815	2.57215	2.804	2.3866	3.5486	3.41605	1.8079	3.59575	4.44755	2.2297	5.91845	2.5434	3.8395	4.1139	3.6341
CA1	0.00505	0.0041	0.0055	0.18965	0.0189	0.0032	0.0138	0.0257	0.0182	0.0061	0.01685	0.00915	0.0143	0.01345	0.0047	0.1831	0	0.09625	0.0134	0.0265	0.0046
CA2	3.5141	7.8443	11.9729	12.6447	68.84	29.1151	358.329	42.7371	39.5118	17.6162	5.2776	6.7131	3.0471	14.2852	0.6117	7.8054	1.5219	32.6065	14.7038	4.1322	2.8375
CA3	0.17245	0.3585	0.2726	0.3592	5.7577	0.2031	0.20175	0.4985	0.7631	0.0992	0.76815	0.26715	0.6598	0.79255	0.24075	0.4235	0.0287	0.7259	1.04125	1.6468	0.3266
CA4	0.1189	0.0328	0.0271	0.9031	1.303	0.0119	0.8131	1.61705	0.1375	0.098	0.3381	0.1356	0.1039	0.4992	0.4158	1.8484	0.0504	0.1289	0.5062	1.6878	0.0509
CA5A	0.0045	0.0047	0.0068	0.00615	0.0585	0.0044	0.00595	0.0167	0.0183	1.7453	0.01605	0.0051	0.0076	0.01165	0.0035	0.0081	0.00415	0.0125	0.009	0.0222	0.0119
CA5B	0.5989	1.2143	0.779	0.52895	1.2185	0.5535	1.49955	1.1421	0.6109	0.2644	0.79405	0.78055	0.6408	0.9307	1.8381	0.5561	1.43255	0.8867	0.5451	1.2128	0.9487
CA6	0	0.0079	0.0114	0	0.0146	0.0182	0	0.01025	0.0099	0	0.01585	0.0146	0.0068	0.0065	0.0054	0.0081	0.0319	0.01585	0.02155	0.0072	0.0275
CA7	0.01525	0.0101	0.0114	0.3847	0.1456	0.0101	0.0559	0.0095	0.0113	0	0.036	0.01845	0.0271	0.0536	0.03135	0.4357	0.0141	0.067	0.0823	0.328	0.0236
CA8	0.0524	2.619	0.0227	0.66875	2.0491	0.0325	0.43295	0.23335	0.0271	0.0337	0.4685	0.22505	1.5504	0.9092	0.45285	0.6308	0.33085	1.49295	0.4197	0.0611	5.4551
CA9	5.0631	0.1878	17.6947	10.1096	5.4105	10.8337	0.0097	129.599	1.1621	0.1736	2.28205	11.7759	4.6136	14.8657	0.13825	6.6978	0.3999	5.63495	1.02445	0.033	5.6365
CA10	0	0	0.0035	0.0097	1.0231	0.003	1.4057	0.0048	0.0158	0.0035	0.01255	0.0056	0.0034	0.0291	0.03005	0.0109	0.00385	0.01215	0.039	0.0063	0.0358
CA11	2.78985	2.3684	5.607	1.25185	16.7647	3.17	6.2463	3.93505	7.5006	0.9033	5.54445	5.24095	6.7216	4.6216	3.645	1.2366	5.96355	2.17175	2.3328	24.5645	6.4468
CA12	8.15325	54.4158	13.3406	13.6549	8.0348	30.5096	394.551	84.2854	24.2612	0.5908	2.1124	14.1392	2.5642	4.6662	1.00995	11.4797	2.3362	3.52945	0.4981	4.0833	7.6813
CA13	0.60295	0.6931	0.9608	2.15375	1.1312	0.6556	2.0312	1.05505	1.468	0.4183	2.059	0.8901	0.7927	1.93235	0.5661	1.9111	0.2979	3.16	2.137	3.9873	0.7744
CA14	0.15695	0.3031	0.2015	0.12555	3.2813	0.1493	0.0803	0.2461	0.3332	0.8613	0.211	0.20495	0.4454	0.3042	0.2722	0.1008	15.9592	0.2868	0.25975	0.3852	0.3381
CAAP1	5.61835	6.2407	7.4215	10.1839	5.3688	4.6051	15.2061	6.26275	7.2922	5.2065	6.49185	5.5491	7.6105	5.09705	7.64705	9.4878	3.8377	6.7191	10.0627	10.4697	6.9639
CAB39	14.391	18.4732	17.2747	19.2531	17.4627	23.0937	16.6018	16.6394	16.2714	8.897	21.2239	17.0076	11.7483	20.5906	23.7127	18.543	11.7729	19.8279	17.2363	18.2158	11.5004
CAB39L	8.85515	6.1091	1.3141	3.30035	6.2698	1.0909	5.43895	2.5679	2.6979	0.8578	2.2119	1.56895	1.9899	2.82235	26.0398	3.9941	1.93865	2.13175	1.19125	2.5955	1.6455
CABIN1	7.942	8.6609	7.4138	8.8034	10.1285	6.8954	11.6608	7.6275	8.818	3.445	8.99805	9.31235	11.8298	8.9735	8.2809	9.135	12.2456	12.4635	11.8115	9.5008	14.0293
CABLES1	1.2847	6.004	1.4895	2.3031	1.6246	0.9898	1.72845	5.6277	5.9538	2.192	4.2265	1.3431	5.9517	3.0328	1.2073	2.0076	33.6078	4.7706	2.099	3.0267	5.8469
CABLES2	3.9504	4.4248	5.7258	5.00415	4.5263	2.8083	2.27805	1.5436	2.0301	1.8375	4.04635	5.0563	7.8607	2.229	2.56045	6.003	3.7829	4.4825	2.13405	3.2584	4.2146
CABP1	0.11475	0.072	0.0445	0.1459	0.506	0.0409	0.0868	1.3699	1.5489	0.0297	0.0328	0.0517	0.0768	0.14325	0.16095	0.1275	0.04045	0.1462	0.2866	0.0885	0.1421
CABP4	0.8866	0.6937	0.2202	0.2838	0.7046	0.0803	0.05945	0.24305	0.1547	0.1077	0.7216	0.1106	0.4847	1.2903	1.45715	0.2294	0.07655	0.22975	0.11775	0.103	0.649
CABP5	0	0	0	0	0	0	0	0	0	0	0	0	0	0	0	0	0	0	0.0045	0	0
CABP7	0.14065	0.0773	0.1019	0.0667	1.2386	0.0764	0.05345	0.0673	0.0892	0.0718	0.1069	0.1162	0.2843	0.69095	0.08925	0.0687	0.0719	0.07965	0.38875	0.0748	0.182
CABS1	0	0	0	0	0	0	0	0	0	0	0	0	0	0	0	0	0	0	0.01595	0	0
CABYR	1.1888	2.4107	0.678	0.22755	0.4638	0.5567	0.14385	0.3643	0.5146	0.3753	1.23335	2.3051	1.3386	0.52345	0.25775	0.1995	0.58505	0.4294	5.5504	0.1417	2.5799
CACFD1	10.5274	13.9499	7.0498	12.5692	10.2084	5.2085	18.152	7.45995	15.9402	18.8842	13.0515	6.31485	7.0865	13.8193	18.9334	13.6472	6.756	8.8035	6.45775	17.4363	17.0705
CACHD1	1.00195	1.7905	2.0173	1.05675	5.6985	1.8059	0.88765	1.7965	0.6601	0.5567	2.21765	4.42355	4.7668	1.505	1.5287	1.0472	1.8706	1.9995	2.17235	3.477	4.5658
CACNA1A	0.10875	0.1282	0.0944	0.05245	1.2174	0.0935	0.03495	0.11935	0.065	0.0226	0.0727	0.09585	1.2056	0.42665	0.03865	0.0432	0.15265	0.2658	0.2885	0.072	0.2487
CACNA1B	0.00585	0.0209	0.0181	0.01105	0.1187	0.0681	0.0019	0.0055	0.0031	0.0013	0.00855	0.7768	0.6826	0.0654	0.09045	0.0152	0.01595	0.0195	1.6349	0.028	0.0366
CACNA1C	0.27165	0.6452	0.1417	0.5941	0.4785	0.214	0.1733	1.0004	0.076	0.1059	0.4398	0.33585	0.1879	1.2858	1.0221	0.5936	0.12175	0.73955	0.4333	0.3356	0.2955
CACNA1D	0.3017	1.6801	0.1507	1.5096	0.4315	0.038	2.1682	0.6818	1.7471	0.3494	0.8628	0.14395	0.2304	1.56215	3.04865	1.6561	0.5691	0.8823	0.16485	0.5764	0.3155
CACNA1E	0.00535	0.0182	0.0088	0.02115	0.2955	0.0122	0.00165	0.15155	0.0202	0.0046	0.0189	0.0231	0.1034	0.04405	0.0026	0.0231	0.01065	0.0599	0.11005	0.0064	0.0328
CACNA1F	0.06455	0.1807	0.089	0.0727	0.0503	0.0368	0.0118	0.18515	0.0693	0.0124	0.18395	0.10005	0.3151	0.13555	0.01585	0.0797	0.0415	0.1101	0.11125	0.0903	0.0967
CACNA1G	0.0279	0.0713	0.0674	0.01575	0.9671	0.0779	0.00165	0.0089	0.0098	0.0032	0.0528	0.04595	0.1748	0.0598	0.4383	0.0154	0.039	0.03155	0.78965	0.0438	0.1035
CACNA1H	0.9806	1.244	0.3705	1.60275	0.9451	0.4483	1.03645	3.03125	0.6888	0.726	0.84715	0.57585	0.6795	3.8621	9.08315	1.999	0.34015	2.99395	3.26345	1.2231	0.7865
CACNA1I	0.05405	0.0962	0.0262	0.0217	0.0745	0.0217	0.1132	0.01845	0.0119	0.0108	0.0725	0.1161	0.0359	0.0679	0.0135	0.0264	0.0102	0.0483	0.3846	1.7376	0.0467
CACNA1S	0.0034	0.0024	0	0.0068	0.0249	0.024	0.0051	0.02105	0.0031	0.0081	0.0061	0.00485	0.0037	0.0062	0.003	0.0088	0	0.00975	0.04015	0.0025	0.0068
CACNA2D1	0.47125	1.1242	0.6437	0.3015	2.034	1.0553	0.27495	3.01565	1.4949	0.1102	0.8212	2.4872	0.5876	1.6524	2.8673	0.3293	0.28175	1.34165	2.06195	3.3122	0.156
CACNA2D2	0.2775	2.1437	0.2354	0.43645	0.4371	0.117	0.75355	0.28125	0.3597	0.0936	4.1247	0.89245	0.9888	1.0919	2.96915	0.4883	0.12835	0.33515	12.3938	1.5987	0.4805
CACNA2D3	0.21415	0.1635	0.2982	0.09345	0.405	0.5746	0.0633	0.3568	0.7798	0.0511	0.25725	1.2915	0.7876	0.33785	0.40835	0.1001	0.05105	0.17915	1.46365	0.3157	0.2766
CACNA2D4	0.21025	0.4748	0.2701	0.4994	0.6387	0.1834	0.10955	0.6796	0.4863	0.1707	0.4506	0.325	0.425	0.7199	0.1807	0.5573	0.22125	0.4379	0.37855	0.2433	0.2304
CACNB1	1.47695	0.8926	1.0921	0.7711	2.5962	0.823	0.1441	0.5541	0.5787	0.1302	2.11095	1.1072	1.3623	1.71405	0.6531	0.8403	0.8142	0.94235	1.16135	2.4855	1.4017
CACNB2	0.23635	0.2403	0.1032	0.4349	1.1398	0.0819	2.33915	0.86065	0.9613	0.2527	0.2695	0.15955	0.1849	0.4871	1.30565	0.424	0.08085	0.46195	0.53785	0.2686	0.1517
CACNB3	6.23355	5.7816	4.2594	3.96315	2.8842	2.6648	2.4362	1.69845	4.7574	0.2684	4.92315	3.2052	4.496	4.3107	2.50375	3.793	2.3612	2.7631	9.85085	3.4488	6.0611
CACNB4	0.05305	0.1371	0.0337	0.0316	0.8465	0.0291	0.39255	0.07465	0.0751	0.0195	0.1229	0.10485	0.0411	0.10365	0.3154	0.0282	0.02415	0.08675	0.1016	0.0993	0.044
CACNG1	0	0.4953	0.0152	0	0.4617	0.0789	0	0.0104	0	0.013	0.0208	0.01475	0.1367	0.0291	0.23135	0	0	0.02935	0.01785	0.0118	0.0273
CACNG2	0	0	0	0	0.0738	0	0	0	0	0	0	0	0.0035	0.0059	0	0	0	0.0063	0.0076	0	0
CACNG3	0	0	0	0	0.1937	0	0	0	0	0	0	0	0	0.00605	0	0	0	0.0039	0.0139	0	0
CACNG4	0.76735	18.5044	1.0959	0.27335	25.5699	0.4571	0.00475	0.0249	0.0213	0.0698	1.95215	0.73365	9.9939	2.0178	6.12645	0.4827	0.03075	0.35005	0.6113	0.7748	1.0731
CACNG5	0	0	0	0	0.119	0	0	0.02405	0	0	0	0.01075	0.0106	0.02805	0	0	0	0.00995	0.0836	0	0
CACNG6	0	0.0207	0.0102	0	0.5277	0.0487	0	0.00985	0.0081	0	0.1458	0.06235	0.0572	0.1721	0.0235	0	0	0.0306	0.7027	0	0.1777
CACNG7	0	0	0	0.00555	27.9153	0.0065	0	0.0058	0	0	0	0	0.0043	0.0188	0	0	0	0.0149	1.0448	0	0.0148
CACNG8	0.01325	0.0439	0.007	0.06635	1.0965	0.0156	0.01355	0.0736	0.017	0.0149	0.0281	0.01635	0.0499	0.08455	0.0171	0.0664	0.01495	0.1026	0.22275	0.0244	0.0248
CACTIN	4.63615	3.1336	4.5264	4.1516	5.0252	3.9721	4.62725	2.8012	3.7763	2.5836	3.2947	4.0699	3.4645	3.6138	3.80295	4.1884	4.7158	3.5895	6.4724	3.2032	4.398
CACUL1	5.0262	7.315	5.8909	4.6209	2.8671	6.1856	3.32375	3.74695	3.5062	2.7397	5.1941	5.00865	5.5469	4.53935	4.79695	4.377	2.92875	4.974	5.76995	4.1516	5.6743
CACYBP	18.7757	19.544	22.787	18.9405	16.5976	14.4642	6.35295	9.9001	9.6566	10.7944	15.8657	19.8532	19.7877	10.2293	9.659	18.3994	13.871	15.4011	32.4162	8.5484	18.8818
CAD	8.74825	8.2947	10.7193	12.6708	6.9058	10.2009	2.07025	4.25945	6.2514	3.4361	7.86015	12.5253	13.344	5.92275	5.2141	13.6446	14.6006	10.4796	24.4481	5.674	9.4903
CADM1	0.7792	3.4129	0.4922	0.44475	12.4584	0.8488	1.0215	3.0428	2.6685	6.7373	6.73965	2.2984	6.0946	2.5288	6.97845	0.4826	2.9699	1.08915	1.7025	18.579	8.5604
CADM2	0.0076	0.0954	0.0019	0.0041	5.8024	0.0081	0.0015	0.0037	0.0021	0.0058	0.02435	0.01275	0.0176	0.0389	0.50395	0.0045	0.0029	0.0278	0.10215	0.012	0.0091
CADM3	0.06915	0.3383	0.0762	0.0857	19.478	0.3832	0.02585	0.87995	0.5783	0.022	0.49275	0.33095	1.2218	0.80655	0.40555	0.0997	0.2939	0.28665	1.4208	0.7029	0.1227
CADM4	12.7404	18.2655	18.1401	3.8997	105.484	13.2972	24.7978	2.79675	28.0184	3.5887	10.0844	15.7116	8.935	6.8238	25.2403	3.5676	12.466	4.35385	6.3074	6.0016	25.75
CADPS	0.0122	0.0372	0.0194	1.1957	2.1919	0.0174	0.052	0.0195	0.018	0.004	0.0255	0.02065	0.0769	1.0301	0.35225	1.2802	0.36455	0.1389	0.11725	0.0099	0.0771
CADPS2	2.527	7.9197	3.1296	4.4074	2.5449	1.3814	9.46895	5.5444	5.1057	3.0562	10.0415	2.5917	1.4445	5.7878	9.76075	3.8598	2.2997	5.2313	1.04585	4.6506	3.3951
CAGE1	0.0236	0.0172	0.0657	0.01555	0.0188	0.107	0.009	0.00885	0.012	0.0076	0.0184	0.1009	0.0331	0.0076	0.01885	0.0163	0.0145	0.0191	0.0253	0.0111	0.0197
CALB1	0.0417	0.0204	0.035	0.03365	0.1924	0.1071	0.04355	0.05435	0.0595	0.0116	0.02425	0.1388	0.0364	0.0911	0.014	0.0256	0.01135	0.0601	0.38565	0.0186	0.0427
CALB2	0.50865	2.2224	0.6372	0.6684	1.0974	2.2631	0.05405	0.17105	0.3627	0.0214	0.4448	1.64685	1.497	4.20115	0.15475	0.5011	0.3591	0.35535	0.9043	0.1151	0.5282
CALCA	0.00755	0	0	0.1197	0.0162	0	6.78945	0.0096	0.0084	0.0897	0.0923	0.0253	0.0109	0.0345	0.4281	0.1857	0	0.0162	0.0592	0.0568	0.0556
CALCB	0.01475	0.006	0.0053	0.0117	0.0429	0.0084	0.07425	0.0209	0.0165	0.0299	0.0269	0.0315	0.0121	0.03905	0.02405	0.015	0.00445	0.01625	0.23645	0.1164	0.0533
CALCOCO1	6.96505	8.1867	6.8299	6.28075	10.2712	5.2947	9.5826	11.7849	10.9168	4.8193	8.18545	5.96025	9.1206	10.4579	11.8861	6.7747	7.2339	5.94115	4.07775	16.1453	5.81
CALCOCO2	11.611	13.8564	11.718	12.0762	10.0406	11.1246	7.0953	17.0658	12.9892	10.855	13.1705	10.0981	5.7416	13.291	12.0727	11.4903	7.2104	13.303	7.7949	10.715	6.1469
CALCR	0.01865	0.052	0.0119	0.0176	0.0384	0.0196	0.05435	0.53635	0.0508	0.0098	0.07455	0.0379	0.0241	0.03375	0.0099	0.0167	0.02925	0.03915	0.0612	0.0229	0.0241
CALCRL	1.54025	4.3787	1.1233	1.57915	6.7699	2.5191	2.34825	17.9977	1.9996	2.0612	4.2414	3.999	1.3681	4.61125	2.25285	1.5276	0.68735	4.27215	1.1386	7.012	1.4334
CALD1	15.4397	28.0437	10.5921	13.386	26.9373	19.6651	5.8469	55.9753	20.7929	22.5847	16.4032	17.7297	18.2107	41.6857	51.5292	14.6138	19.7609	34.0656	14.043	25.901	10.2667
CALHM1	0.01655	0.0291	0.0135	0.0109	0.0268	0.0161	0	0.0094	0	0	0.01835	0.0187	0.0193	0.02295	0.00705	0.0074	0.01375	0.01605	0.0302	0.0108	0.0084
CALHM2	5.73085	9.322	3.7187	2.92405	5.606	3.7891	1.67195	6.12925	1.631	1.3778	4.9639	4.4508	12.8747	8.34705	3.37115	2.9618	4.28235	4.08415	3.90535	3.8359	3.5825
CALHM3	0.11795	0.0181	0.0403	0.03045	0.0117	0.02	0	0	0	0	0.03235	0.0258	0.4428	0.66325	0.0081	0.0324	0	0.0603	0.17215	0.0082	0.0685
CALM1	45.0977	40.9941	50.9713	58.4415	100.04	54.7369	41.8462	55.8249	42.1063	22.0696	44.6519	46.8766	45.057	49.26	37.6995	54.0084	51.3995	57.3835	43.0568	37.5145	48.792
CALM2	55.8075	93.7675	64.8207	77.2879	113.058	48.4662	60.568	47.5453	61.0139	37.0696	87.7331	69.7845	79.4995	80.8185	68.0753	72.1029	54.6465	60.3034	78.9948	87.9771	58.0016
CALM3	78.3725	66.559	75.0829	87.3869	112.551	54.7456	131.747	102.82	66.4746	51.8302	59.2537	59.8135	70.9668	69.8611	82.0571	85.58	80.5349	87.8758	100.899	75.4352	80.3542
CALML3	1.4709	0.6633	93.3578	0.10415	0	149.263	0	0.01485	0.0284	0.0342	0.02925	83.2134	0.0184	0.0086	0.3603	0.1446	1.39875	0.01435	0	0.0067	0.043
CALML4	0.41285	0.3979	1.0785	4.58485	0.3498	0.385	0.2285	1.81025	1.6813	0.7859	0.75125	0.6962	0.6264	2.2657	0.7647	4.5214	0.31965	3.37225	0.48965	0.2163	1.1416
CALML5	1.0344	4.4398	27.739	0	0	68.2937	0	0	0	0	0.0331	2.50865	0.762	0.0827	0.0303	0	3.97595	0.0191	0.07005	0	0.1282
CALML6	0.1438	0.1487	0.1924	0.06125	0.1169	0.0584	0.02055	0.0363	0.0368	0.139	0.09865	0.1532	0.075	0.11335	0.15365	0.0714	0.09545	0.04735	0.19625	0.0398	0.1358
CALN1	0.0022	0.0132	0.0037	0.0023	0.289	0.0067	0.0104	0.0041	0.0032	0.0016	0.0024	0.0069	0.0258	0.04735	0.0319	0.0024	0.00485	0.006	0.1821	0.0051	0.0527
CALR	423.638	320.186	445.876	388.127	328.52	403.26	311.714	352.174	293.926	485.9	419.772	412.413	417.111	307.709	501.547	367.938	351.628	280.312	347.272	463.037	587.474
CALR3	0.0133	0.0121	0.01	0	0.013	0.0092	0.00965	0.0137	0	0.0292	0.0177	0.0249	0.0339	0.00435	0.02485	0	0.0148	0.0135	0.05335	0.0111	0.0257
CALU	39.6234	54.2697	31.1565	39.4807	59.376	41.893	28.0003	38.3073	31.0163	16.9746	58.2851	62.8739	47.2664	47.392	45.1146	37.2189	101.144	38.5665	59.1974	33.9815	27.5714
CALY	0.01395	0.0188	0.0128	0.0227	0.6359	0.0072	0	0.0172	0.0206	0.0257	0.04	0.0173	0.0348	0.65215	0.06745	0.0335	0.0117	0.05735	0.22135	0.0253	0.0377
CAMK1	1.0539	1.2598	1.0767	1.4539	5.5429	0.7221	2.0714	3.8897	4.1882	2.7376	1.97395	1.2583	1.8092	1.6498	6.86155	1.384	0.87435	1.46985	1.0809	2.925	1.3462
CAMK1D	2.45305	3.0425	2.9897	3.8534	3.6189	3.2504	3.51945	3.39015	1.6063	2.866	5.9121	4.37885	4.3994	3.0633	1.5102	4.2514	0.51275	1.99915	1.6648	3.4659	1.8026
CAMK1G	0.1135	0.0982	0.1733	0.11235	0.5981	0.1563	0.2283	0.8711	0.3449	0.0588	0.3589	0.2988	0.5968	0.47115	0.41705	0.1272	0.27115	0.23705	0.34375	0.1211	0.3946
CAMK2A	0.0355	0.0743	0.0576	0.0346	2.2014	0.1763	0.0025	0.02545	0.0074	0.0175	0.068	0.0664	0.0197	0.1159	0.0432	0.0304	0.21965	0.0741	0.2911	0.0124	0.0273
CAMK2B	0.04975	0.358	0.109	0.0197	4.716	0.1006	2.09475	0.0804	1.0475	0.0949	0.05845	0.073	0.2769	0.40355	2.6617	0.021	0.0581	0.0512	0.0598	5.7815	0.3038
CAMK2D	4.59005	5.1469	5.622	7.23345	19.5829	7.9117	6.2078	6.8457	6.7907	3.7125	8.68905	6.50005	2.2668	7.9232	7.005	6.0407	4.99025	7.70055	4.176	9.2277	3.6999
CAMK2G	10.1959	5.2097	6.1871	7.4033	8.4449	5.1355	2.12375	4.41095	4.1918	2.9102	7.68615	6.26015	4.7723	6.30295	6.8121	7.4684	2.4231	7.57375	5.3888	3.7339	3.847
CAMK2N1	51.4948	26.0649	9.409	47.3856	50.2912	6.4978	97.2944	42.9589	23.3681	28.7874	8.9944	4.58515	4.3178	50.9706	17.9506	50.5484	7.0783	44.7899	3.2467	51.6317	12.0256
CAMK2N2	0.5	0.3428	1.1439	0.15795	6.274	0.6373	0.05265	0.22225	0.2051	0.7978	0.1875	0.53915	1.2209	0.7533	0.6884	0.1474	0.36895	0.4915	0.50235	0.5282	0.2781
CAMK4	0.1369	0.266	0.3079	0.12525	0.4324	0.2429	0.05395	0.3652	0.0747	0.0566	0.255	0.2749	0.0932	0.50915	0.56435	0.1168	0.081	0.2868	0.4698	0.0754	0.1128
CAMKK1	1.25945	1.5287	2.2436	2.0238	1.5555	1.9403	0.9796	2.06965	1.7118	0.1745	1.39465	1.65805	0.7258	1.5749	1.61025	1.957	1.19255	1.004	1.0049	3.4783	1.3161
CAMKK2	8.2877	11.432	8.3068	9.9169	6.8313	8.4557	7.8804	9.69005	10.768	6.5517	8.61995	9.6771	7.8277	8.22345	47.1243	9.7167	7.5782	8.3043	5.58545	6.6929	7.9033
CAMKMT	1.6545	1.5532	1.6839	2.7621	1.4955	1.0902	0.6535	1.2738	1.8527	0.8386	1.27055	1.3509	2.1919	1.4427	1.13305	2.8514	1.2572	1.9304	1.5427	1.7971	3.3219
CAMKV	0.0076	0.0074	0.0091	0.067	2.01	0.0159	0	0.00355	0.0173	0	0.0087	0.01795	0.0201	0.0126	0.01035	0.1417	0.0205	0.0264	4.05445	0.0105	0.0361
CAMLG	14.9002	20.7291	14.7986	16.7293	25.8704	11.3472	12.3275	23.4837	12.7172	12.2978	14.8414	12.5	17.4662	17.9984	22.9062	16.5077	13.1666	11.4449	13.3795	22.42	18.1411
CAMP	0.07205	0.5619	0.1705	0.05545	0.1188	0.1868	0.01955	0.08755	0.1804	0.0208	0.2886	0.23435	0.0713	0.2246	0.12955	0.0556	0.1304	0.09245	6.07365	0.428	0.1988
CAMSAP1	4.79095	5.2571	6.8956	3.9476	6.0253	7.8303	2.5508	4.38165	5.5601	1.7734	4.4317	6.3225	3.6813	4.5038	4.78595	3.8241	4.7907	4.4459	5.5666	3.5417	4.5791
CAMSAP2	6.43185	8.718	6.9373	2.9775	10.2811	9.7698	7.80745	7.7602	5.3292	2.2404	7.3627	9.2858	5.376	5.5858	5.1955	2.7828	7.08915	5.7069	4.9832	7.8498	4.8838
CAMSAP3	8.68155	7.8686	6.0609	14.5137	0.5869	5.5959	3.44305	3.3707	7.7098	7.4275	6.40335	5.58585	11.7255	7.2968	14.6632	14.8842	0.29435	12.4342	6.64135	7.1579	10.1685
CAMTA1	2.97765	2.9501	4.0659	3.0229	5.2603	2.246	2.9845	3.3542	3.7664	2.2257	2.87895	2.8971	5.3133	2.7074	3.11805	2.9682	3.0157	3.22215	3.0878	3.6681	3.846
CAMTA2	7.09815	8.1233	6.6621	7.0217	8.2644	6.8448	7.32165	8.82115	11.7016	3.3509	8.2312	6.52295	6.3611	8.65955	10.9049	6.6099	9.93575	8.97535	7.93435	10.3061	6.4159
CAND1	9.12595	13.2972	10.625	8.7207	9.6018	10.7831	6.38235	8.7394	6.7	4.1068	9.07845	12.5172	8.544	7.71305	8.2805	8.1091	8.0934	8.9753	11.1975	10.321	7.6126
CAND2	0.3917	0.5734	0.515	0.1715	3.065	0.3687	0.75845	0.42295	0.7573	0.1188	0.7999	0.9664	1.7889	0.7371	0.81845	0.1928	0.84415	0.46645	2.4949	1.2575	1.1804
CANT1	18.5527	33.8682	18.3259	54.4502	15.5963	18.5494	9.29625	11.0424	13.9429	9.2883	26.1917	20.2719	18.9981	21.8057	98.7775	49.71	15.9322	30.1987	14.0184	13.8138	19.079
CANX	84.4857	140.923	86.6414	131.685	159.249	92.4192	112.004	193.643	109.129	115.368	129.879	99.2597	102.872	96.0508	155.651	124.296	110.066	98.6303	75.9411	132.109	109.778
CAP1	98.1899	98.8308	89.1711	107.515	85.6754	116.227	35.8038	90.4577	71.8513	36.8589	101.878	89.3466	73.3295	113.494	56.9774	99.486	99.3264	86.7916	93.2056	80.9215	57.3816
CAP2	1.8844	7.5975	1.7565	0.96925	10.5183	2.1455	1.26425	6.26925	5.8572	6.52	2.22065	1.9255	5.0293	1.90815	4.5249	0.963	2.58645	2.22015	1.7253	2.4696	3.6525
CAPG	105.346	69.3076	104.682	64.3115	50.7157	85.1606	74.5519	48.4711	135.447	7.8664	79.8534	66.61	45.5152	96.5211	13.1976	62.9301	54.1955	39.0288	56.4097	108.795	46.8939
CAPN1	66.0978	29.2	55.1705	48.8544	17.5832	64.8049	38.864	20.2645	46.8713	15.8234	38.1345	51.8579	47.3398	38.6288	26.0659	46.7566	28.5572	37.1195	10.1209	36.9781	44.0378
CAPN2	21.024	29.5978	41.769	26.5384	23.9074	34.3975	45.5012	25.3157	30.1385	9.8638	56.303	30.3309	20.6922	48.0536	15.8074	23.6614	25.8209	28.7634	7.3178	29.9523	13.6939
CAPN3	0.1535	0.1057	0.2034	0.1573	0.6027	0.1462	0.091	0.44815	0.6748	0.1486	0.2877	0.19225	0.1057	0.2536	0.14955	0.1477	6.4575	0.13375	0.1912	0.3551	0.0975
CAPN5	8.6279	1.4742	1.726	25.5408	18.3794	1.3122	3.69325	4.28505	9.1734	11.0693	5.65265	2.0303	9.3041	21.2749	10.9726	24.2501	6.45865	26.4847	6.8819	1.9324	3.3477
CAPN6	0.06185	0.448	0.0693	0.9476	0.0966	0.0937	0.0474	1.4559	3.5177	0.037	0.28035	0.2105	0.8259	4.01545	1.019	1.0189	0.01655	3.325	0.6452	0.2273	6.2791
CAPN7	5.33075	7.7346	4.9391	5.48745	5.7696	3.6185	4.3611	4.2157	5.3634	3.6601	5.261	4.9051	5.6101	4.72105	6.94105	5.5422	4.94275	5.94645	3.18035	8.2365	4.6688
CAPN8	0.52545	3.6561	0.3046	8.10415	0.0501	0.0268	0.0801	0.02905	0.0308	0.0997	12.9819	0.57025	0.1821	18.8773	0.1775	6.9964	0.01675	7.2067	0.0424	0.1218	0.2364
CAPN9	0.2185	1.653	0.0484	1.7931	0.3773	0.0304	0.02365	0.028	0.0194	0.0731	1.2379	0.2769	1.1724	3.3847	0.7264	1.6702	0.06605	0.8577	0.05285	0.0457	1.4615
CAPN10	2.7129	1.6074	2.5252	3.68125	3.0206	1.6364	3.88655	1.8227	3.5792	1.4454	2.93135	2.2754	1.998	3.2859	2.93095	3.791	3.1367	2.49765	3.42275	2.6715	4.1537
CAPN11	0.15495	0.242	0.0724	0.09005	0.0524	0.0873	0.069	0.3938	0.0503	0.1488	0.0771	0.1292	0.0513	0.18825	0.0975	0.0825	0.15045	0.1301	0.19575	0.2096	0.0447
CAPN12	0.61885	0.2348	0.6173	0.76945	0.0436	0.4183	0.0756	3.82675	2.5045	1.4299	1.50705	0.9127	0.7758	1.67465	0.0974	0.7223	0.1208	0.7011	0.4647	0.2431	0.817
CAPN13	0.92335	5.856	0.3479	1.22955	0.017	0.0592	1.61135	0.3852	0.2046	0.0126	4.4766	1.2275	1.6986	1.48395	0.6743	1.5659	0.0028	0.8871	2.77945	0.0025	3.58
CAPN14	0.2714	0.0629	0.3487	0.04055	0.0727	0.3704	0.0039	0.11585	0.0257	0.011	0.1012	0.34875	0.1136	0.0568	0.06665	0.0289	0.1754	0.06165	0.09105	0.0127	0.101
CAPN15	7.21555	4.7979	7.2063	15.3594	4.2185	7.2929	8.0155	6.46915	7.9426	3.9905	6.7416	6.7753	8.4175	7.114	4.415	15.1328	6.5686	13.5253	7.00925	3.5894	9.5031
CAPNS1	125.526	101.462	119.495	120.06	104.201	100.093	109.116	100.091	138.848	58.2297	97.5173	106.403	138.599	110.635	121.91	121.373	118.656	93.1856	68.3268	109.559	174.967
CAPNS2	9.75005	0.0274	7.2581	0.02555	0.0217	17.083	0.0302	0.0292	0.0201	0	0.0777	8.80115	0.0127	0.05625	0.26795	0.021	0.43965	0.03065	0.06315	0.0926	0.0553
CAPRIN1	26.2219	50.2407	28.4631	41.7921	35.8266	31.5069	19.6251	28.1797	23.9651	13.8312	33.802	35.9963	36.7697	26.6114	30.8796	41.5654	32.0744	37.6816	33.1063	26.3495	32.7782
CAPRIN2	2.3139	1.802	1.6719	1.4042	3.9169	1.3476	2.0375	2.0505	2.4019	1.1498	1.9645	2.25485	2.0435	3.2126	1.93025	1.3486	2.6553	1.8983	6.8181	1.8333	1.8685
CAPS	25.0323	6.6074	3.3607	2.5088	5.2496	1.113	5.40245	1.5707	3.0328	2.1422	7.01845	3.7978	13.2047	7.98365	10.2127	3.3032	2.8457	2.01505	2.00995	11.4956	84.6285
CAPS2	0.2744	0.5379	0.3181	0.22875	0.8443	0.2087	1.45055	0.6519	1.0708	0.1467	0.5415	0.41525	0.2197	0.3522	0.45965	0.2585	0.3007	0.3182	0.19425	0.6739	0.3316
CAPSL	0.01475	0.2584	0.0177	0	0.0573	0.0266	0	0.0316	0.4178	0	0.3624	0.1988	0.797	0.08845	0.1003	0	0	0	0	0.4925	2.7045
CAPZA1	46.0556	43.8817	52.9424	46.0598	31.5983	49.2946	10.2997	30.5069	24.8716	16.2247	42.6704	47.3275	37.3893	36.3107	26.9367	44.6341	31.8898	35.4453	39.4094	28.3074	35.4658
CAPZA2	10.6558	12.4624	11.0079	17.1525	28.2017	10.6064	21.4039	19.1552	21.9551	8.1648	15.1776	13.0685	13.6473	14.455	11.4282	18.1325	9.6327	13.4238	6.68855	14.3697	9.1205
CAPZA3	0	0.0112	0	0	0	0	0.06315	0	0	0.039	0	0	0	0.0519	0	0	0	0.01935	0	0	0
CAPZB	92.6603	77.9518	86.9839	68.4303	81.4939	83.0409	39.7414	59.206	59.9924	38.1384	72.8536	73.3967	83.1695	87.916	82.5773	64.4306	77.6286	83.4556	75.4518	65.6605	79.1566
CARD6	3.85305	1.7467	4.158	1.44605	1.8413	5.0495	1.9068	3.1889	1.8546	1.2386	3.98225	3.15265	1.8633	5.97245	0.5507	1.2437	2.10475	3.82325	0.8669	3.5665	1.4662
CARD8	1.65335	2.4585	1.6999	1.3489	3.081	0.9948	1.64565	3.6437	1.6329	1.2655	2.38615	1.5921	1.3913	2.18155	1.61785	1.2989	2.31745	1.89465	2.02905	2.4339	1.782
CARD9	0.9499	0.5727	0.7063	0.38305	1.2356	0.4321	0.21965	0.6261	0.6188	0.2359	0.7936	0.5101	1.5027	0.6532	0.33545	0.3881	0.3858	0.51655	0.6695	0.3462	0.8269
CARD10	3.67185	3.5576	5.0787	13.3377	0.8724	9.2769	1.2715	8.55525	12.434	5.8722	4.7137	3.428	3.3228	10.6861	3.5775	13.3785	1.2263	8.91675	5.9086	2.5521	7.8612
CARD11	13.391	1.2396	1.9894	1.5606	1.4814	1.8361	0.43155	2.47615	2.1164	0.4423	5.93885	3.5865	2.1492	14.9316	0.6474	1.5491	0.59035	5.02175	6.19985	1.421	0.9041
CARD14	0.86685	1.441	1.6336	0.50035	0.0875	1.2975	0.05115	0.16915	0.2472	0.0397	0.634	0.88815	0.4968	0.3094	0.75215	0.5569	0.9206	0.6529	0.0982	0.0952	0.3076
CARD16	2.86605	2.1927	3.8564	4.07055	4.4985	2.986	0.8831	5.62295	2.247	2.0496	4.2251	3.76695	3.8688	4.4128	1.0686	3.3176	3.65075	5.4087	2.75315	1.3932	2.9401
CARD17	0.155	0.115	0.6451	0.1001	0	1.6766	0	0.1152	0	0.0444	0.25835	0.8812	0.159	0.1373	0.06185	0.1004	0.09335	0.22455	0.2626	0.0353	0.0849
CARD18	0	0	0.0194	0	0	0.7325	0	0	0	0	0	0.2103	0	0	0	0	0.04635	0.01575	0.0387	0	0
CARF	0.5354	0.8757	0.5617	0.6392	1.1753	0.3479	0.6337	1.0708	1.1413	0.3522	0.8998	0.7371	0.8775	0.8933	1.0262	0.636	0.5036	0.7176	0.419	1.8738	0.5573
CARHSP1	13.7678	11.1263	23.926	13.2826	14.7677	22.472	2.52075	20.3437	22.9213	16.8739	12.4252	11.0639	16.7485	14.047	5.75545	13.2509	8.83125	8.96125	16.6148	7.1369	13.1502
CARM1	11.9055	10.5994	13.0139	20.5138	10.7839	14.9818	6.5811	6.8191	8.2164	5.9144	9.0287	15.3969	21.387	9.40795	9.37085	22.4523	15.3568	16.8564	17.138	5.8512	19.7484
CARNS1	0.1541	0.2536	0.2153	0.11335	1.8151	0.1998	0.16955	0.16585	0.1462	0.1411	0.4356	0.20305	0.8758	0.56805	0.41345	0.0923	0.12945	0.3482	0.15255	8.6149	0.3616
CARS1	6.0898	5.4976	6.0564	6.5906	7.4211	6.22	5.23055	4.40745	3.7468	3.5916	5.3892	5.97205	3.8415	5.70395	4.4391	6.4526	5.3748	4.66605	5.9518	5.9217	5.6214
CARS2	4.90375	3.9909	4.5592	7.42615	3.6376	3.2735	3.2468	4.0411	5.4602	3.1258	3.8711	3.74745	4.8509	4.30285	5.2127	7.8129	5.2441	4.0584	3.24945	3.7557	7.7035
CARTPT	0	0	0	0.03455	0.0523	0	0	0	0	0	0	0	0.0121	0.28245	0.3862	0.1112	0	0.05065	0	0.068	0
CASC1	0.0994	0.7972	0.0958	0.03265	0.6472	0.0367	0.09845	1.15215	1.9493	0.0241	0.3907	0.1554	0.9489	0.35815	0.49365	0.0333	0.07195	0.0985	0.7561	1.1924	1.1653
CASC3	13.3661	19.9889	14.1545	15.1537	22.8144	11.8914	7.28175	14.3759	12.9629	8.6595	15.5765	15.7479	14.8161	12.8516	19.4606	15.7738	16.3189	15.3725	22.3814	17.6654	15.782
CASC4	11.2766	19.6423	8.7336	14.1016	24.4683	7.0966	32.8103	24.0979	22.2764	8.9777	18.7643	12.2701	14.2294	21.0115	28.5721	12.294	6.8997	17.8015	5.4459	28.2398	11.6858
KNL1	1.7291	1.2182	3.0834	2.05705	1.0962	2.0075	0.35295	0.3489	0.1363	1.2175	0.8371	2.04705	0.7761	0.71435	0.15985	1.768	0.89765	2.86695	4.36035	0.1809	1.3517
CASD1	3.0592	7.6864	2.4743	3.5604	6.9555	2.0453	5.6557	6.19665	5.0031	2.2666	6.82825	3.8744	2.9052	4.1247	8.4939	3.528	5.06295	3.27415	7.3524	8.0905	3.6971
CASK	5.30105	6.7898	5.5168	9.9685	7.9119	5.7455	2.1727	4.27195	5.2737	2.9354	5.24725	8.97	3.1011	6.58335	3.6491	10.63	2.6098	9.78265	3.6277	2.5902	3.6686
CASKIN1	0.0716	0.3242	0.0688	0.0246	1.6577	0.0594	0.04595	0.01375	0.0489	0.0128	0.1151	0.1639	0.7905	0.0498	0.57835	0.0271	0.2811	0.05455	0.56545	0.3443	0.4575
CASKIN2	6.5425	7.4024	5.5394	5.29265	8.5637	5.4325	8.2298	9.96425	11.8749	5.2735	6.1732	5.90065	10.6613	5.98525	6.41605	5.3543	6.57535	8.5419	5.5432	10.641	8.3799
CASP1	5.38025	4.0839	8.2839	10.0898	6.3329	8.1739	1.04615	8.0759	4.6408	2.1532	6.48115	7.95045	3.6664	6.41415	1.6331	7.6471	7.0993	6.5899	3.7277	1.7055	2.5049
CASP2	7.17835	7.7872	9.5049	8.3223	5.8954	5.2875	2.8286	4.84305	5.7331	1.756	5.9639	8.34985	8.5869	4.93125	3.5547	8.4141	8.985	6.7942	8.19385	3.6481	7.9152
CASP3	15.6191	13.6677	17.9456	18.9563	20.7055	13.2813	6.3424	7.88025	7.7381	7.4678	13.1829	15.9126	8.827	13.046	7.6068	17.2533	8.93585	14.8865	16.3117	7.2968	13.3048
CASP4	7.05245	4.8936	7.2349	5.5741	3.5305	8.3937	3.16965	7.91705	6.6547	4.4691	11.3877	7.58225	7.4831	9.4496	3.9997	5.1498	6.78895	8.63195	2.7135	1.5961	5.6066
CASP5	0.0621	0.0675	0.1391	2.8788	0.3358	0.193	0.0226	0.214	0.0475	0.0356	0.23175	0.24335	0.0703	0.168	0.0162	2.6373	0.07265	0.48615	0.26705	0.0329	0.0738
CASP6	13.3794	14.3243	10.5378	27.206	6.5349	5.877	7.143	6.47925	9.1984	6.0515	13.0546	8.4104	10.2705	10.2034	7.9262	25.3411	3.55965	11.1511	4.92705	7.4665	18.5786
CASP7	10.1648	11.1121	14.3436	18.3793	4.1319	12.5555	4.5483	9.3933	5.238	4.8102	11.4934	11.2971	6.1762	11.4303	12.8143	16.0103	4.202	12.3773	5.64575	4.9833	10.8467
CASP8	4.1004	3.9432	4.1255	5.44935	1.808	3.5034	1.78805	5.001	4.3832	2.6016	5.8679	4.2536	6.8068	4.423	2.67205	5.2961	2.63815	6.48615	4.5769	2.3429	4.3812
CASP8AP2	1.9416	3.086	3.401	2.0611	1.8599	2.021	1.0053	1.7672	1.3421	0.8364	2.00365	2.61285	1.6795	1.61605	1.7965	1.9322	1.23365	3.04905	4.03335	2.0929	1.8658
CASP9	3.80085	2.8176	3.8282	2.83655	4.3924	2.1492	2.075	2.76025	3.9732	2.1406	3.5317	3.08065	3.0826	3.4351	3.859	2.8287	3.00515	2.55915	3.3719	4.1858	4.1375
CASP10	2.51885	1.1304	3.4833	4.64535	1.0575	2.2525	0.7751	4.0304	2.0975	1.5108	4.8347	2.73305	2.61	3.9392	0.78605	4.3721	0.84665	5.36665	3.2169	2.933	1.2917
CASP14	1.04675	0.0804	1.6819	0	0	3.2265	0	0	0	0	0	0.0769	0.0063	0.006	0.02565	0	0.519	0.0071	0.0043	0	0.0399
CASQ1	1.1171	0.2956	0.0879	0.04665	4.1045	0.1057	0.0264	0.10705	0.1038	0.0429	0.113	0.09515	0.2663	0.1014	0.37405	0.061	0.07095	0.08075	0.8583	0.0667	0.1555
CASQ2	0.15185	0.3727	0.0497	0.09415	0.1788	0.3399	0.47715	1.8611	0.076	0.2786	0.1875	0.1319	0.176	0.26475	0.93165	0.1037	0.18125	0.3593	0.246	0.6062	0.1522
CASR	0.00525	0	0.0046	0.0033	0.0068	0.0049	0.19385	0.08065	0.219	0.0095	0.01405	0.0099	0.0254	3.33975	0.00795	0.0067	0	0.01335	0.0078	0	0.0135
CASS4	0.213	0.3479	0.1851	0.24705	0.6771	0.2394	0.1198	0.99715	0.3127	0.2197	1.30325	0.6606	0.4502	0.4572	0.22935	0.2243	0.13655	0.44435	0.3762	0.1995	0.1416
CAST	18.9808	17.211	22.9089	21.3487	8.7382	23.9228	19.6256	20.8101	15.2016	10.2393	20.472	15.9047	8.9434	20.9477	17.469	19.4449	12.1336	16.4272	3.69155	21.2857	8.5878
CASZ1	1.6708	3.6034	2.5967	2.05065	0.2745	2.3674	1.67555	0.34775	0.5857	0.222	1.48865	1.7767	1.8406	1.47165	5.3906	2.0929	0.2932	3.582	0.23115	0.345	2.0741
CAT	19.3968	23.3119	12.3581	29.0872	21.3404	12.6163	104.612	45.6144	33.6648	90.7601	25.6459	19.5306	23.4798	21.1273	30.7262	27.6639	12.8245	26.2968	7.0863	67.8592	20.8576
CATIP	0.04425	0.0769	0.0342	0.0344	0.1426	0.0196	0.06655	0.3807	2.3159	0.0648	0.2118	0.06865	0.1817	0.1746	0.62685	0.0306	0.0344	0.05805	0.1654	0.8003	0.3601
CATSPER1	0.41395	0.1668	0.1512	0.11925	0.2358	0.1312	0.03705	0.19915	0.3896	0.0472	0.55225	0.15705	0.1863	0.708	0.0535	0.1169	0.2048	0.1438	0.1128	0.8976	0.1523
CATSPER2	0.4682	0.3542	0.6159	0.3827	0.2977	0.1979	0.4483	0.34375	0.4516	0.1437	0.3428	0.4091	0.3672	0.5279	0.4477	0.3396	0.1633	0.4462	0.203	0.5871	0.3173
CATSPER3	0.2209	0.3975	0.4011	0.31075	0.2995	0.1809	0.54295	0.65705	0.3406	0.3356	0.2364	0.2079	0.2345	0.28315	0.3298	0.3016	0.10215	0.2189	0.53035	0.2879	0.4962
CATSPER4	0.01745	0.0079	0.0131	0	0	0.0083	0	0	0	0	0.0115	0.0082	0.0229	0.0094	0.00995	0	0	0.0128	0.08595	0.0205	0.0372
CATSPERB	0.27795	0.5141	0.2272	0.22625	0.029	0.12	0.0514	0.0641	0.0815	0.0284	0.38145	0.1919	0.194	0.66185	0.38565	0.2093	0.02065	0.49105	0.06825	0.0441	0.2624
CATSPERD	0.0061	0.0069	0.0074	0	0.0229	0.0075	0	0.0057	0.0059	0	0.03875	0.0214	0.0319	0.00525	0.01225	0	0.0147	0.0204	0.0625	0.0044	0.0797
CATSPERG	0.17875	0.4238	0.167	0.11985	0.2277	0.0684	0.275	0.26415	0.276	0.1035	0.3535	0.16585	0.4224	0.21795	0.49835	0.1006	0.07425	0.2235	1.0031	0.5274	0.3041
CAV1	17.6947	14.4381	15.6687	7.91615	19.4198	73.3937	26.5626	61.8595	7.6125	6.4845	19.4641	24.2238	7.5775	21.0697	13.6991	8.3287	55.7389	13.0166	9.9801	58.1367	6.3243
CAV2	7.422	3.277	9.9362	1.99915	3.5473	17.7247	21.6654	22.9677	12.1784	5.3183	9.3158	14.3933	3.2867	13.4654	2.68295	1.8751	6.74535	5.6789	1.8146	28.2376	1.6433
CAV3	0	0.0105	0	0	0.0333	0.0263	0	0	0	0	0.0142	0	0.0253	0.0096	0.0461	0	0	0.01675	0.02025	0	0
CBFA2T2	3.6511	4.8087	4.9676	5.61135	3.4884	2.9665	4.5121	3.07805	4.2081	1.8088	3.9118	5.0664	5.566	3.0484	9.50895	6.2298	3.6559	4.9437	14.7424	4.0134	4.8711
CBFA2T3	0.3754	1.62	0.7856	0.57495	0.2914	0.7648	0.23495	0.6374	0.2569	0.2995	0.81705	0.92915	0.2701	1.10535	2.6691	0.5106	0.295	0.75125	1.97225	0.5489	0.2978
CBFB	16.0971	11.988	17.7076	16.1131	15.1243	13.9164	6.5055	11.9429	10.0962	3.9723	14.6606	16.2668	10.5295	16.4485	8.71165	15.9043	13.491	13.5167	9.0207	13.4887	14.2132
CBL	2.35825	3.4291	2.6385	2.7586	4.5409	3.4635	3.01325	4.30105	2.9703	0.7889	3.3369	3.8443	3.2163	3.11325	1.87545	2.7787	3.1361	4.32905	4.66265	3.2418	2.3185
CBLL1	4.3867	7.3071	4.7216	6.41135	7.2743	4.504	6.2578	5.4074	4.4009	3.1274	4.94255	5.87505	6.7674	4.1609	7.00755	6.9331	6.00705	6.1623	9.8051	4.734	4.9126
CBLN1	0.02165	0.137	0.1475	0.2349	0.1342	0.0412	0.06925	0.133	0.0152	0.5824	0.0356	0.02755	0.0943	0.33455	0.11195	0.324	0.1848	0.0718	2.2833	2.5968	0.1349
CBLN2	0.00775	0.0625	0.0027	0.03915	0.1175	0.0206	0.00895	0.01775	0.0379	0	0.0054	0.0264	0.01	0.01165	0.07495	0.0388	0.0425	0.0155	0.0039	0.0028	0.0169
CBLN3	0.94795	1.5848	0.7433	0.6407	0.7657	0.7743	0.83795	3.0902	1.3822	0.6032	1.7679	1.14805	2.101	1.8996	1.60815	0.5736	0.82505	0.95105	1.2877	2.19	0.9362
CBLN4	0.00745	0.2286	0.0043	0.00875	0.552	0.0059	0.122	0.8022	0.0741	0.0464	0.12215	0.0465	0.0944	0.33205	0.0185	0.0069	0.00795	0.03075	0.0464	0.4731	0.044
[truncated: 15,379 more rows]

## Sheet: Table S3
U87						GIN-8
[truncated: 982 more rows]

## Sheet: Table S4
U87 response to AM630					GIN-8 response to AM630
[truncated: 3,683 more rows]

[truncated: 2 more sheets: Table S5, Table S6]
